# Supplementary material for: Functional gene groups are concentrated within chromosomes, among chromosomes and in the nuclear space of the human genome
Source: Nucleic Acids Res. 2014 Jul 23;42(15):9854–61. doi: 10.1093/nar/gku667 (PMC4150778; doi:10.1093/nar/gku667)
Supplement: SUPPLEMENTARY DATA [file supp_gku667_nar-01446-z-2014-File006.xls]

## Sheet: Introduction
1. List of the groups of each type (PPIs, complexes and pathways) for each of our three tests. The "P-value" columns show empirical p-values computed based on randomization (uncorrected), and the "FDR" columns show them FDR corrected. values £0.05 are in green.
(a) Chromosomal dispersion: Number of chromosomes involved in a group. The p-value corresponds to the portion of simulated genomes (among 10^6) for which we have no more chromosome involved for this group. See Section Inter-chromosomal dispersal of genes with a common function.
(b) Intra-chromosomal distance: Average number of bases between each pair of genes, locating on the same chromosome, belonging to a group. The p-value corresponds to the portion of simulated genomes (among 10^6) for which we have a smaller distance. See Section Intra-chromosomal distances of co-functioning genes.
(c) Inter-chromosomal spatial proximity: Average spatial proximity (1-correlation) between each pair of genes, located on different chromosome, belonging to a group. The p-value corresponds to the portion of simulated genomes (among 10^6) for which we have a smaller spatial distance. See Section Spatial arrangement of co-functioning genes.
2. SpatialMeasures: Average of space distance between each pairs of regions (and not genes) along two chromosomes.
3. Several significant results: Sets of groups with a significant results for 2 or 3 statistics among Chromosomal dispersion, Intra-chromosomal distance and Inter-chromosomal spatial distance.
Note that in particular for the PPI, the order according the p-value is different than the order according the chromosomal distances because the p-values depend on the size of the observed chromosomes.

## Sheet: 1.PPIs
	PPI											(a) Chromosomal dispersion				(b) Intra-chromosomal distance				(c) Inter-chromosomal spatial proximity
	ID	Genes	#Chro	Chro	GeneChro	#Band	Bands	GeneBand	#Region	Region	GeneRegion	#Chro	P-value	FDR	Rank	Intra-distance	P-value	FDR	Rank	Inter-distance	P-value	FDR	Rank
#values/#p-value>=0.05/#FDR>=0.05:	27947											27947	0	0		1635	26312	26312		25911	2036	2036
	0	CAB39;STRADB;	1	2:2;	CAB39:2;STRADB:2;	2	2q33.1:1;2q37.1:1;	CAB39:2q37.1;STRADB:2q33.1;	2	(2, 231000000, 231999999):1;(2, 202000000, 202999999):1;	CAB39:[(2, 231000000, 231999999)];STRADB:[(2, 202000000, 202999999)];	1	0.05225	0.911503	72	29200000	0.228179	0.870758	424	-	-	-	-
	1	STK11;PARD3;	2	10:1;19:1;	STK11:19;PARD3:10;	2	10p11.21:1;19p13.3:1;	STK11:19p13.3;PARD3:10p11.21;	3	(10, 34000000, 34999999):1;(10, 35000000, 35999999):1;(19, 1000000, 1999999):1;	STK11:[(19, 1000000, 1999999)];PARD3:[(10, 34000000, 34999999), (10, 35000000, 35999999)];	2	1	1	7864	-	-	-	-	1.01306	0.499547	0.956868	13520
	2	PARD3;YWHAH;	2	10:1;22:1;	PARD3:10;YWHAH:22;	2	10p11.21:1;22q12.3:1;	PARD3:10p11.21;YWHAH:22q12.3;	3	(10, 34000000, 34999999):1;(10, 35000000, 35999999):1;(22, 32000000, 32999999):1;	PARD3:[(10, 34000000, 34999999), (10, 35000000, 35999999)];YWHAH:[(22, 32000000, 32999999)];	2	1	1	8707	-	-	-	-	1.00637	0.327859	0.920181	9229
	3	PRKCI;PARD3;	2	3:1;10:1;	PRKCI:3;PARD3:10;	2	10p11.21:1;3q26.3:1;	PRKCI:3q26.3;PARD3:10p11.21;	4	(10, 34000000, 34999999):1;(10, 35000000, 35999999):1;(3, 169000000, 169999999):1;(3, 170000000, 170999999):1;	PRKCI:[(3, 169000000, 169999999), (3, 170000000, 170999999)];PARD3:[(10, 34000000, 34999999), (10, 35000000, 35999999)];	2	1	1	23609	-	-	-	-	1.01475	0.758525	0.990513	19840
	4	STK11;CAB39;	2	2:1;19:1;	STK11:19;CAB39:2;	2	2q37.1:1;19p13.3:1;	STK11:19p13.3;CAB39:2q37.1;	2	(2, 231000000, 231999999):1;(19, 1000000, 1999999):1;	STK11:[(19, 1000000, 1999999)];CAB39:[(2, 231000000, 231999999)];	2	1	1	12461	-	-	-	-	1.01134	0.123175	0.872989	3646
	5	STRADB;STK11;	2	2:1;19:1;	STRADB:2;STK11:19;	2	2q33.1:1;19p13.3:1;	STRADB:2q33.1;STK11:19p13.3;	2	(2, 202000000, 202999999):1;(19, 1000000, 1999999):1;	STRADB:[(2, 202000000, 202999999)];STK11:[(19, 1000000, 1999999)];	2	1	1	27068	-	-	-	-	1.01724	0.493684	0.954537	13400
	6	SPRY4;TESK1;	2	5:1;9:1;	SPRY4:5;TESK1:9;	2	5q31.3:1;9p13:1;	SPRY4:5q31.3;TESK1:9p13;	2	(5, 141000000, 141999999):1;(9, 35000000, 35999999):1;	SPRY4:[(5, 141000000, 141999999)];TESK1:[(9, 35000000, 35999999)];	2	1	1	15605	-	-	-	-	1.01152	0.478293	0.951957	13017
	7	UBXN1;VCPIP1;	2	8:1;11:1;	UBXN1:11;VCPIP1:8;	2	11q12.3:1;8q13:1;	UBXN1:11q12.3;VCPIP1:8q13;	2	(8, 67000000, 67999999):1;(11, 62000000, 62999999):1;	UBXN1:[(11, 62000000, 62999999)];VCPIP1:[(8, 67000000, 67999999)];	2	1	1	4112	-	-	-	-	1.01766	0.930862	0.996067	24211
	8	UBXN1;NPLOC4;	2	11:1;17:1;	UBXN1:11;NPLOC4:17;	2	11q12.3:1;17qter:1;	UBXN1:11q12.3;NPLOC4:17qter;	1	(11, 62000000, 62999999):1;	UBXN1:[(11, 62000000, 62999999)];NPLOC4:[];	2	1	1	19033	-	-	-	-	-	-	-	-
	9	UBXN1;VCP;	2	9:1;11:1;	UBXN1:11;VCP:9;	2	11q12.3:1;9p13.3:1;	UBXN1:11q12.3;VCP:9p13.3;	2	(11, 62000000, 62999999):1;(9, 35000000, 35999999):1;	UBXN1:[(11, 62000000, 62999999)];VCP:[(9, 35000000, 35999999)];	2	1	1	7670	-	-	-	-	1.00023	0.220365	0.895279	6371
	10	UBXN1;PLAA;	2	9:1;11:1;	UBXN1:11;PLAA:9;	2	11q12.3:1;9p21:1;	UBXN1:11q12.3;PLAA:9p21;	2	(11, 62000000, 62999999):1;(9, 26000000, 26999999):1;	UBXN1:[(11, 62000000, 62999999)];PLAA:[(9, 26000000, 26999999)];	2	1	1	18595	-	-	-	-	1.01576	0.964657	0.99757	25044
	11	PRKCI;LLGL1;	2	3:1;17:1;	PRKCI:3;LLGL1:17;	2	17p11.2:1;3q26.3:1;	PRKCI:3q26.3;LLGL1:17p11.2;	3	(3, 169000000, 169999999):1;(17, 18000000, 18999999):1;(3, 170000000, 170999999):1;	PRKCI:[(3, 169000000, 169999999), (3, 170000000, 170999999)];LLGL1:[(17, 18000000, 18999999)];	2	1	1	18594	-	-	-	-	1.02153	0.997303	0.998955	25867
	14	PRKCI;NIPSNAP1;	2	3:1;22:1;	PRKCI:3;NIPSNAP1:22;	2	22q12.2:1;3q26.3:1;	PRKCI:3q26.3;NIPSNAP1:22q12.2;	3	(3, 169000000, 169999999):1;(22, 29000000, 29999999):1;(3, 170000000, 170999999):1;	PRKCI:[(3, 169000000, 169999999), (3, 170000000, 170999999)];NIPSNAP1:[(22, 29000000, 29999999)];	2	1	1	18599	-	-	-	-	1.02123	0.95395	0.99757	24741
	15	PRKCI;CDC37;	2	3:1;19:1;	PRKCI:3;CDC37:19;	2	19p13.2:1;3q26.3:1;	PRKCI:3q26.3;CDC37:19p13.2;	3	(3, 169000000, 169999999):1;(19, 10000000, 10999999):1;(3, 170000000, 170999999):1;	PRKCI:[(3, 169000000, 169999999), (3, 170000000, 170999999)];CDC37:[(19, 10000000, 10999999)];	2	1	1	18598	-	-	-	-	1.02605	0.985324	0.997952	25577
	16	PRKCI;PARD6G;	2	3:1;18:1;	PRKCI:3;PARD6G:18;	2	18q23:1;3q26.3:1;	PRKCI:3q26.3;PARD6G:18q23;	2	(3, 169000000, 169999999):1;(3, 170000000, 170999999):1;	PRKCI:[(3, 169000000, 169999999), (3, 170000000, 170999999)];PARD6G:[];	2	1	1	18601	-	-	-	-	-	-	-	-
	17	PRKCI;LLGL2;	2	3:1;17:1;	PRKCI:3;LLGL2:17;	2	17q25.1:1;3q26.3:1;	PRKCI:3q26.3;LLGL2:17q25.1;	3	(3, 169000000, 169999999):1;(17, 73000000, 73999999):1;(3, 170000000, 170999999):1;	PRKCI:[(3, 169000000, 169999999), (3, 170000000, 170999999)];LLGL2:[(17, 73000000, 73999999)];	2	1	1	18600	-	-	-	-	1.01578	0.771251	0.991691	20146
	20	PRKCI;PARD6B;	2	3:1;20:1;	PRKCI:3;PARD6B:20;	2	20q13.13:1;3q26.3:1;	PRKCI:3q26.3;PARD6B:20q13.13;	3	(3, 169000000, 169999999):1;(20, 49000000, 49999999):1;(3, 170000000, 170999999):1;	PRKCI:[(3, 169000000, 169999999), (3, 170000000, 170999999)];PARD6B:[(20, 49000000, 49999999)];	2	1	1	8669	-	-	-	-	1.0196	0.955882	0.99757	24798
	21	PRKCI;MYO10;	2	3:1;5:1;	PRKCI:3;MYO10:5;	2	5p15.1-p14.3:1;3q26.3:1;	PRKCI:3q26.3;MYO10:5p15.1-p14.3;	3	(5, 16000000, 16999999):1;(3, 169000000, 169999999):1;(3, 170000000, 170999999):1;	PRKCI:[(3, 169000000, 169999999), (3, 170000000, 170999999)];MYO10:[(5, 16000000, 16999999)];	2	1	1	18713	-	-	-	-	1.01851	0.968279	0.99757	25150
	22	TSG101;HCK;	2	11:1;20:1;	TSG101:11;HCK:20;	2	11p15:1;20q11-q12:1;	TSG101:11p15;HCK:20q11-q12;	2	(11, 18000000, 18999999):1;(20, 30000000, 30999999):1;	TSG101:[(11, 18000000, 18999999)];HCK:[(20, 30000000, 30999999)];	2	1	1	26902	-	-	-	-	1.00733	0.542236	0.963541	14573
	23	PBRM1;SMARCA4;	2	3:1;19:1;	PBRM1:3;SMARCA4:19;	2	19p13.2:1;3p21:1;	PBRM1:3p21;SMARCA4:19p13.2;	2	(19, 11000000, 11999999):1;(3, 52000000, 52999999):1;	PBRM1:[(3, 52000000, 52999999)];SMARCA4:[(19, 11000000, 11999999)];	2	1	1	26903	-	-	-	-	1.00016	0.100525	0.872989	2960
	24	IL7;IL7R;	2	5:1;8:1;	IL7:8;IL7R:5;	2	5p13:1;8q12-q13:1;	IL7:8q12-q13;IL7R:5p13;	2	(5, 35000000, 35999999):1;(8, 79000000, 79999999):1;	IL7:[(8, 79000000, 79999999)];IL7R:[(5, 35000000, 35999999)];	2	1	1	8664	-	-	-	-	1.0154	0.742536	0.988637	19454
	25	NFKBIE;UACA;	2	6:1;15:1;	NFKBIE:6;UACA:15;	2	15q22-q24:1;6p21.1:1;	NFKBIE:6p21.1;UACA:15q22-q24;	3	(15, 71000000, 71999999):1;(6, 44000000, 44999999):1;(15, 70000000, 70999999):1;	NFKBIE:[(6, 44000000, 44999999)];UACA:[(15, 70000000, 70999999), (15, 71000000, 71999999)];	2	1	1	8665	-	-	-	-	1.00196	0.163779	0.876696	4839
	26	NFKBIE;ANKRD17;	2	4:1;6:1;	NFKBIE:6;ANKRD17:4;	2	4q13.3:1;6p21.1:1;	NFKBIE:6p21.1;ANKRD17:4q13.3;	3	(6, 44000000, 44999999):1;(4, 74000000, 74999999):1;(4, 73000000, 73999999):1;	NFKBIE:[(6, 44000000, 44999999)];ANKRD17:[(4, 73000000, 73999999), (4, 74000000, 74999999)];	2	1	1	8666	-	-	-	-	1.01484	0.54199	0.963541	14570
	27	NFKBIE;ARHGEF2;	2	1:1;6:1;	NFKBIE:6;ARHGEF2:1;	2	6p21.1:1;1q21-q22:1;	NFKBIE:6p21.1;ARHGEF2:1q21-q22;	2	(6, 44000000, 44999999):1;(1, 155000000, 155999999):1;	NFKBIE:[(6, 44000000, 44999999)];ARHGEF2:[(1, 155000000, 155999999)];	2	1	1	8667	-	-	-	-	1.00868	0.289904	0.915625	8197
	28	NFKBIE;SFPQ;	2	1:1;6:1;	NFKBIE:6;SFPQ:1;	2	6p21.1:1;1p34.3:1;	NFKBIE:6p21.1;SFPQ:1p34.3;	2	(6, 44000000, 44999999):1;(1, 35000000, 35999999):1;	NFKBIE:[(6, 44000000, 44999999)];SFPQ:[(1, 35000000, 35999999)];	2	1	1	26904	-	-	-	-	1.00675	0.226968	0.89731	6554
	29	NFKBIE;HSP90AA1;	2	6:1;14:1;	NFKBIE:6;HSP90AA1:14;	2	6p21.1:1;14q32.33:1;	NFKBIE:6p21.1;HSP90AA1:14q32.33;	2	(14, 102000000, 102999999):1;(6, 44000000, 44999999):1;	NFKBIE:[(6, 44000000, 44999999)];HSP90AA1:[(14, 102000000, 102999999)];	2	1	1	26905	-	-	-	-	1.01107	0.303706	0.917732	8569
	31	NFKBIE;PSME3;	2	6:1;17:1;	NFKBIE:6;PSME3:17;	2	17q21:1;6p21.1:1;	NFKBIE:6p21.1;PSME3:17q21;	2	(6, 44000000, 44999999):1;(17, 40000000, 40999999):1;	NFKBIE:[(6, 44000000, 44999999)];PSME3:[(17, 40000000, 40999999)];	2	1	1	19235	-	-	-	-	1.0008	0.275991	0.914108	7823
	32	NFKBIE;HSP90AB1;	1	6:2;	NFKBIE:6;HSP90AB1:6;	2	6p12:1;6p21.1:1;	NFKBIE:6p21.1;HSP90AB1:6p12;	1	(6, 44000000, 44999999):2;	NFKBIE:[(6, 44000000, 44999999)];HSP90AB1:[(6, 44000000, 44999999)];	1	0.052377	0.911503	213	4289	0.000681	0.137637	8	-	-	-	-
	33	CHUK;IKBKG;	2	10:1;23:1;	CHUK:10;IKBKG:23;	2	10q24-q25:1;Xq28:1;	CHUK:10q24-q25;IKBKG:Xq28;	2	(10, 101000000, 101999999):1;(23, 153000000, 153999999):1;	CHUK:[(10, 101000000, 101999999)];IKBKG:[(23, 153000000, 153999999)];	2	1	1	19234	-	-	-	-	1.01469	0.284247	0.915625	8021
	34	CHUK;HSPA9;	2	5:1;10:1;	CHUK:10;HSPA9:5;	2	10q24-q25:1;5q31.1:1;	CHUK:10q24-q25;HSPA9:5q31.1;	2	(10, 101000000, 101999999):1;(5, 137000000, 137999999):1;	CHUK:[(10, 101000000, 101999999)];HSPA9:[(5, 137000000, 137999999)];	2	1	1	19239	-	-	-	-	1.00944	0.17897	0.881346	5253
	35	CHUK;EEF1A2;	2	10:1;20:1;	CHUK:10;EEF1A2:20;	2	20q13.3:1;10q24-q25:1;	CHUK:10q24-q25;EEF1A2:20q13.3;	2	(10, 101000000, 101999999):1;(20, 62000000, 62999999):1;	CHUK:[(10, 101000000, 101999999)];EEF1A2:[(20, 62000000, 62999999)];	2	1	1	19238	-	-	-	-	1.01382	0.903877	0.995578	23498
	36	CHUK;NFKBIB;	2	10:1;19:1;	CHUK:10;NFKBIB:19;	2	10q24-q25:1;19q13.1:1;	CHUK:10q24-q25;NFKBIB:19q13.1;	2	(10, 101000000, 101999999):1;(19, 39000000, 39999999):1;	CHUK:[(10, 101000000, 101999999)];NFKBIB:[(19, 39000000, 39999999)];	2	1	1	2646	-	-	-	-	1.01682	0.80805	0.993024	21068
	37	CHUK;MYH10;	2	10:1;17:1;	CHUK:10;MYH10:17;	2	17p13:1;10q24-q25:1;	CHUK:10q24-q25;MYH10:17p13;	2	(10, 101000000, 101999999):1;(17, 8000000, 8999999):1;	CHUK:[(10, 101000000, 101999999)];MYH10:[(17, 8000000, 8999999)];	2	1	1	2645	-	-	-	-	1.00825	0.455632	0.945959	12478
	38	CHUK;ACTG1;	2	10:1;17:1;	CHUK:10;ACTG1:17;	2	10q24-q25:1;17q25:1;	CHUK:10q24-q25;ACTG1:17q25;	1	(10, 101000000, 101999999):1;	CHUK:[(10, 101000000, 101999999)];ACTG1:[];	2	1	1	2636	-	-	-	-	-	-	-	-
	39	CHUK;CLTC;	2	10:1;17:1;	CHUK:10;CLTC:17;	2	10q24-q25:1;17q11-qter:1;	CHUK:10q24-q25;CLTC:17q11-qter;	2	(10, 101000000, 101999999):1;(17, 57000000, 57999999):1;	CHUK:[(10, 101000000, 101999999)];CLTC:[(17, 57000000, 57999999)];	2	1	1	2634	-	-	-	-	1.00453	0.2009	0.890497	5843
	40	CHUK;TUBB;	2	6:1;10:1;	CHUK:10;TUBB:6;	2	10q24-q25:1;6p21.33:1;	CHUK:10q24-q25;TUBB:6p21.33;	2	(10, 101000000, 101999999):1;(6, 30000000, 30999999):1;	CHUK:[(10, 101000000, 101999999)];TUBB:[(6, 30000000, 30999999)];	2	1	1	19550	-	-	-	-	1.0039	0.047787	0.872989	1343
	41	CHUK;MYH14;	2	10:1;19:1;	CHUK:10;MYH14:19;	2	10q24-q25:1;19q13.33:1;	CHUK:10q24-q25;MYH14:19q13.33;	2	(10, 101000000, 101999999):1;(19, 50000000, 50999999):1;	CHUK:[(10, 101000000, 101999999)];MYH14:[(19, 50000000, 50999999)];	2	1	1	19551	-	-	-	-	1.01357	0.555118	0.965625	14894
	42	CHUK;TUBB4;	2	10:1;19:1;	CHUK:10;TUBB4:19;	2	10q24-q25:1;19p13.3:1;	CHUK:10q24-q25;TUBB4:19p13.3;	2	(10, 101000000, 101999999):1;(19, 6000000, 6999999):1;	CHUK:[(10, 101000000, 101999999)];TUBB4:[(19, 6000000, 6999999)];	2	1	1	19548	-	-	-	-	1.00644	0.026414	0.872989	743
	43	CHUK;MYH9;	2	10:1;22:1;	CHUK:10;MYH9:22;	2	22q13.1:1;10q24-q25:1;	CHUK:10q24-q25;MYH9:22q13.1;	2	(10, 101000000, 101999999):1;(22, 36000000, 36999999):1;	CHUK:[(10, 101000000, 101999999)];MYH9:[(22, 36000000, 36999999)];	2	1	1	19549	-	-	-	-	1.00546	0.257069	0.908438	7326
	44	CHUK;TPM3;	2	1:1;10:1;	CHUK:10;TPM3:1;	2	10q24-q25:1;1q21.2:1;	CHUK:10q24-q25;TPM3:1q21.2;	2	(10, 101000000, 101999999):1;(1, 154000000, 154999999):1;	CHUK:[(10, 101000000, 101999999)];TPM3:[(1, 154000000, 154999999)];	2	1	1	19546	-	-	-	-	1.00515	0.084522	0.872989	2477
	45	CHUK;MYL6B;	2	10:1;12:1;	CHUK:10;MYL6B:12;	2	10q24-q25:1;12q13.13:1;	CHUK:10q24-q25;MYL6B:12q13.13;	2	(10, 101000000, 101999999):1;(12, 56000000, 56999999):1;	CHUK:[(10, 101000000, 101999999)];MYL6B:[(12, 56000000, 56999999)];	2	1	1	19547	-	-	-	-	1.01095	0.464565	0.949895	12670
	46	CHUK;HSP90AB1;	2	6:1;10:1;	CHUK:10;HSP90AB1:6;	2	10q24-q25:1;6p12:1;	CHUK:10q24-q25;HSP90AB1:6p12;	2	(10, 101000000, 101999999):1;(6, 44000000, 44999999):1;	CHUK:[(10, 101000000, 101999999)];HSP90AB1:[(6, 44000000, 44999999)];	2	1	1	19544	-	-	-	-	1.00517	0.072201	0.872989	2093
	47	CHUK;MYL12A;	2	10:1;18:1;	CHUK:10;MYL12A:18;	2	10q24-q25:1;18p11.31:1;	CHUK:10q24-q25;MYL12A:18p11.31;	2	(10, 101000000, 101999999):1;(18, 3000000, 3999999):1;	CHUK:[(10, 101000000, 101999999)];MYL12A:[(18, 3000000, 3999999)];	2	1	1	19545	-	-	-	-	1.01165	0.49452	0.954816	13417
	48	CHUK;MYO1D;	2	10:1;17:1;	CHUK:10;MYO1D:17;	2	17q11-q12:1;10q24-q25:1;	CHUK:10q24-q25;MYO1D:17q11-q12;	3	(10, 101000000, 101999999):1;(17, 30000000, 30999999):1;(17, 31000000, 31999999):1;	CHUK:[(10, 101000000, 101999999)];MYO1D:[(17, 30000000, 30999999), (17, 31000000, 31999999)];	2	1	1	19542	-	-	-	-	0.99764	0.050691	0.872989	1421
	49	IKBKB;IKBKG;	2	8:1;23:1;	IKBKB:8;IKBKG:23;	2	8p11.2:1;Xq28:1;	IKBKB:8p11.2;IKBKG:Xq28;	2	(8, 42000000, 42999999):1;(23, 153000000, 153999999):1;	IKBKB:[(8, 42000000, 42999999)];IKBKG:[(23, 153000000, 153999999)];	2	1	1	19543	-	-	-	-	1.01559	0.519751	0.959114	14036
	51	IKBKB;HSPA5;	2	8:1;9:1;	IKBKB:8;HSPA5:9;	2	9q33.3:1;8p11.2:1;	IKBKB:8p11.2;HSPA5:9q33.3;	3	(8, 42000000, 42999999):1;(9, 127000000, 127999999):1;(9, 128000000, 128999999):1;	IKBKB:[(8, 42000000, 42999999)];HSPA5:[(9, 127000000, 127999999), (9, 128000000, 128999999)];	2	1	1	19903	-	-	-	-	1.00961	0.304451	0.917732	8583
	53	IKBKB;CHUK;	2	8:1;10:1;	IKBKB:8;CHUK:10;	2	10q24-q25:1;8p11.2:1;	IKBKB:8p11.2;CHUK:10q24-q25;	2	(10, 101000000, 101999999):1;(8, 42000000, 42999999):1;	IKBKB:[(8, 42000000, 42999999)];CHUK:[(10, 101000000, 101999999)];	2	1	1	19905	-	-	-	-	1.0133	0.400613	0.93668	11082
	56	IKBKB;EPRS;	2	1:1;8:1;	IKBKB:8;EPRS:1;	2	1q41:1;8p11.2:1;	IKBKB:8p11.2;EPRS:1q41;	2	(8, 42000000, 42999999):1;(1, 220000000, 220999999):1;	IKBKB:[(8, 42000000, 42999999)];EPRS:[(1, 220000000, 220999999)];	2	1	1	19902	-	-	-	-	1.01788	0.904731	0.995578	23526
	58	IKBKB;SMARCC1;	2	3:1;8:1;	IKBKB:8;SMARCC1:3;	2	8p11.2:1;3p21.31:1;	IKBKB:8p11.2;SMARCC1:3p21.31;	2	(8, 42000000, 42999999):1;(3, 47000000, 47999999):1;	IKBKB:[(8, 42000000, 42999999)];SMARCC1:[(3, 47000000, 47999999)];	2	1	1	19900	-	-	-	-	1.01637	0.832025	0.994323	21669
	59	IKBKB;LYZ;	2	8:1;12:1;	IKBKB:8;LYZ:12;	2	8p11.2:1;12q15:1;	IKBKB:8p11.2;LYZ:12q15;	2	(8, 42000000, 42999999):1;(12, 69000000, 69999999):1;	IKBKB:[(8, 42000000, 42999999)];LYZ:[(12, 69000000, 69999999)];	2	1	1	19899	-	-	-	-	1.01502	0.749128	0.988744	19623
	60	MYH10;IKBKB;	2	8:1;17:1;	MYH10:17;IKBKB:8;	2	17p13:1;8p11.2:1;	MYH10:17p13;IKBKB:8p11.2;	2	(8, 42000000, 42999999):1;(17, 8000000, 8999999):1;	MYH10:[(17, 8000000, 8999999)];IKBKB:[(8, 42000000, 42999999)];	2	1	1	20183	-	-	-	-	1.01243	0.491404	0.954194	13344
	61	IKBKB;ACTG1;	2	8:1;17:1;	IKBKB:8;ACTG1:17;	2	8p11.2:1;17q25:1;	IKBKB:8p11.2;ACTG1:17q25;	1	(8, 42000000, 42999999):1;	IKBKB:[(8, 42000000, 42999999)];ACTG1:[];	2	1	1	20184	-	-	-	-	-	-	-	-
	62	IKBKB;TIMM50;	2	8:1;19:1;	IKBKB:8;TIMM50:19;	2	19q13.2:1;8p11.2:1;	IKBKB:8p11.2;TIMM50:19q13.2;	2	(8, 42000000, 42999999):1;(19, 39000000, 39999999):1;	IKBKB:[(8, 42000000, 42999999)];TIMM50:[(19, 39000000, 39999999)];	2	1	1	20185	-	-	-	-	1.01018	0.168835	0.878831	4972
	63	IKBKB;CLTC;	2	8:1;17:1;	IKBKB:8;CLTC:17;	2	17q11-qter:1;8p11.2:1;	IKBKB:8p11.2;CLTC:17q11-qter;	2	(8, 42000000, 42999999):1;(17, 57000000, 57999999):1;	IKBKB:[(8, 42000000, 42999999)];CLTC:[(17, 57000000, 57999999)];	2	1	1	20186	-	-	-	-	1.00819	0.218586	0.895279	6323
	64	IKBKB;TUBB2B;	2	6:1;8:1;	IKBKB:8;TUBB2B:6;	2	8p11.2:1;6p25:1;	IKBKB:8p11.2;TUBB2B:6p25;	2	(8, 42000000, 42999999):1;(6, 3000000, 3999999):1;	IKBKB:[(8, 42000000, 42999999)];TUBB2B:[(6, 3000000, 3999999)];	2	1	1	20187	-	-	-	-	1.01591	0.719137	0.986557	18884
	66	RELB;KPNA1;	2	3:1;19:1;	RELB:19;KPNA1:3;	2	3q21:1;19q13.32:1;	RELB:19q13.32;KPNA1:3q21;	2	(19, 45000000, 45999999):1;(3, 122000000, 122999999):1;	RELB:[(19, 45000000, 45999999)];KPNA1:[(3, 122000000, 122999999)];	2	1	1	20188	-	-	-	-	1.01762	0.612555	0.973874	16295
	67	RELB;HSPA1A;	2	6:1;19:1;	RELB:19;HSPA1A:6;	2	19q13.32:1;6p21.3:1;	RELB:19q13.32;HSPA1A:6p21.3;	2	(19, 45000000, 45999999):1;(6, 31000000, 31999999):1;	RELB:[(19, 45000000, 45999999)];HSPA1A:[(6, 31000000, 31999999)];	2	1	1	20189	-	-	-	-	0.991773	0.134354	0.872989	3980
	68	RELB;HSPA5;	2	9:1;19:1;	RELB:19;HSPA5:9;	2	9q33.3:1;19q13.32:1;	RELB:19q13.32;HSPA5:9q33.3;	3	(19, 45000000, 45999999):1;(9, 127000000, 127999999):1;(9, 128000000, 128999999):1;	RELB:[(19, 45000000, 45999999)];HSPA5:[(9, 127000000, 127999999), (9, 128000000, 128999999)];	2	1	1	20190	-	-	-	-	0.998579	0.289507	0.915625	8183
	69	RELB;HSPA8;	2	11:1;19:1;	RELB:19;HSPA8:11;	2	11q24.1:1;19q13.32:1;	RELB:19q13.32;HSPA8:11q24.1;	2	(19, 45000000, 45999999):1;(11, 122000000, 122999999):1;	RELB:[(19, 45000000, 45999999)];HSPA8:[(11, 122000000, 122999999)];	2	1	1	20191	-	-	-	-	1.01518	0.761626	0.991104	19906
	70	RELB;USP7;	2	16:1;19:1;	RELB:19;USP7:16;	2	19q13.32:1;16p13.3:1;	RELB:19q13.32;USP7:16p13.3;	3	(16, 8000000, 8999999):1;(19, 45000000, 45999999):1;(16, 9000000, 9999999):1;	RELB:[(19, 45000000, 45999999)];USP7:[(16, 8000000, 8999999), (16, 9000000, 9999999)];	2	1	1	20534	-	-	-	-	0.99563	0.414604	0.940383	11413
	71	RELB;CHUK;	2	10:1;19:1;	RELB:19;CHUK:10;	2	10q24-q25:1;19q13.32:1;	RELB:19q13.32;CHUK:10q24-q25;	2	(10, 101000000, 101999999):1;(19, 45000000, 45999999):1;	RELB:[(19, 45000000, 45999999)];CHUK:[(10, 101000000, 101999999)];	2	1	1	20533	-	-	-	-	1.01459	0.64238	0.980621	16968
	72	RELB;RPS5;	1	19:2;	RELB:19;RPS5:19;	2	19q13.4:1;19q13.32:1;	RELB:19q13.32;RPS5:19q13.4;	2	(19, 45000000, 45999999):1;(19, 58000000, 58999999):1;	RELB:[(19, 45000000, 45999999)];RPS5:[(19, 58000000, 58999999)];	1	0.05257	0.911503	656	13400000	0.411296	0.958266	701	-	-	-	-
	73	RELB;RPS10;	2	6:1;19:1;	RELB:19;RPS10:6;	2	19q13.32:1;6p21.31:1;	RELB:19q13.32;RPS10:6p21.31;	2	(19, 45000000, 45999999):1;(6, 34000000, 34999999):1;	RELB:[(19, 45000000, 45999999)];RPS10:[(6, 34000000, 34999999)];	2	1	1	20532	-	-	-	-	0.991973	0.137046	0.872989	4061
	74	RELB;NFKBIE;	2	6:1;19:1;	RELB:19;NFKBIE:6;	2	6p21.1:1;19q13.32:1;	RELB:19q13.32;NFKBIE:6p21.1;	2	(19, 45000000, 45999999):1;(6, 44000000, 44999999):1;	RELB:[(19, 45000000, 45999999)];NFKBIE:[(6, 44000000, 44999999)];	2	1	1	20531	-	-	-	-	1.00697	0.339575	0.925438	9507
	77	RELB;EPRS;	2	1:1;19:1;	RELB:19;EPRS:1;	2	1q41:1;19q13.32:1;	RELB:19q13.32;EPRS:1q41;	2	(19, 45000000, 45999999):1;(1, 220000000, 220999999):1;	RELB:[(19, 45000000, 45999999)];EPRS:[(1, 220000000, 220999999)];	2	1	1	20530	-	-	-	-	1.02167	0.974939	0.997871	25303
	80	MAP3K3;RUVBL1;	2	3:1;17:1;	MAP3K3:17;RUVBL1:3;	2	17q23.3:1;3q21:1;	MAP3K3:17q23.3;RUVBL1:3q21;	2	(3, 127000000, 127999999):1;(17, 61000000, 61999999):1;	MAP3K3:[(17, 61000000, 61999999)];RUVBL1:[(3, 127000000, 127999999)];	2	1	1	20897	-	-	-	-	1.00562	0.272067	0.912954	7712
	81	MAP3K3;ACTG1;	1	17:2;	MAP3K3:17;ACTG1:17;	2	17q23.3:1;17q25:1;	MAP3K3:17q23.3;ACTG1:17q25;	1	(17, 61000000, 61999999):1;	MAP3K3:[(17, 61000000, 61999999)];ACTG1:[];	1	0.052535	0.911503	562	17700000	0.366643	0.922823	647	-	-	-	-
	83	MAP3K3;VCP;	2	9:1;17:1;	MAP3K3:17;VCP:9;	2	9p13.3:1;17q23.3:1;	MAP3K3:17q23.3;VCP:9p13.3;	2	(17, 61000000, 61999999):1;(9, 35000000, 35999999):1;	MAP3K3:[(17, 61000000, 61999999)];VCP:[(9, 35000000, 35999999)];	2	1	1	20896	-	-	-	-	1.00397	0.474565	0.951957	12915
	84	MAP3K3;RQCD1;	2	2:1;17:1;	MAP3K3:17;RQCD1:2;	2	17q23.3:1;2q35:1;	MAP3K3:17q23.3;RQCD1:2q35;	2	(2, 219000000, 219999999):1;(17, 61000000, 61999999):1;	MAP3K3:[(17, 61000000, 61999999)];RQCD1:[(2, 219000000, 219999999)];	2	1	1	20899	-	-	-	-	1.01268	0.379806	0.935356	10510
	85	MAP3K3;TIMM50;	2	17:1;19:1;	MAP3K3:17;TIMM50:19;	2	17q23.3:1;19q13.2:1;	MAP3K3:17q23.3;TIMM50:19q13.2;	2	(19, 39000000, 39999999):1;(17, 61000000, 61999999):1;	MAP3K3:[(17, 61000000, 61999999)];TIMM50:[(19, 39000000, 39999999)];	2	1	1	20900	-	-	-	-	1.00911	0.995717	0.998803	25830
	86	MAP3K3;CLTC;	1	17:2;	MAP3K3:17;CLTC:17;	2	17q23.3:1;17q11-qter:1;	MAP3K3:17q23.3;CLTC:17q11-qter;	2	(17, 61000000, 61999999):1;(17, 57000000, 57999999):1;	MAP3K3:[(17, 61000000, 61999999)];CLTC:[(17, 57000000, 57999999)];	1	0.052516	0.911503	504	3925484	0.115749	0.803007	235	-	-	-	-
	87	MAP3K3;IKBKB;	2	8:1;17:1;	MAP3K3:17;IKBKB:8;	2	17q23.3:1;8p11.2:1;	MAP3K3:17q23.3;IKBKB:8p11.2;	2	(8, 42000000, 42999999):1;(17, 61000000, 61999999):1;	MAP3K3:[(17, 61000000, 61999999)];IKBKB:[(8, 42000000, 42999999)];	2	1	1	20898	-	-	-	-	1.00895	0.242035	0.901855	6948
	88	MAP3K3;STUB1;	2	16:1;17:1;	MAP3K3:17;STUB1:16;	2	17q23.3:1;16p13.3:1;	MAP3K3:17q23.3;STUB1:16p13.3;	2	(16, 0, 999999):1;(17, 61000000, 61999999):1;	MAP3K3:[(17, 61000000, 61999999)];STUB1:[(16, 0, 999999)];	2	1	1	20894	-	-	-	-	0.998871	0.541805	0.963541	14568
	89	MAP3K3;PPP2R1B;	2	11:1;17:1;	MAP3K3:17;PPP2R1B:11;	2	11q23.2:1;17q23.3:1;	MAP3K3:17q23.3;PPP2R1B:11q23.2;	2	(11, 111000000, 111999999):1;(17, 61000000, 61999999):1;	MAP3K3:[(17, 61000000, 61999999)];PPP2R1B:[(11, 111000000, 111999999)];	2	1	1	20895	-	-	-	-	1.01182	0.835176	0.994323	21743
	90	MAP3K3;GNAI2;	2	3:1;17:1;	MAP3K3:17;GNAI2:3;	2	17q23.3:1;3p21.31:1;	MAP3K3:17q23.3;GNAI2:3p21.31;	2	(3, 50000000, 50999999):1;(17, 61000000, 61999999):1;	MAP3K3:[(17, 61000000, 61999999)];GNAI2:[(3, 50000000, 50999999)];	2	1	1	21211	-	-	-	-	0.998548	0.136868	0.872989	4052
	91	CRK;FANCA;	2	16:1;17:1;	CRK:17;FANCA:16;	2	17p13.3:1;16q24.3:1;	CRK:17p13.3;FANCA:16q24.3;	1	(17, 1000000, 1999999):1;	CRK:[(17, 1000000, 1999999)];FANCA:[];	2	1	1	21210	-	-	-	-	-	-	-	-
	92	RAPGEF1;CRK;	2	9:1;17:1;	RAPGEF1:9;CRK:17;	2	9q34.3:1;17p13.3:1;	RAPGEF1:9q34.3;CRK:17p13.3;	2	(9, 134000000, 134999999):1;(17, 1000000, 1999999):1;	RAPGEF1:[(9, 134000000, 134999999)];CRK:[(17, 1000000, 1999999)];	2	1	1	21212	-	-	-	-	0.97104	0.04775	0.872989	1341
	94	AFF2;CRK;	2	17:1;23:1;	AFF2:23;CRK:17;	2	17p13.3:1;Xq28:1;	AFF2:Xq28;CRK:17p13.3;	3	(23, 148000000, 148999999):1;(17, 1000000, 1999999):1;(23, 147000000, 147999999):1;	AFF2:[(23, 147000000, 147999999), (23, 148000000, 148999999)];CRK:[(17, 1000000, 1999999)];	2	1	1	21214	-	-	-	-	1.01315	0.11167	0.872989	3298
	95	RIN3;CRK;	2	14:1;17:1;	RIN3:14;CRK:17;	2	14q32.12:1;17p13.3:1;	RIN3:14q32.12;CRK:17p13.3;	3	(14, 93000000, 93999999):1;(14, 92000000, 92999999):1;(17, 1000000, 1999999):1;	RIN3:[(14, 92000000, 92999999), (14, 93000000, 93999999)];CRK:[(17, 1000000, 1999999)];	2	1	1	21213	-	-	-	-	1.00156	0.309332	0.917732	8721
	96	CRK;NXPH3;	1	17:2;	CRK:17;NXPH3:17;	2	17p13.3:1;17q21.33:1;	CRK:17p13.3;NXPH3:17q21.33;	2	(17, 1000000, 1999999):1;(17, 47000000, 47999999):1;	CRK:[(17, 1000000, 1999999)];NXPH3:[(17, 47000000, 47999999)];	1	0.052601	0.911503	746	46300000	0.816775	0.988207	1349	-	-	-	-
	98	FLNC;CRK;	2	7:1;17:1;	FLNC:7;CRK:17;	2	17p13.3:1;7q32-q35:1;	FLNC:7q32-q35;CRK:17p13.3;	2	(17, 1000000, 1999999):1;(7, 128000000, 128999999):1;	FLNC:[(7, 128000000, 128999999)];CRK:[(17, 1000000, 1999999)];	2	1	1	21209	-	-	-	-	1.01011	0.220408	0.895279	6375
	99	MAP4K1;CRK;	2	17:1;19:1;	MAP4K1:19;CRK:17;	2	19q13.1-q13.4:1;17p13.3:1;	MAP4K1:19q13.1-q13.4;CRK:17p13.3;	2	(19, 39000000, 39999999):1;(17, 1000000, 1999999):1;	MAP4K1:[(19, 39000000, 39999999)];CRK:[(17, 1000000, 1999999)];	2	1	1	21208	-	-	-	-	0.978844	0.306232	0.917732	8635
	100	CRK;SNX7;	2	1:1;17:1;	CRK:17;SNX7:1;	2	17p13.3:1;1p21.3:1;	CRK:17p13.3;SNX7:1p21.3;	2	(17, 1000000, 1999999):1;(1, 99000000, 99999999):1;	CRK:[(17, 1000000, 1999999)];SNX7:[(1, 99000000, 99999999)];	2	1	1	18067	-	-	-	-	1.0125	0.73355	0.988275	19228
	101	SPEN;CRK;	2	1:1;17:1;	SPEN:1;CRK:17;	2	17p13.3:1;1p36:1;	SPEN:1p36;CRK:17p13.3;	2	(1, 16000000, 16999999):1;(17, 1000000, 1999999):1;	SPEN:[(1, 16000000, 16999999)];CRK:[(17, 1000000, 1999999)];	2	1	1	18068	-	-	-	-	0.990176	0.134099	0.872989	3972
	102	ABL2;CRK;	2	1:1;17:1;	ABL2:1;CRK:17;	2	17p13.3:1;1q25.2:1;	ABL2:1q25.2;CRK:17p13.3;	2	(1, 179000000, 179999999):1;(17, 1000000, 1999999):1;	ABL2:[(1, 179000000, 179999999)];CRK:[(17, 1000000, 1999999)];	2	1	1	18065	-	-	-	-	1.01315	0.765975	0.991537	20012
	103	ARHGEF11;CRK;	2	1:1;17:1;	ARHGEF11:1;CRK:17;	2	1q21:1;17p13.3:1;	ARHGEF11:1q21;CRK:17p13.3;	3	(17, 1000000, 1999999):1;(1, 156000000, 156999999):1;(1, 157000000, 157999999):1;	ARHGEF11:[(1, 156000000, 156999999), (1, 157000000, 157999999)];CRK:[(17, 1000000, 1999999)];	2	1	1	18066	-	-	-	-	1.00066	0.377566	0.935288	10460
	104	ISG20L2;CRK;	2	1:1;17:1;	ISG20L2:1;CRK:17;	2	17p13.3:1;1q23.1:1;	ISG20L2:1q23.1;CRK:17p13.3;	2	(1, 156000000, 156999999):1;(17, 1000000, 1999999):1;	ISG20L2:[(1, 156000000, 156999999)];CRK:[(17, 1000000, 1999999)];	2	1	1	18071	-	-	-	-	1.00049	0.373335	0.93393	10354
	105	CAST;CRK;	2	5:1;17:1;	CAST:5;CRK:17;	2	5q15:1;17p13.3:1;	CAST:5q15;CRK:17p13.3;	3	(5, 95000000, 95999999):1;(17, 1000000, 1999999):1;(5, 96000000, 96999999):1;	CAST:[(5, 95000000, 95999999), (5, 96000000, 96999999)];CRK:[(17, 1000000, 1999999)];	2	1	1	18072	-	-	-	-	1.01446	0.684618	0.983559	18014
	106	ABL1;CRK;	2	9:1;17:1;	ABL1:9;CRK:17;	2	9q34.1:1;17p13.3:1;	ABL1:9q34.1;CRK:17p13.3;	2	(9, 133000008, 133999999):1;(17, 1000000, 1999999):1;	ABL1:[(9, 133000008, 133999999)];CRK:[(17, 1000000, 1999999)];	2	1	1	18069	-	-	-	-	0.971811	0.050979	0.872989	1431
	107	CRK;MEPE;	2	4:1;17:1;	CRK:17;MEPE:4;	2	17p13.3:1;4q21.1:1;	CRK:17p13.3;MEPE:4q21.1;	2	(17, 1000000, 1999999):1;(4, 88000000, 88999999):1;	CRK:[(17, 1000000, 1999999)];MEPE:[(4, 88000000, 88999999)];	2	1	1	18070	-	-	-	-	1.01375	0.415811	0.940475	11456
	108	CDC42;PRKCI;	2	1:1;3:1;	CDC42:1;PRKCI:3;	2	1p36.1:1;3q26.3:1;	CDC42:1p36.1;PRKCI:3q26.3;	3	(3, 169000000, 169999999):1;(1, 22000000, 22999999):1;(3, 170000000, 170999999):1;	CDC42:[(1, 22000000, 22999999)];PRKCI:[(3, 169000000, 169999999), (3, 170000000, 170999999)];	2	1	1	18063	-	-	-	-	1.01936	0.951529	0.99757	24667
	109	CDC42;PARD6A;	2	1:1;16:1;	CDC42:1;PARD6A:16;	2	1p36.1:1;16q22.1:1;	CDC42:1p36.1;PARD6A:16q22.1;	2	(16, 67000000, 67999999):1;(1, 22000000, 22999999):1;	CDC42:[(1, 22000000, 22999999)];PARD6A:[(16, 67000000, 67999999)];	2	1	1	18064	-	-	-	-	1.00479	0.272411	0.912954	7726
	110	PARD6B;CDC42;	2	1:1;20:1;	PARD6B:20;CDC42:1;	2	1p36.1:1;20q13.13:1;	PARD6B:20q13.13;CDC42:1p36.1;	2	(1, 22000000, 22999999):1;(20, 49000000, 49999999):1;	PARD6B:[(20, 49000000, 49999999)];CDC42:[(1, 22000000, 22999999)];	2	1	1	27880	-	-	-	-	1.00121	0.199415	0.890497	5787
	111	PNMA1;PARD6B;	2	14:1;20:1;	PNMA1:14;PARD6B:20;	2	14q24.3:1;20q13.13:1;	PNMA1:14q24.3;PARD6B:20q13.13;	2	(14, 74000000, 74999999):1;(20, 49000000, 49999999):1;	PNMA1:[(14, 74000000, 74999999)];PARD6B:[(20, 49000000, 49999999)];	2	1	1	27879	-	-	-	-	1.00253	0.491014	0.953902	13337
	112	ASAP2;CRK;	2	2:1;17:1;	ASAP2:2;CRK:17;	2	17p13.3:1;2p25|2p24:1;	ASAP2:2p25|2p24;CRK:17p13.3;	2	(2, 9000000, 9999999):1;(17, 1000000, 1999999):1;	ASAP2:[(2, 9000000, 9999999)];CRK:[(17, 1000000, 1999999)];	2	1	1	27882	-	-	-	-	1.01674	0.75875	0.990524	19847
	113	CRK;FCGR2B;	2	1:1;17:1;	CRK:17;FCGR2B:1;	2	17p13.3:1;1q23:1;	CRK:17p13.3;FCGR2B:1q23;	2	(17, 1000000, 1999999):1;(1, 161000000, 161999999):1;	CRK:[(17, 1000000, 1999999)];FCGR2B:[(1, 161000000, 161999999)];	2	1	1	27881	-	-	-	-	1.00728	0.551302	0.964994	14802
	114	NFKB2;RPS13;	2	10:1;11:1;	NFKB2:10;RPS13:11;	2	11p15:1;10q24:1;	NFKB2:10q24;RPS13:11p15;	2	(10, 104000000, 104999991):1;(11, 17000000, 17999999):1;	NFKB2:[(10, 104000000, 104999991)];RPS13:[(11, 17000000, 17999999)];	2	1	1	27876	-	-	-	-	1.01461	0.845038	0.994375	22009
	115	MAP3K14;CDC37;	2	17:1;19:1;	MAP3K14:17;CDC37:19;	2	17q21:1;19p13.2:1;	MAP3K14:17q21;CDC37:19p13.2;	2	(19, 10000000, 10999999):1;(17, 43000000, 43999999):1;	MAP3K14:[(17, 43000000, 43999999)];CDC37:[(19, 10000000, 10999999)];	2	1	1	27875	-	-	-	-	0.987347	0.538543	0.962958	14482
	116	MAP3K14;FBL;	2	17:1;19:1;	MAP3K14:17;FBL:19;	2	17q21:1;19q13.1:1;	MAP3K14:17q21;FBL:19q13.1;	2	(19, 40000000, 40999999):1;(17, 43000000, 43999999):1;	MAP3K14:[(17, 43000000, 43999999)];FBL:[(19, 40000000, 40999999)];	2	1	1	27878	-	-	-	-	0.996756	0.776508	0.991766	20277
	117	MAP3K14;HSP90AA1;	2	14:1;17:1;	MAP3K14:17;HSP90AA1:14;	2	17q21:1;14q32.33:1;	MAP3K14:17q21;HSP90AA1:14q32.33;	2	(14, 102000000, 102999999):1;(17, 43000000, 43999999):1;	MAP3K14:[(17, 43000000, 43999999)];HSP90AA1:[(14, 102000000, 102999999)];	2	1	1	27877	-	-	-	-	1.00142	0.300879	0.91742	8493
	118	NCOR1;DACH1;	2	13:1;17:1;	NCOR1:17;DACH1:13;	2	17p11.2:1;13q22:1;	NCOR1:17p11.2;DACH1:13q22;	3	(13, 72000000, 72999999):1;(17, 15000000, 15999999):1;(17, 16000000, 16999999):1;	NCOR1:[(17, 15000000, 15999999), (17, 16000000, 16999999)];DACH1:[(13, 72000000, 72999999)];	2	1	1	27884	-	-	-	-	1.01458	0.843148	0.994375	21962
	119	DACH1;SMAD4;	2	13:1;18:1;	DACH1:13;SMAD4:18;	2	13q22:1;18q21.1:1;	DACH1:13q22;SMAD4:18q21.1;	2	(18, 48000000, 48999999):1;(13, 72000000, 72999999):1;	DACH1:[(13, 72000000, 72999999)];SMAD4:[(18, 48000000, 48999999)];	2	1	1	27883	-	-	-	-	1.00943	0.706876	0.984423	18603
	120	SKI;SMAD3;	2	1:1;15:1;	SKI:1;SMAD3:15;	2	15q22.33:1;1q22-q24:1;	SKI:1q22-q24;SMAD3:15q22.33;	2	(1, 2000000, 2999999):1;(15, 67000000, 67999999):1;	SKI:[(1, 2000000, 2999999)];SMAD3:[(15, 67000000, 67999999)];	2	1	1	11180	-	-	-	-	1.00153	0.17767	0.880979	5223
	121	SMAD4;SKI;	2	1:1;18:1;	SMAD4:18;SKI:1;	2	1q22-q24:1;18q21.1:1;	SMAD4:18q21.1;SKI:1q22-q24;	2	(18, 48000000, 48999999):1;(1, 2000000, 2999999):1;	SMAD4:[(18, 48000000, 48999999)];SKI:[(1, 2000000, 2999999)];	2	1	1	11181	-	-	-	-	1.01252	0.330603	0.920592	9304
	122	NCOR1;SKI;	2	1:1;17:1;	NCOR1:17;SKI:1;	2	17p11.2:1;1q22-q24:1;	NCOR1:17p11.2;SKI:1q22-q24;	3	(1, 2000000, 2999999):1;(17, 15000000, 15999999):1;(17, 16000000, 16999999):1;	NCOR1:[(17, 15000000, 15999999), (17, 16000000, 16999999)];SKI:[(1, 2000000, 2999999)];	2	1	1	11182	-	-	-	-	1.00173	0.405977	0.938869	11201
	123	SIN3A;SKI;	2	1:1;15:1;	SIN3A:15;SKI:1;	2	1q22-q24:1;15q24.2:1;	SIN3A:15q24.2;SKI:1q22-q24;	2	(1, 2000000, 2999999):1;(15, 75000000, 75999999):1;	SIN3A:[(15, 75000000, 75999999)];SKI:[(1, 2000000, 2999999)];	2	1	1	11183	-	-	-	-	1.00282	0.236015	0.901306	6782
	124	C2orf44;HCK;	2	2:1;20:1;	C2orf44:2;HCK:20;	2	2p23.3:1;20q11-q12:1;	C2orf44:2p23.3;HCK:20q11-q12;	2	(2, 24000000, 24999999):1;(20, 30000000, 30999999):1;	C2orf44:[(2, 24000000, 24999999)];HCK:[(20, 30000000, 30999999)];	2	1	1	11184	-	-	-	-	1.00969	0.130349	0.872989	3852
	125	PIK3R2;HCK;	2	19:1;20:1;	PIK3R2:19;HCK:20;	2	20q11-q12:1;19q13.2-q13.4:1;	PIK3R2:19q13.2-q13.4;HCK:20q11-q12;	2	(19, 18000000, 18999999):1;(20, 30000000, 30999999):1;	PIK3R2:[(19, 18000000, 18999999)];HCK:[(20, 30000000, 30999999)];	2	1	1	11185	-	-	-	-	0.99616	0.452005	0.945576	12377
	126	HCK;LCP2;	2	5:1;20:1;	HCK:20;LCP2:5;	2	20q11-q12:1;5q33.1-qter:1;	HCK:20q11-q12;LCP2:5q33.1-qter;	2	(5, 169000000, 169999999):1;(20, 30000000, 30999999):1;	HCK:[(20, 30000000, 30999999)];LCP2:[(5, 169000000, 169999999)];	2	1	1	11186	-	-	-	-	1.01686	0.887213	0.995434	23082
	127	PIK3R1;HCK;	2	5:1;20:1;	PIK3R1:5;HCK:20;	2	20q11-q12:1;5q13.1:1;	PIK3R1:5q13.1;HCK:20q11-q12;	2	(5, 67000000, 67999999):1;(20, 30000000, 30999999):1;	PIK3R1:[(5, 67000000, 67999999)];HCK:[(20, 30000000, 30999999)];	2	1	1	11187	-	-	-	-	1.01017	0.311978	0.917732	8796
	128	NCL;HCK;	2	2:1;20:1;	NCL:2;HCK:20;	2	20q11-q12:1;2q37.1:1;	NCL:2q37.1;HCK:20q11-q12;	2	(2, 232000000, 232999999):1;(20, 30000000, 30999999):1;	NCL:[(2, 232000000, 232999999)];HCK:[(20, 30000000, 30999999)];	2	1	1	11188	-	-	-	-	1.0119	0.288469	0.915625	8148
	129	SF3B3;HCK;	2	16:1;20:1;	SF3B3:16;HCK:20;	2	20q11-q12:1;16q22.1:1;	SF3B3:16q22.1;HCK:20q11-q12;	2	(16, 70000000, 70999999):1;(20, 30000000, 30999999):1;	SF3B3:[(16, 70000000, 70999999)];HCK:[(20, 30000000, 30999999)];	2	1	1	11189	-	-	-	-	0.999964	0.485915	0.953823	13195
	130	ELMO1;HCK;	2	7:1;20:1;	ELMO1:7;HCK:20;	2	7p14.1:1;20q11-q12:1;	ELMO1:7p14.1;HCK:20q11-q12;	3	(7, 37000000, 37999999):1;(20, 30000000, 30999999):1;(7, 36000000, 36999999):1;	ELMO1:[(7, 36000000, 36999999), (7, 37000000, 37999999)];HCK:[(20, 30000000, 30999999)];	2	1	1	20888	-	-	-	-	1.01349	0.462817	0.949752	12626
	131	WIPF1;HCK;	2	2:1;20:1;	WIPF1:2;HCK:20;	2	2q31.1:1;20q11-q12:1;	WIPF1:2q31.1;HCK:20q11-q12;	2	(2, 175000000, 175999999):1;(20, 30000000, 30999999):1;	WIPF1:[(2, 175000000, 175999999)];HCK:[(20, 30000000, 30999999)];	2	1	1	20887	-	-	-	-	1.01657	0.666558	0.983379	17558
	132	WAS;HCK;	2	20:1;23:1;	WAS:23;HCK:20;	2	Xp11.4-p11.21:1;20q11-q12:1;	WAS:Xp11.4-p11.21;HCK:20q11-q12;	2	(20, 30000000, 30999999):1;(23, 48000000, 48999999):1;	WAS:[(23, 48000000, 48999999)];HCK:[(20, 30000000, 30999999)];	2	1	1	20886	-	-	-	-	1.01594	0.473303	0.951396	12888
	133	C1QBP;RELB;	2	17:1;19:1;	C1QBP:17;RELB:19;	2	17p13.3:1;19q13.32:1;	C1QBP:17p13.3;RELB:19q13.32;	2	(19, 45000000, 45999999):1;(17, 5000000, 5999999):1;	C1QBP:[(17, 5000000, 5999999)];RELB:[(19, 45000000, 45999999)];	2	1	1	20885	-	-	-	-	0.971175	0.108797	0.872989	3201
	134	RELB;NFKBIA;	2	14:1;19:1;	RELB:19;NFKBIA:14;	2	14q13:1;19q13.32:1;	RELB:19q13.32;NFKBIA:14q13;	2	(19, 45000000, 45999999):1;(14, 35000000, 35999999):1;	RELB:[(19, 45000000, 45999999)];NFKBIA:[(14, 35000000, 35999999)];	2	1	1	20892	-	-	-	-	1.00748	0.571025	0.96829	15279
	135	RELB;HSD17B4;	2	5:1;19:1;	RELB:19;HSD17B4:5;	2	19q13.32:1;5q21:1;	RELB:19q13.32;HSD17B4:5q21;	2	(5, 117999992, 119000007):1;(19, 45000000, 45999999):1;	RELB:[(19, 45000000, 45999999)];HSD17B4:[(5, 117999992, 119000007)];	2	1	1	20891	-	-	-	-	1.02239	0.979254	0.997871	25404
	136	RELB;CAD;	2	2:1;19:1;	RELB:19;CAD:2;	2	2p22-p21:1;19q13.32:1;	RELB:19q13.32;CAD:2p22-p21;	2	(2, 27000000, 27999999):1;(19, 45000000, 45999999):1;	RELB:[(19, 45000000, 45999999)];CAD:[(2, 27000000, 27999999)];	2	1	1	20890	-	-	-	-	1.01611	0.391665	0.935356	10846
	137	RELB;RUVBL1;	2	3:1;19:1;	RELB:19;RUVBL1:3;	2	3q21:1;19q13.32:1;	RELB:19q13.32;RUVBL1:3q21;	2	(19, 45000000, 45999999):1;(3, 127000000, 127999999):1;	RELB:[(19, 45000000, 45999999)];RUVBL1:[(3, 127000000, 127999999)];	2	1	1	20889	-	-	-	-	1.01392	0.339155	0.925352	9496
	138	RELB;ACTG1;	2	17:1;19:1;	RELB:19;ACTG1:17;	2	19q13.32:1;17q25:1;	RELB:19q13.32;ACTG1:17q25;	1	(19, 45000000, 45999999):1;	RELB:[(19, 45000000, 45999999)];ACTG1:[];	2	1	1	20893	-	-	-	-	-	-	-	-
	139	RELB;TIMM50;	1	19:2;	RELB:19;TIMM50:19;	2	19q13.2:1;19q13.32:1;	RELB:19q13.32;TIMM50:19q13.2;	2	(19, 39000000, 39999999):1;(19, 45000000, 45999999):1;	RELB:[(19, 45000000, 45999999)];TIMM50:[(19, 39000000, 39999999)];	1	0.052847	0.911503	1396	5523184	0.206617	0.870758	381	-	-	-	-
	140	RELB;CLTC;	2	17:1;19:1;	RELB:19;CLTC:17;	2	17q11-qter:1;19q13.32:1;	RELB:19q13.32;CLTC:17q11-qter;	2	(19, 45000000, 45999999):1;(17, 57000000, 57999999):1;	RELB:[(19, 45000000, 45999999)];CLTC:[(17, 57000000, 57999999)];	2	1	1	5374	-	-	-	-	1.00333	0.926157	0.995824	24098
	141	RELB;RPS11;	1	19:2;	RELB:19;RPS11:19;	2	19q13.32:1;19q13.3:1;	RELB:19q13.32;RPS11:19q13.3;	3	(19, 49000000, 49999999):1;(19, 45000000, 45999999):1;(19, 50000000, 50999999):1;	RELB:[(19, 45000000, 45999999)];RPS11:[(19, 49000000, 49999999), (19, 50000000, 50999999)];	1	0.05279	0.911503	1285	4458182	0.17156	0.852585	329	-	-	-	-
	142	RELB;RPS14;	2	5:1;19:1;	RELB:19;RPS14:5;	2	5q31-q33:1;19q13.32:1;	RELB:19q13.32;RPS14:5q31-q33;	2	(5, 149000000, 149999999):1;(19, 45000000, 45999999):1;	RELB:[(19, 45000000, 45999999)];RPS14:[(5, 149000000, 149999999)];	2	1	1	5372	-	-	-	-	1.0199	0.853848	0.994375	22228
	143	CPSF6;RELB;	2	12:1;19:1;	CPSF6:12;RELB:19;	2	19q13.32:1;12q15:1;	CPSF6:12q15;RELB:19q13.32;	2	(19, 45000000, 45999999):1;(12, 69000000, 69999999):1;	CPSF6:[(12, 69000000, 69999999)];RELB:[(19, 45000000, 45999999)];	2	1	1	5373	-	-	-	-	1.01855	0.939662	0.99757	24385
	144	RELB;NONO;	2	19:1;23:1;	RELB:19;NONO:23;	2	Xq13.1:1;19q13.32:1;	RELB:19q13.32;NONO:Xq13.1;	2	(19, 45000000, 45999999):1;(23, 70000000, 70999999):1;	RELB:[(19, 45000000, 45999999)];NONO:[(23, 70000000, 70999999)];	2	1	1	5370	-	-	-	-	1.02009	0.604766	0.972851	16106
	145	RELB;TUBB;	2	6:1;19:1;	RELB:19;TUBB:6;	2	6p21.33:1;19q13.32:1;	RELB:19q13.32;TUBB:6p21.33;	2	(19, 45000000, 45999999):1;(6, 30000000, 30999999):1;	RELB:[(19, 45000000, 45999999)];TUBB:[(6, 30000000, 30999999)];	2	1	1	5371	-	-	-	-	0.993438	0.152956	0.873792	4521
	146	RELB;PFKL;	2	19:1;21:1;	RELB:19;PFKL:21;	2	19q13.32:1;21q22.3:1;	RELB:19q13.32;PFKL:21q22.3;	2	(21, 45000000, 45999999):1;(19, 45000000, 45999999):1;	RELB:[(19, 45000000, 45999999)];PFKL:[(21, 45000000, 45999999)];	2	1	1	5368	-	-	-	-	0.971107	0.063721	0.872989	1826
	147	RELB;SMARCD2;	2	17:1;19:1;	RELB:19;SMARCD2:17;	2	17q23-q24:1;19q13.32:1;	RELB:19q13.32;SMARCD2:17q23-q24;	2	(19, 45000000, 45999999):1;(17, 61000000, 61999999):1;	RELB:[(19, 45000000, 45999999)];SMARCD2:[(17, 61000000, 61999999)];	2	1	1	5369	-	-	-	-	1.00576	0.967729	0.99757	25132
	148	RELB;TUBB4;	1	19:2;	RELB:19;TUBB4:19;	2	19p13.3:1;19q13.32:1;	RELB:19q13.32;TUBB4:19p13.3;	2	(19, 45000000, 45999999):1;(19, 6000000, 6999999):1;	RELB:[(19, 45000000, 45999999)];TUBB4:[(19, 6000000, 6999999)];	1	0.052759	0.911503	1206	39000000	0.809581	0.988207	1333	-	-	-	-
	149	RELB;NFKB2;	2	10:1;19:1;	RELB:19;NFKB2:10;	2	19q13.32:1;10q24:1;	RELB:19q13.32;NFKB2:10q24;	2	(10, 104000000, 104999991):1;(19, 45000000, 45999999):1;	RELB:[(19, 45000000, 45999999)];NFKB2:[(10, 104000000, 104999991)];	2	1	1	5375	-	-	-	-	1.01668	0.793577	0.993024	20698
	150	RELB;KIAA1967;	2	8:1;19:1;	RELB:19;KIAA1967:8;	2	8p22:1;19q13.32:1;	RELB:19q13.32;KIAA1967:8p22;	2	(8, 22000000, 22999999):1;(19, 45000000, 45999999):1;	RELB:[(19, 45000000, 45999999)];KIAA1967:[(8, 22000000, 22999999)];	2	1	1	15100	-	-	-	-	1.01186	0.260366	0.908438	7411
	151	RELB;ARID1B;	2	6:1;19:1;	RELB:19;ARID1B:6;	2	6q25.1:1;19q13.32:1;	RELB:19q13.32;ARID1B:6q25.1;	2	(19, 45000000, 45999999):1;(6, 157000000, 157999999):1;	RELB:[(19, 45000000, 45999999)];ARID1B:[(6, 157000000, 157999999)];	2	1	1	15099	-	-	-	-	1.02259	0.879596	0.995434	22872
	152	RELB;HNRNPU;	2	1:1;19:1;	RELB:19;HNRNPU:1;	2	19q13.32:1;1q44:1;	RELB:19q13.32;HNRNPU:1q44;	2	(19, 45000000, 45999999):1;(1, 245000000, 245999999):1;	RELB:[(19, 45000000, 45999999)];HNRNPU:[(1, 245000000, 245999999)];	2	1	1	15102	-	-	-	-	1.01697	0.738427	0.988317	19355
	153	RELB;UBB;	2	17:1;19:1;	RELB:19;UBB:17;	2	17p12-p11.2:1;19q13.32:1;	RELB:19q13.32;UBB:17p12-p11.2;	2	(19, 45000000, 45999999):1;(17, 16000000, 16999999):1;	RELB:[(19, 45000000, 45999999)];UBB:[(17, 16000000, 16999999)];	2	1	1	15101	-	-	-	-	0.989367	0.61012	0.973341	16239
	154	RELB;SFPQ;	2	1:1;19:1;	RELB:19;SFPQ:1;	2	19q13.32:1;1p34.3:1;	RELB:19q13.32;SFPQ:1p34.3;	2	(19, 45000000, 45999999):1;(1, 35000000, 35999999):1;	RELB:[(19, 45000000, 45999999)];SFPQ:[(1, 35000000, 35999999)];	2	1	1	15104	-	-	-	-	0.992533	0.12629	0.872989	3733
	155	RELB;DSP;	2	6:1;19:1;	RELB:19;DSP:6;	2	6p24:1;19q13.32:1;	RELB:19q13.32;DSP:6p24;	2	(19, 45000000, 45999999):1;(6, 7000000, 7999999):1;	RELB:[(19, 45000000, 45999999)];DSP:[(6, 7000000, 7999999)];	2	1	1	15103	-	-	-	-	1.01538	0.53268	0.961794	14347
	156	RELB;PRKDC;	2	8:1;19:1;	RELB:19;PRKDC:8;	2	8q11:1;19q13.32:1;	RELB:19q13.32;PRKDC:8q11;	2	(8, 48000000, 48999999):1;(19, 45000000, 45999999):1;	RELB:[(19, 45000000, 45999999)];PRKDC:[(8, 48000000, 48999999)];	2	1	1	15105	-	-	-	-	1.01578	0.493878	0.954751	13403
	157	RLF;RIT1;	1	1:2;	RLF:1;RIT1:1;	2	1p32:1;1q22:1;	RLF:1p32;RIT1:1q22;	2	(1, 40000000, 40999999):1;(1, 155000000, 155999999):1;	RLF:[(1, 40000000, 40999999)];RIT1:[(1, 155000000, 155999999)];	1	0.052656	0.911503	910	1.15e+08	0.659555	0.98254	1074	-	-	-	-
	158	RGL1;RIT1;	1	1:2;	RGL1:1;RIT1:1;	2	1q25.3:1;1q22:1;	RGL1:1q25.3;RIT1:1q22;	2	(1, 183000000, 183999999):1;(1, 155000000, 155999999):1;	RGL1:[(1, 183000000, 183999999)];RIT1:[(1, 155000000, 155999999)];	1	0.052552	0.911503	606	27700000	0.229625	0.870758	428	-	-	-	-
	159	EXOSC4;EXOSC2;	2	8:1;9:1;	EXOSC4:8;EXOSC2:9;	2	8q24.3:1;9q34:1;	EXOSC4:8q24.3;EXOSC2:9q34;	2	(8, 145000000, 145999999):1;(9, 133000008, 133999999):1;	EXOSC4:[(8, 145000000, 145999999)];EXOSC2:[(9, 133000008, 133999999)];	2	1	1	15106	-	-	-	-	0.988095	0.020258	0.872989	554
	160	EXOSC7;EXOSC2;	2	3:1;9:1;	EXOSC7:3;EXOSC2:9;	2	9q34:1;3p21.31:1;	EXOSC7:3p21.31;EXOSC2:9q34;	2	(3, 45000000, 45999999):1;(9, 133000008, 133999999):1;	EXOSC7:[(3, 45000000, 45999999)];EXOSC2:[(9, 133000008, 133999999)];	2	1	1	24875	-	-	-	-	0.991816	0.04963	0.872989	1387
	161	EXOSC7;EXOSC4;	2	3:1;8:1;	EXOSC7:3;EXOSC4:8;	2	8q24.3:1;3p21.31:1;	EXOSC7:3p21.31;EXOSC4:8q24.3;	2	(8, 145000000, 145999999):1;(3, 45000000, 45999999):1;	EXOSC7:[(3, 45000000, 45999999)];EXOSC4:[(8, 145000000, 145999999)];	2	1	1	24876	-	-	-	-	1.00445	0.020996	0.872989	572
	162	NFKBIB;BAG2;	2	6:1;19:1;	NFKBIB:19;BAG2:6;	2	6p12.1-p11.2:1;19q13.1:1;	NFKBIB:19q13.1;BAG2:6p12.1-p11.2;	2	(19, 39000000, 39999999):1;(6, 57000000, 57999999):1;	NFKBIB:[(19, 39000000, 39999999)];BAG2:[(6, 57000000, 57999999)];	2	1	1	9844	-	-	-	-	1.01393	0.488974	0.953902	13274
	163	NFKBIB;HSPA1A;	2	6:1;19:1;	NFKBIB:19;HSPA1A:6;	2	6p21.3:1;19q13.1:1;	NFKBIB:19q13.1;HSPA1A:6p21.3;	2	(19, 39000000, 39999999):1;(6, 31000000, 31999999):1;	NFKBIB:[(19, 39000000, 39999999)];HSPA1A:[(6, 31000000, 31999999)];	2	1	1	9845	-	-	-	-	1.0031	0.284438	0.915625	8027
	164	NFKBIB;HSPA5;	2	9:1;19:1;	NFKBIB:19;HSPA5:9;	2	9q33.3:1;19q13.1:1;	NFKBIB:19q13.1;HSPA5:9q33.3;	3	(19, 39000000, 39999999):1;(9, 127000000, 127999999):1;(9, 128000000, 128999999):1;	NFKBIB:[(19, 39000000, 39999999)];HSPA5:[(9, 127000000, 127999999), (9, 128000000, 128999999)];	2	1	1	24871	-	-	-	-	1.00446	0.342293	0.926718	9569
	165	NFKBIB;HSPA8;	2	11:1;19:1;	NFKBIB:19;HSPA8:11;	2	11q24.1:1;19q13.1:1;	NFKBIB:19q13.1;HSPA8:11q24.1;	2	(19, 39000000, 39999999):1;(11, 122000000, 122999999):1;	NFKBIB:[(19, 39000000, 39999999)];HSPA8:[(11, 122000000, 122999999)];	2	1	1	24872	-	-	-	-	1.01741	0.847652	0.994375	22073
	166	NFKBIB;S100A8;	2	1:1;19:1;	NFKBIB:19;S100A8:1;	2	1q21:1;19q13.1:1;	NFKBIB:19q13.1;S100A8:1q21;	2	(19, 39000000, 39999999):1;(1, 153000000, 153999999):1;	NFKBIB:[(19, 39000000, 39999999)];S100A8:[(1, 153000000, 153999999)];	2	1	1	24873	-	-	-	-	1.00472	0.426798	0.942174	11732
	167	NFKBIB;HSPA9;	2	5:1;19:1;	NFKBIB:19;HSPA9:5;	2	5q31.1:1;19q13.1:1;	NFKBIB:19q13.1;HSPA9:5q31.1;	2	(5, 137000000, 137999999):1;(19, 39000000, 39999999):1;	NFKBIB:[(19, 39000000, 39999999)];HSPA9:[(5, 137000000, 137999999)];	2	1	1	24874	-	-	-	-	1.01747	0.685327	0.983559	18030
	168	NFKBIB;SLPI;	2	19:1;20:1;	NFKBIB:19;SLPI:20;	2	20q12:1;19q13.1:1;	NFKBIB:19q13.1;SLPI:20q12;	2	(19, 39000000, 39999999):1;(20, 43000000, 43999999):1;	NFKBIB:[(19, 39000000, 39999999)];SLPI:[(20, 43000000, 43999999)];	2	1	1	9819	-	-	-	-	0.996484	0.493318	0.954537	13390
	169	NFKBIB;IQGAP1;	2	15:1;19:1;	NFKBIB:19;IQGAP1:15;	2	15q26.1:1;19q13.1:1;	NFKBIB:19q13.1;IQGAP1:15q26.1;	3	(19, 39000000, 39999999):1;(15, 91000000, 91999999):1;(15, 90000000, 90999999):1;	NFKBIB:[(19, 39000000, 39999999)];IQGAP1:[(15, 90000000, 90999999), (15, 91000000, 91999999)];	2	1	1	24869	-	-	-	-	1.01323	0.992873	0.998794	25752
	170	NFKBIB;IARS;	2	9:1;19:1;	NFKBIB:19;IARS:9;	2	9q21:1;19q13.1:1;	NFKBIB:19q13.1;IARS:9q21;	3	(19, 39000000, 39999999):1;(9, 94000000, 94999999):1;(9, 95000000, 95999999):1;	NFKBIB:[(19, 39000000, 39999999)];IARS:[(9, 94000000, 94999999), (9, 95000000, 95999999)];	2	1	1	8343	-	-	-	-	1.01407	0.697379	0.983559	18336
	171	NFKBIB;EPRS;	2	1:1;19:1;	NFKBIB:19;EPRS:1;	2	1q41:1;19q13.1:1;	NFKBIB:19q13.1;EPRS:1q41;	2	(19, 39000000, 39999999):1;(1, 220000000, 220999999):1;	NFKBIB:[(19, 39000000, 39999999)];EPRS:[(1, 220000000, 220999999)];	2	1	1	8342	-	-	-	-	1.02515	0.999957	0.999996	25910
	172	NFKBIB;LYZ;	2	12:1;19:1;	NFKBIB:19;LYZ:12;	2	12q15:1;19q13.1:1;	NFKBIB:19q13.1;LYZ:12q15;	2	(19, 39000000, 39999999):1;(12, 69000000, 69999999):1;	NFKBIB:[(19, 39000000, 39999999)];LYZ:[(12, 69000000, 69999999)];	2	1	1	8341	-	-	-	-	1.01831	0.936701	0.997489	24330
	173	NFKBIB;ACTG1;	2	17:1;19:1;	NFKBIB:19;ACTG1:17;	2	17q25:1;19q13.1:1;	NFKBIB:19q13.1;ACTG1:17q25;	1	(19, 39000000, 39999999):1;	NFKBIB:[(19, 39000000, 39999999)];ACTG1:[];	2	1	1	8340	-	-	-	-	-	-	-	-
	174	NFKBIB;VCP;	2	9:1;19:1;	NFKBIB:19;VCP:9;	2	9p13.3:1;19q13.1:1;	NFKBIB:19q13.1;VCP:9p13.3;	2	(19, 39000000, 39999999):1;(9, 35000000, 35999999):1;	NFKBIB:[(19, 39000000, 39999999)];VCP:[(9, 35000000, 35999999)];	2	1	1	8339	-	-	-	-	1.00605	0.391832	0.935356	10852
	175	NFKBIB;TBP;	2	6:1;19:1;	NFKBIB:19;TBP:6;	2	6q27:1;19q13.1:1;	NFKBIB:19q13.1;TBP:6q27;	2	(19, 39000000, 39999999):1;(6, 170000000, 170999999):1;	NFKBIB:[(19, 39000000, 39999999)];TBP:[(6, 170000000, 170999999)];	2	1	1	8338	-	-	-	-	1.01894	0.656506	0.981493	17331
	176	NFKBIB;TIMM50;	1	19:2;	NFKBIB:19;TIMM50:19;	2	19q13.2:1;19q13.1:1;	NFKBIB:19q13.1;TIMM50:19q13.2;	1	(19, 39000000, 39999999):2;	NFKBIB:[(19, 39000000, 39999999)];TIMM50:[(19, 39000000, 39999999)];	1	0.052284	0.911503	94	571518	0.026517	0.610638	71	-	-	-	-
	177	NFKBIB;CLTC;	2	17:1;19:1;	NFKBIB:19;CLTC:17;	2	17q11-qter:1;19q13.1:1;	NFKBIB:19q13.1;CLTC:17q11-qter;	2	(19, 39000000, 39999999):1;(17, 57000000, 57999999):1;	NFKBIB:[(19, 39000000, 39999999)];CLTC:[(17, 57000000, 57999999)];	2	1	1	8337	-	-	-	-	1.0076	0.984053	0.997886	25549
	178	NFKBIB;RPL35A;	2	3:1;19:1;	NFKBIB:19;RPL35A:3;	2	3q29:1;19q13.1:1;	NFKBIB:19q13.1;RPL35A:3q29;	2	(19, 39000000, 39999999):1;(3, 197000000, 197999999):1;	NFKBIB:[(19, 39000000, 39999999)];RPL35A:[(3, 197000000, 197999999)];	2	1	1	8336	-	-	-	-	1.01269	0.284009	0.915625	8010
	179	RELB;BCL7A;	2	12:1;19:1;	RELB:19;BCL7A:12;	2	12q24.13:1;19q13.32:1;	RELB:19q13.32;BCL7A:12q24.13;	2	(19, 45000000, 45999999):1;(12, 122000000, 122999999):1;	RELB:[(19, 45000000, 45999999)];BCL7A:[(12, 122000000, 122999999)];	2	1	1	8335	-	-	-	-	1.00982	0.492539	0.954255	13373
	180	RELB;HDAC6;	2	19:1;23:1;	RELB:19;HDAC6:23;	2	Xp11.23:1;19q13.32:1;	RELB:19q13.32;HDAC6:Xp11.23;	2	(19, 45000000, 45999999):1;(23, 48000000, 48999999):1;	RELB:[(19, 45000000, 45999999)];HDAC6:[(23, 48000000, 48999999)];	2	1	1	18975	-	-	-	-	1.01644	0.250182	0.903146	7174
	181	RELB;KPNA2;	2	17:1;19:1;	RELB:19;KPNA2:17;	2	17q24.2:1;19q13.32:1;	RELB:19q13.32;KPNA2:17q24.2;	2	(19, 45000000, 45999999):1;(17, 66000000, 66999999):1;	RELB:[(19, 45000000, 45999999)];KPNA2:[(17, 66000000, 66999999)];	2	1	1	18976	-	-	-	-	1.003	0.91843	0.995733	23883
	182	RELB;KPNA6;	2	1:1;19:1;	RELB:19;KPNA6:1;	2	1p35.1:1;19q13.32:1;	RELB:19q13.32;KPNA6:1p35.1;	2	(19, 45000000, 45999999):1;(1, 32000000, 32999999):1;	RELB:[(19, 45000000, 45999999)];KPNA6:[(1, 32000000, 32999999)];	2	1	1	18973	-	-	-	-	0.992043	0.113095	0.872989	3350
	183	RELB;NFKB1;	2	4:1;19:1;	RELB:19;NFKB1:4;	2	19q13.32:1;4q24:1;	RELB:19q13.32;NFKB1:4q24;	2	(19, 45000000, 45999999):1;(4, 103000000, 103999999):1;	RELB:[(19, 45000000, 45999999)];NFKB1:[(4, 103000000, 103999999)];	2	1	1	18974	-	-	-	-	1.02203	0.814676	0.993434	21241
	184	RELB;DPF2;	2	11:1;19:1;	RELB:19;DPF2:11;	2	11q13:1;19q13.32:1;	RELB:19q13.32;DPF2:11q13;	2	(19, 45000000, 45999999):1;(11, 65000000, 65999999):1;	RELB:[(19, 45000000, 45999999)];DPF2:[(11, 65000000, 65999999)];	2	1	1	18979	-	-	-	-	0.984427	0.103517	0.872989	3052
	185	RELB;SMARCA4;	1	19:2;	RELB:19;SMARCA4:19;	2	19q13.32:1;19p13.2:1;	RELB:19q13.32;SMARCA4:19p13.2;	2	(19, 11000000, 11999999):1;(19, 45000000, 45999999):1;	RELB:[(19, 45000000, 45999999)];SMARCA4:[(19, 11000000, 11999999)];	1	0.052971	0.911503	1535	34300000	0.718698	0.98254	1181	-	-	-	-
	186	RELB;SMARCC1;	2	3:1;19:1;	RELB:19;SMARCC1:3;	2	19q13.32:1;3p21.31:1;	RELB:19q13.32;SMARCC1:3p21.31;	2	(19, 45000000, 45999999):1;(3, 47000000, 47999999):1;	RELB:[(19, 45000000, 45999999)];SMARCC1:[(3, 47000000, 47999999)];	2	1	1	18977	-	-	-	-	0.998233	0.076814	0.872989	2231
	187	RELB;SMARCC2;	2	12:1;19:1;	RELB:19;SMARCC2:12;	2	12q13.2:1;19q13.32:1;	RELB:19q13.32;SMARCC2:12q13.2;	2	(19, 45000000, 45999999):1;(12, 56000000, 56999999):1;	RELB:[(19, 45000000, 45999999)];SMARCC2:[(12, 56000000, 56999999)];	2	1	1	18978	-	-	-	-	1.01033	0.550211	0.964994	14772
	188	RELB;SMARCE1;	2	17:1;19:1;	RELB:19;SMARCE1:17;	2	17q21.2:1;19q13.32:1;	RELB:19q13.32;SMARCE1:17q21.2;	2	(19, 45000000, 45999999):1;(17, 38000000, 38999999):1;	RELB:[(19, 45000000, 45999999)];SMARCE1:[(17, 38000000, 38999999)];	2	1	1	18980	-	-	-	-	0.979167	0.316544	0.917732	8936
	189	RELB;SMARCB1;	2	19:1;22:1;	RELB:19;SMARCB1:22;	2	22q11.23|22q11:1;19q13.32:1;	RELB:19q13.32;SMARCB1:22q11.23|22q11;	2	(19, 45000000, 45999999):1;(22, 24000000, 24999999):1;	RELB:[(19, 45000000, 45999999)];SMARCB1:[(22, 24000000, 24999999)];	2	1	1	18981	-	-	-	-	0.986668	0.865187	0.994556	22536
	190	USP11;RELB;	2	19:1;23:1;	USP11:23;RELB:19;	2	Xp11.23:1;19q13.32:1;	USP11:Xp11.23;RELB:19q13.32;	2	(19, 45000000, 45999999):1;(23, 47000000, 47999999):1;	USP11:[(23, 47000000, 47999999)];RELB:[(19, 45000000, 45999999)];	2	1	1	2434	-	-	-	-	1.01606	0.210483	0.892196	6110
	191	TAB1;TRAF2;	2	9:1;22:1;	TAB1:22;TRAF2:9;	2	22q13.1:1;9q34:1;	TAB1:22q13.1;TRAF2:9q34;	2	(22, 39000000, 39999999):1;(9, 139000000, 139999999):1;	TAB1:[(22, 39000000, 39999999)];TRAF2:[(9, 139000000, 139999999)];	2	1	1	2433	-	-	-	-	0.978632	0.012207	0.872989	311
	192	TAB2;CS;	2	6:1;12:1;	TAB2:6;CS:12;	2	6q25.1:1;12q13.2:1;	TAB2:6q25.1;CS:12q13.2;	2	(6, 149000000, 149999999):1;(12, 56000000, 56999999):1;	TAB2:[(6, 149000000, 149999999)];CS:[(12, 56000000, 56999999)];	2	1	1	2436	-	-	-	-	1.01473	0.789142	0.99217	20608
	193	TAB2;TAB1;	2	6:1;22:1;	TAB2:6;TAB1:22;	2	6q25.1:1;22q13.1:1;	TAB2:6q25.1;TAB1:22q13.1;	2	(22, 39000000, 39999999):1;(6, 149000000, 149999999):1;	TAB2:[(6, 149000000, 149999999)];TAB1:[(22, 39000000, 39999999)];	2	1	1	2435	-	-	-	-	1.02291	0.958533	0.99757	24884
	194	TRAF1;TUBB4;	2	9:1;19:1;	TRAF1:9;TUBB4:19;	2	9q33-q34:1;19p13.3:1;	TRAF1:9q33-q34;TUBB4:19p13.3;	2	(19, 6000000, 6999999):1;(9, 123000000, 123999999):1;	TRAF1:[(9, 123000000, 123999999)];TUBB4:[(19, 6000000, 6999999)];	2	1	1	2430	-	-	-	-	1.00965	0.492445	0.954255	13368
	195	TRAF1;DDX3X;	2	9:1;23:1;	TRAF1:9;DDX3X:23;	2	9q33-q34:1;Xp11.3-p11.23:1;	TRAF1:9q33-q34;DDX3X:Xp11.3-p11.23;	2	(9, 123000000, 123999999):1;(23, 41000000, 41999999):1;	TRAF1:[(9, 123000000, 123999999)];DDX3X:[(23, 41000000, 41999999)];	2	1	1	2429	-	-	-	-	1.01411	0.465539	0.950007	12692
	196	TRAF1;UBB;	2	9:1;17:1;	TRAF1:9;UBB:17;	2	17p12-p11.2:1;9q33-q34:1;	TRAF1:9q33-q34;UBB:17p12-p11.2;	2	(9, 123000000, 123999999):1;(17, 16000000, 16999999):1;	TRAF1:[(9, 123000000, 123999999)];UBB:[(17, 16000000, 16999999)];	2	1	1	2432	-	-	-	-	1.00864	0.701755	0.983559	18479
	197	TRAF1;SFPQ;	2	1:1;9:1;	TRAF1:9;SFPQ:1;	2	9q33-q34:1;1p34.3:1;	TRAF1:9q33-q34;SFPQ:1p34.3;	2	(9, 123000000, 123999999):1;(1, 35000000, 35999999):1;	TRAF1:[(9, 123000000, 123999999)];SFPQ:[(1, 35000000, 35999999)];	2	1	1	2431	-	-	-	-	0.994415	0.136294	0.872989	4032
	198	TRAF1;HSP90AA1;	2	9:1;14:1;	TRAF1:9;HSP90AA1:14;	2	9q33-q34:1;14q32.33:1;	TRAF1:9q33-q34;HSP90AA1:14q32.33;	2	(14, 102000000, 102999999):1;(9, 123000000, 123999999):1;	TRAF1:[(9, 123000000, 123999999)];HSP90AA1:[(14, 102000000, 102999999)];	2	1	1	2427	-	-	-	-	1.00239	0.142852	0.872989	4228
	199	TRAF1;GAPDH;	2	9:1;12:1;	TRAF1:9;GAPDH:12;	2	9q33-q34:1;12p13:1;	TRAF1:9q33-q34;GAPDH:12p13;	2	(9, 123000000, 123999999):1;(12, 6000000, 6999999):1;	TRAF1:[(9, 123000000, 123999999)];GAPDH:[(12, 6000000, 6999999)];	2	1	1	2426	-	-	-	-	1.00039	0.157567	0.873792	4645
	200	TRAF2;BAG2;	2	6:1;9:1;	TRAF2:9;BAG2:6;	2	6p12.1-p11.2:1;9q34:1;	TRAF2:9q34;BAG2:6p12.1-p11.2;	2	(6, 57000000, 57999999):1;(9, 139000000, 139999999):1;	TRAF2:[(9, 139000000, 139999999)];BAG2:[(6, 57000000, 57999999)];	2	1	1	14917	-	-	-	-	1.013	0.683032	0.983559	17969
	201	TRAF2;HSPA1A;	2	6:1;9:1;	TRAF2:9;HSPA1A:6;	2	6p21.3:1;9q34:1;	TRAF2:9q34;HSPA1A:6p21.3;	2	(6, 31000000, 31999999):1;(9, 139000000, 139999999):1;	TRAF2:[(9, 139000000, 139999999)];HSPA1A:[(6, 31000000, 31999999)];	2	1	1	14906	-	-	-	-	0.983081	0.022202	0.872989	600
	202	TRAF2;HSPA4;	2	5:1;9:1;	TRAF2:9;HSPA4:5;	2	5q31.1:1;9q34:1;	TRAF2:9q34;HSPA4:5q31.1;	2	(5, 132000008, 133000007):1;(9, 139000000, 139999999):1;	TRAF2:[(9, 139000000, 139999999)];HSPA4:[(5, 132000008, 133000007)];	2	1	1	21345	-	-	-	-	1.00848	0.216645	0.895279	6265
	203	TRAF2;HSPA5;	1	9:2;	TRAF2:9;HSPA5:9;	2	9q33.3:1;9q34:1;	TRAF2:9q34;HSPA5:9q33.3;	3	(9, 128000000, 128999999):1;(9, 139000000, 139999999):1;(9, 127000000, 127999999):1;	TRAF2:[(9, 139000000, 139999999)];HSPA5:[(9, 127000000, 127999999), (9, 128000000, 128999999)];	1	0.052547	0.911503	593	11800000	0.212882	0.870758	398	-	-	-	-
	204	TRAF2;HSPA8;	2	9:1;11:1;	TRAF2:9;HSPA8:11;	2	11q24.1:1;9q34:1;	TRAF2:9q34;HSPA8:11q24.1;	2	(11, 122000000, 122999999):1;(9, 139000000, 139999999):1;	TRAF2:[(9, 139000000, 139999999)];HSPA8:[(11, 122000000, 122999999)];	2	1	1	24948	-	-	-	-	0.999183	0.206289	0.891507	5993
	205	TRAF2;SLC25A5;	2	9:1;23:1;	TRAF2:9;SLC25A5:23;	2	Xq24-q26:1;9q34:1;	TRAF2:9q34;SLC25A5:Xq24-q26;	2	(9, 139000000, 139999999):1;(23, 117999992, 119000007):1;	TRAF2:[(9, 139000000, 139999999)];SLC25A5:[(23, 117999992, 119000007)];	2	1	1	21346	-	-	-	-	1.01511	0.624503	0.976495	16571
	206	TRAF2;RUVBL2;	2	9:1;19:1;	TRAF2:9;RUVBL2:19;	2	19q13.3:1;9q34:1;	TRAF2:9q34;RUVBL2:19q13.3;	2	(19, 49000000, 49999999):1;(9, 139000000, 139999999):1;	TRAF2:[(9, 139000000, 139999999)];RUVBL2:[(19, 49000000, 49999999)];	2	1	1	21385	-	-	-	-	0.977248	0.077709	0.872989	2265
	208	TRAF2;DNAJA1;	1	9:2;	TRAF2:9;DNAJA1:9;	2	9p13.3:1;9q34:1;	TRAF2:9q34;DNAJA1:9p13.3;	2	(9, 139000000, 139999999):1;(9, 33000000, 33999999):1;	TRAF2:[(9, 139000000, 139999999)];DNAJA1:[(9, 33000000, 33999999)];	1	0.05308	0.911503	1603	107000000	0.906299	0.99048	1486	-	-	-	-
	210	TRAF2;CAD;	2	2:1;9:1;	TRAF2:9;CAD:2;	2	2p22-p21:1;9q34:1;	TRAF2:9q34;CAD:2p22-p21;	2	(2, 27000000, 27999999):1;(9, 139000000, 139999999):1;	TRAF2:[(9, 139000000, 139999999)];CAD:[(2, 27000000, 27999999)];	2	1	1	19024	-	-	-	-	1.00268	0.039968	0.872989	1106
	211	TRAF2;RUVBL1;	2	3:1;9:1;	TRAF2:9;RUVBL1:3;	2	3q21:1;9q34:1;	TRAF2:9q34;RUVBL1:3q21;	2	(3, 127000000, 127999999):1;(9, 139000000, 139999999):1;	TRAF2:[(9, 139000000, 139999999)];RUVBL1:[(3, 127000000, 127999999)];	2	1	1	24671	-	-	-	-	1.00207	0.103249	0.872989	3039
	215	TRAF2;MTOR;	2	1:1;9:1;	TRAF2:9;MTOR:1;	2	1p36.2:1;9q34:1;	TRAF2:9q34;MTOR:1p36.2;	2	(9, 139000000, 139999999):1;(1, 11000000, 11999999):1;	TRAF2:[(9, 139000000, 139999999)];MTOR:[(1, 11000000, 11999999)];	2	1	1	21948	-	-	-	-	0.977513	0.057462	0.872989	1634
	216	TRAF2;NT5DC2;	2	3:1;9:1;	TRAF2:9;NT5DC2:3;	2	3p21.1:1;9q34:1;	TRAF2:9q34;NT5DC2:3p21.1;	2	(3, 52000000, 52999999):1;(9, 139000000, 139999999):1;	TRAF2:[(9, 139000000, 139999999)];NT5DC2:[(3, 52000000, 52999999)];	2	1	1	21946	-	-	-	-	0.990352	0.043806	0.872989	1233
	217	TRAF2;APIP;	2	9:1;11:1;	TRAF2:9;APIP:11;	2	11p13:1;9q34:1;	TRAF2:9q34;APIP:11p13;	2	(11, 34000000, 34999999):1;(9, 139000000, 139999999):1;	TRAF2:[(9, 139000000, 139999999)];APIP:[(11, 34000000, 34999999)];	2	1	1	21947	-	-	-	-	1.01141	0.72775	0.987805	19087
	218	TRAF2;TUBB;	2	6:1;9:1;	TRAF2:9;TUBB:6;	2	6p21.33:1;9q34:1;	TRAF2:9q34;TUBB:6p21.33;	2	(6, 30000000, 30999999):1;(9, 139000000, 139999999):1;	TRAF2:[(9, 139000000, 139999999)];TUBB:[(6, 30000000, 30999999)];	2	1	1	24705	-	-	-	-	0.985509	0.04803	0.872989	1349
	219	TRAF2;PFKL;	2	9:1;21:1;	TRAF2:9;PFKL:21;	2	21q22.3:1;9q34:1;	TRAF2:9q34;PFKL:21q22.3;	2	(21, 45000000, 45999999):1;(9, 139000000, 139999999):1;	TRAF2:[(9, 139000000, 139999999)];PFKL:[(21, 45000000, 45999999)];	2	1	1	21959	-	-	-	-	0.988902	0.019025	0.872989	519
	224	PRICKLE3;CRK;	2	17:1;23:1;	PRICKLE3:23;CRK:17;	2	Xp11.23:1;17p13.3:1;	PRICKLE3:Xp11.23;CRK:17p13.3;	2	(17, 1000000, 1999999):1;(23, 49000000, 49999999):1;	PRICKLE3:[(23, 49000000, 49999999)];CRK:[(17, 1000000, 1999999)];	2	1	1	15278	-	-	-	-	1.01363	0.161126	0.874667	4772
	225	CRK;BRD4;	2	17:1;19:1;	CRK:17;BRD4:19;	2	17p13.3:1;19p13.1:1;	CRK:17p13.3;BRD4:19p13.1;	2	(19, 15000000, 15999999):1;(17, 1000000, 1999999):1;	CRK:[(17, 1000000, 1999999)];BRD4:[(19, 15000000, 15999999)];	2	1	1	24977	-	-	-	-	0.968355	0.074576	0.872989	2169
	226	CRK;CNTFR;	2	9:1;17:1;	CRK:17;CNTFR:9;	2	17p13.3:1;9p13:1;	CRK:17p13.3;CNTFR:9p13;	2	(17, 1000000, 1999999):1;(9, 34000000, 34999999):1;	CRK:[(17, 1000000, 1999999)];CNTFR:[(9, 34000000, 34999999)];	2	1	1	10321	-	-	-	-	1.00329	0.457144	0.946565	12513
	228	CRK;C2orf3;	2	2:1;17:1;	CRK:17;C2orf3:2;	2	17p13.3:1;2p11.2-p11.1:1;	CRK:17p13.3;C2orf3:2p11.2-p11.1;	2	(2, 75000000, 75999999):1;(17, 1000000, 1999999):1;	CRK:[(17, 1000000, 1999999)];C2orf3:[(2, 75000000, 75999999)];	2	1	1	10320	-	-	-	-	1.01438	0.554846	0.965625	14885
	229	CRK;DUSP15;	2	17:1;20:1;	CRK:17;DUSP15:20;	2	17p13.3:1;20q11.21:1;	CRK:17p13.3;DUSP15:20q11.21;	2	(17, 1000000, 1999999):1;(20, 30000000, 30999999):1;	CRK:[(17, 1000000, 1999999)];DUSP15:[(20, 30000000, 30999999)];	2	1	1	10319	-	-	-	-	0.986215	0.01839	0.872989	492
	230	SNX17;CRK;	2	2:1;17:1;	SNX17:2;CRK:17;	2	2p23-p22:1;17p13.3:1;	SNX17:2p23-p22;CRK:17p13.3;	2	(2, 27000000, 27999999):1;(17, 1000000, 1999999):1;	SNX17:[(2, 27000000, 27999999)];CRK:[(17, 1000000, 1999999)];	2	1	1	15206	-	-	-	-	1.00818	0.128303	0.872989	3793
	231	CRK;PHACTR2;	2	6:1;17:1;	CRK:17;PHACTR2:6;	2	17p13.3:1;6q24.2:1;	CRK:17p13.3;PHACTR2:6q24.2;	3	(6, 144000000, 144999999):1;(6, 143000000, 143999999):1;(17, 1000000, 1999999):1;	CRK:[(17, 1000000, 1999999)];PHACTR2:[(6, 143000000, 143999999), (6, 144000000, 144999999)];	2	1	1	15207	-	-	-	-	1.01694	0.765295	0.991537	19993
	232	EXOSC10;HIATL1;	2	1:1;9:1;	EXOSC10:1;HIATL1:9;	2	9q22.32:1;1p36.22:1;	EXOSC10:1p36.22;HIATL1:9q22.32;	2	(1, 11000000, 11999999):1;(9, 97000000, 97999999):1;	EXOSC10:[(1, 11000000, 11999999)];HIATL1:[(9, 97000000, 97999999)];	2	1	1	15208	-	-	-	-	1.0082	0.351653	0.930523	9792
	233	EXOSC10;TARDBP;	1	1:2;	EXOSC10:1;TARDBP:1;	1	1p36.22:2;	EXOSC10:1p36.22;TARDBP:1p36.22;	1	(1, 11000000, 11999999):2;	EXOSC10:[(1, 11000000, 11999999)];TARDBP:[(1, 11000000, 11999999)];	1	0.052356	0.911503	183	41126	0.001204	0.140099	13	-	-	-	-
	234	EXOSC10;RPE;	2	1:1;2:1;	EXOSC10:1;RPE:2;	2	2q32-q33.3:1;1p36.22:1;	EXOSC10:1p36.22;RPE:2q32-q33.3;	2	(2, 209999984, 210999983):1;(1, 11000000, 11999999):1;	EXOSC10:[(1, 11000000, 11999999)];RPE:[(2, 209999984, 210999983)];	2	1	1	4450	-	-	-	-	1.01505	0.573806	0.969666	15333
	235	NFKBIB;MCC;	2	5:1;19:1;	NFKBIB:19;MCC:5;	2	5q21:1;19q13.1:1;	NFKBIB:19q13.1;MCC:5q21;	2	(5, 112000000, 112999999):1;(19, 39000000, 39999999):1;	NFKBIB:[(19, 39000000, 39999999)];MCC:[(5, 112000000, 112999999)];	2	1	1	4451	-	-	-	-	1.02308	0.99265	0.998794	25744
	236	PBX2;IKBKAP;	2	6:1;9:1;	PBX2:6;IKBKAP:9;	2	9q31:1;6p21.3:1;	PBX2:6p21.3;IKBKAP:9q31;	2	(6, 32000000, 32999999):1;(9, 111000000, 111999999):1;	PBX2:[(6, 32000000, 32999999)];IKBKAP:[(9, 111000000, 111999999)];	2	1	1	15204	-	-	-	-	1.01005	0.421188	0.942174	11577
	237	PBX2;BLOC1S1;	2	6:1;12:1;	PBX2:6;BLOC1S1:12;	2	12q13-q14:1;6p21.3:1;	PBX2:6p21.3;BLOC1S1:12q13-q14;	2	(6, 32000000, 32999999):1;(12, 56000000, 56999999):1;	PBX2:[(6, 32000000, 32999999)];BLOC1S1:[(12, 56000000, 56999999)];	2	1	1	15205	-	-	-	-	1.00834	0.267758	0.911439	7612
	238	PBX2;SMYD3;	2	1:1;6:1;	PBX2:6;SMYD3:1;	2	1q44:1;6p21.3:1;	PBX2:6p21.3;SMYD3:1q44;	3	(6, 32000000, 32999999):1;(1, 245000000, 245999999):1;(1, 246000000, 246999999):1;	PBX2:[(6, 32000000, 32999999)];SMYD3:[(1, 245000000, 245999999), (1, 246000000, 246999999)];	2	1	1	4448	-	-	-	-	1.01538	0.779674	0.991766	20351
	241	PBX2;SKIV2L2;	2	5:1;6:1;	PBX2:6;SKIV2L2:5;	2	5q11.2:1;6p21.3:1;	PBX2:6p21.3;SKIV2L2:5q11.2;	2	(5, 54000000, 54999999):1;(6, 32000000, 32999999):1;	PBX2:[(6, 32000000, 32999999)];SKIV2L2:[(5, 54000000, 54999999)];	2	1	1	22131	-	-	-	-	1.0155	0.797052	0.993024	20779
	242	PBX2;NUP62;	2	6:1;19:1;	PBX2:6;NUP62:19;	2	19q13.33:1;6p21.3:1;	PBX2:6p21.3;NUP62:19q13.33;	2	(19, 50000000, 50999999):1;(6, 32000000, 32999999):1;	PBX2:[(6, 32000000, 32999999)];NUP62:[(19, 50000000, 50999999)];	2	1	1	18163	-	-	-	-	0.986341	0.070501	0.872989	2039
	243	COPS6;PBX2;	2	6:1;7:1;	COPS6:7;PBX2:6;	2	7q22.1:1;6p21.3:1;	COPS6:7q22.1;PBX2:6p21.3;	2	(6, 32000000, 32999999):1;(7, 99000000, 99999999):1;	COPS6:[(7, 99000000, 99999999)];PBX2:[(6, 32000000, 32999999)];	2	1	1	4043	-	-	-	-	1.00698	0.017301	0.872989	452
	244	PBX2;BAIAP2;	2	6:1;17:1;	PBX2:6;BAIAP2:17;	2	6p21.3:1;17q25:1;	PBX2:6p21.3;BAIAP2:17q25;	1	(6, 32000000, 32999999):1;	PBX2:[(6, 32000000, 32999999)];BAIAP2:[];	2	1	1	18157	-	-	-	-	-	-	-	-
	245	PBX2;RPS6KC1;	2	1:1;6:1;	PBX2:6;RPS6KC1:1;	2	1q41:1;6p21.3:1;	PBX2:6p21.3;RPS6KC1:1q41;	2	(6, 32000000, 32999999):1;(1, 213000016, 214000015):1;	PBX2:[(6, 32000000, 32999999)];RPS6KC1:[(1, 213000016, 214000015)];	2	1	1	18156	-	-	-	-	1.01858	0.950759	0.99757	24650
	246	PBX2;CCDC88B;	2	6:1;11:1;	PBX2:6;CCDC88B:11;	2	11q12.3:1;6p21.3:1;	PBX2:6p21.3;CCDC88B:11q12.3;	2	(11, 64000000, 64999999):1;(6, 32000000, 32999999):1;	PBX2:[(6, 32000000, 32999999)];CCDC88B:[(11, 64000000, 64999999)];	2	1	1	18159	-	-	-	-	0.988081	0.022407	0.872989	616
	247	PBX2;DCTN3;	2	6:1;9:1;	PBX2:6;DCTN3:9;	2	6p21.3:1;9p13:1;	PBX2:6p21.3;DCTN3:9p13;	2	(6, 32000000, 32999999):1;(9, 34000000, 34999999):1;	PBX2:[(6, 32000000, 32999999)];DCTN3:[(9, 34000000, 34999999)];	2	1	1	18158	-	-	-	-	1.00447	0.192919	0.887997	5629
	250	RNF5;UBE2D2;	2	5:1;6:1;	RNF5:6;UBE2D2:5;	2	5q31.2:1;6p21.3:1;	RNF5:6p21.3;UBE2D2:5q31.2;	3	(5, 138000000, 138999999):1;(6, 32000000, 32999999):1;(5, 139000000, 139999999):1;	RNF5:[(6, 32000000, 32999999)];UBE2D2:[(5, 138000000, 138999999), (5, 139000000, 139999999)];	2	1	1	12045	-	-	-	-	1.0102	0.196528	0.890497	5714
	251	GOPC;CFTR;	2	6:1;7:1;	GOPC:6;CFTR:7;	2	7q31.2:1;6q21:1;	GOPC:6q21;CFTR:7q31.2;	2	(6, 116999992, 117999991):1;(7, 116999992, 117999991):1;	GOPC:[(6, 116999992, 117999991)];CFTR:[(7, 116999992, 117999991)];	2	1	1	12047	-	-	-	-	1.01062	0.166581	0.878831	4910
	252	SLC9A3R1;CFTR;	2	7:1;17:1;	SLC9A3R1:17;CFTR:7;	2	7q31.2:1;17q25.1:1;	SLC9A3R1:17q25.1;CFTR:7q31.2;	2	(17, 72000000, 72999999):1;(7, 116999992, 117999991):1;	SLC9A3R1:[(17, 72000000, 72999999)];CFTR:[(7, 116999992, 117999991)];	2	1	1	12033	-	-	-	-	1.0159	0.767648	0.991537	20052
	254	MARK4;USP7;	2	16:1;19:1;	MARK4:19;USP7:16;	2	19q13.3:1;16p13.3:1;	MARK4:19q13.3;USP7:16p13.3;	3	(16, 8000000, 8999999):1;(19, 45000000, 45999999):1;(16, 9000000, 9999999):1;	MARK4:[(19, 45000000, 45999999)];USP7:[(16, 8000000, 8999999), (16, 9000000, 9999999)];	2	1	1	12082	-	-	-	-	0.99563	0.415093	0.940383	11429
	255	MARK4;KIAA0889;	2	19:1;20:1;	MARK4:19;KIAA0889:20;	2	20q11.23:1;19q13.3:1;	MARK4:19q13.3;KIAA0889:20q11.23;	2	(19, 45000000, 45999999):1;(20, 35000000, 35999999):1;	MARK4:[(19, 45000000, 45999999)];KIAA0889:[(20, 35000000, 35999999)];	2	1	1	12090	-	-	-	-	0.993549	0.260904	0.908438	7436
	256	MARK4;PRKCI;	2	3:1;19:1;	MARK4:19;PRKCI:3;	2	19q13.3:1;3q26.3:1;	MARK4:19q13.3;PRKCI:3q26.3;	3	(3, 170000000, 170999999):1;(19, 45000000, 45999999):1;(3, 169000000, 169999999):1;	MARK4:[(19, 45000000, 45999999)];PRKCI:[(3, 169000000, 169999999), (3, 170000000, 170999999)];	2	1	1	20174	-	-	-	-	1.02626	0.991291	0.998794	25710
	257	MARK4;PNMA1;	2	14:1;19:1;	MARK4:19;PNMA1:14;	2	14q24.3:1;19q13.3:1;	MARK4:19q13.3;PNMA1:14q24.3;	2	(19, 45000000, 45999999):1;(14, 74000000, 74999999):1;	MARK4:[(19, 45000000, 45999999)];PNMA1:[(14, 74000000, 74999999)];	2	1	1	12079	-	-	-	-	1.00416	0.450093	0.945576	12321
	258	MARK4;DOCK7;	2	1:1;19:1;	MARK4:19;DOCK7:1;	2	1p31.3:1;19q13.3:1;	MARK4:19q13.3;DOCK7:1p31.3;	3	(19, 45000000, 45999999):1;(1, 62000000, 62999999):1;(1, 63000000, 63999999):1;	MARK4:[(19, 45000000, 45999999)];DOCK7:[(1, 62000000, 62999999), (1, 63000000, 63999999)];	2	1	1	16242	-	-	-	-	1.01948	0.888633	0.995434	23126
	259	MARK4;TUBG1;	2	17:1;19:1;	MARK4:19;TUBG1:17;	2	17q21:1;19q13.3:1;	MARK4:19q13.3;TUBG1:17q21;	2	(19, 45000000, 45999999):1;(17, 40000000, 40999999):1;	MARK4:[(19, 45000000, 45999999)];TUBG1:[(17, 40000000, 40999999)];	2	1	1	16243	-	-	-	-	0.982043	0.384816	0.935356	10634
	260	MARK4;PNMA2;	2	8:1;19:1;	MARK4:19;PNMA2:8;	2	19q13.3:1;8p21.2:1;	MARK4:19q13.3;PNMA2:8p21.2;	2	(8, 26000000, 26999999):1;(19, 45000000, 45999999):1;	MARK4:[(19, 45000000, 45999999)];PNMA2:[(8, 26000000, 26999999)];	2	1	1	7674	-	-	-	-	1.01049	0.182695	0.886002	5342
	261	MARK4;MYBBP1A;	2	17:1;19:1;	MARK4:19;MYBBP1A:17;	2	17p13.3:1;19q13.3:1;	MARK4:19q13.3;MYBBP1A:17p13.3;	2	(19, 45000000, 45999999):1;(17, 4000000, 4999999):1;	MARK4:[(19, 45000000, 45999999)];MYBBP1A:[(17, 4000000, 4999999)];	2	1	1	7673	-	-	-	-	0.969836	0.089508	0.872989	2628
	263	MARK4;SMARCA4;	1	19:2;	MARK4:19;SMARCA4:19;	2	19q13.3:1;19p13.2:1;	MARK4:19q13.3;SMARCA4:19p13.2;	2	(19, 11000000, 11999999):1;(19, 45000000, 45999999):1;	MARK4:[(19, 45000000, 45999999)];SMARCA4:[(19, 11000000, 11999999)];	1	0.052555	0.911503	612	34600000	0.723531	0.98254	1192	-	-	-	-
	264	MARK4;PPP2R1A;	1	19:2;	MARK4:19;PPP2R1A:19;	2	19q13.3:1;19q13.41:1;	MARK4:19q13.3;PPP2R1A:19q13.41;	2	(19, 45000000, 45999999):1;(19, 52000000, 52999999):1;	MARK4:[(19, 45000000, 45999999)];PPP2R1A:[(19, 52000000, 52999999)];	1	0.052747	0.911503	1168	6884514	0.250182	0.870758	466	-	-	-	-
	265	MARK4;CDC42;	2	1:1;19:1;	MARK4:19;CDC42:1;	2	19q13.3:1;1p36.1:1;	MARK4:19q13.3;CDC42:1p36.1;	2	(19, 45000000, 45999999):1;(1, 22000000, 22999999):1;	MARK4:[(19, 45000000, 45999999)];CDC42:[(1, 22000000, 22999999)];	2	1	1	7678	-	-	-	-	0.991038	0.09002	0.872989	2647
	266	MARK4;MYO18A;	2	17:1;19:1;	MARK4:19;MYO18A:17;	2	17q11.2:1;19q13.3:1;	MARK4:19q13.3;MYO18A:17q11.2;	2	(19, 45000000, 45999999):1;(17, 27000000, 27999999):1;	MARK4:[(19, 45000000, 45999999)];MYO18A:[(17, 27000000, 27999999)];	2	1	1	7677	-	-	-	-	0.986814	0.520194	0.959114	14049
	267	MARK4;USP9X;	2	19:1;23:1;	MARK4:19;USP9X:23;	2	Xp11.4:1;19q13.3:1;	MARK4:19q13.3;USP9X:Xp11.4;	3	(23, 41000000, 41999999):1;(19, 45000000, 45999999):1;(23, 40000000, 40999999):1;	MARK4:[(19, 45000000, 45999999)];USP9X:[(23, 40000000, 40999999), (23, 41000000, 41999999)];	2	1	1	7676	-	-	-	-	1.01793	0.418212	0.941676	11503
	268	MARK4;CCDC165;	2	18:1;19:1;	MARK4:19;CCDC165:18;	2	18p11.22:1;19q13.3:1;	MARK4:19q13.3;CCDC165:18p11.22;	2	(18, 8000000, 8999999):1;(19, 45000000, 45999999):1;	MARK4:[(19, 45000000, 45999999)];CCDC165:[(18, 8000000, 8999999)];	2	1	1	11285	-	-	-	-	1.00619	0.089358	0.872989	2624
	270	MARK4;KCTD20;	2	6:1;19:1;	MARK4:19;KCTD20:6;	2	19q13.3:1;6p21.31:1;	MARK4:19q13.3;KCTD20:6p21.31;	2	(19, 45000000, 45999999):1;(6, 36000000, 36999999):1;	MARK4:[(19, 45000000, 45999999)];KCTD20:[(6, 36000000, 36999999)];	2	1	1	1660	-	-	-	-	0.994733	0.168953	0.878831	4979
	271	MARK4;ARHGEF2;	2	1:1;19:1;	MARK4:19;ARHGEF2:1;	2	19q13.3:1;1q21-q22:1;	MARK4:19q13.3;ARHGEF2:1q21-q22;	2	(19, 45000000, 45999999):1;(1, 155000000, 155999999):1;	MARK4:[(19, 45000000, 45999999)];ARHGEF2:[(1, 155000000, 155999999)];	2	1	1	1661	-	-	-	-	1.00307	0.403218	0.937447	11141
	272	MARK4;YWHAH;	2	19:1;22:1;	MARK4:19;YWHAH:22;	2	19q13.3:1;22q12.3:1;	MARK4:19q13.3;YWHAH:22q12.3;	2	(19, 45000000, 45999999):1;(22, 32000000, 32999999):1;	MARK4:[(19, 45000000, 45999999)];YWHAH:[(22, 32000000, 32999999)];	2	1	1	1662	-	-	-	-	0.980474	0.466409	0.950007	12716
	273	MARK4;STK11;	1	19:2;	MARK4:19;STK11:19;	2	19p13.3:1;19q13.3:1;	MARK4:19q13.3;STK11:19p13.3;	2	(19, 1000000, 1999999):1;(19, 45000000, 45999999):1;	MARK4:[(19, 45000000, 45999999)];STK11:[(19, 1000000, 1999999)];	1	0.052336	0.911503	152	44500000	0.898818	0.99048	1478	-	-	-	-
	274	TBK1;CDC37;	2	12:1;19:1;	TBK1:12;CDC37:19;	2	12q14.1:1;19p13.2:1;	TBK1:12q14.1;CDC37:19p13.2;	2	(19, 10000000, 10999999):1;(12, 64000000, 64999999):1;	TBK1:[(12, 64000000, 64999999)];CDC37:[(19, 10000000, 10999999)];	2	1	1	5785	-	-	-	-	1.01617	0.880402	0.995434	22893
	275	TBK1;HSP90AA1;	2	12:1;14:1;	TBK1:12;HSP90AA1:14;	2	12q14.1:1;14q32.33:1;	TBK1:12q14.1;HSP90AA1:14q32.33;	2	(14, 102000000, 102999999):1;(12, 64000000, 64999999):1;	TBK1:[(12, 64000000, 64999999)];HSP90AA1:[(14, 102000000, 102999999)];	2	1	1	5786	-	-	-	-	1.01262	0.760274	0.990869	19881
	276	TBK1;TANK;	2	2:1;12:1;	TBK1:12;TANK:2;	2	12q14.1:1;2q24-q31:1;	TBK1:12q14.1;TANK:2q24-q31;	3	(2, 161000000, 161999999):1;(2, 162000000, 162999999):1;(12, 64000000, 64999999):1;	TBK1:[(12, 64000000, 64999999)];TANK:[(2, 161000000, 161999999), (2, 162000000, 162999999)];	2	1	1	1829	-	-	-	-	1.01684	0.776926	0.991766	20289
	277	TBK1;TBKBP1;	2	12:1;17:1;	TBK1:12;TBKBP1:17;	2	12q14.1:1;17q21.32:1;	TBK1:12q14.1;TBKBP1:17q21.32;	2	(17, 45000000, 45999999):1;(12, 64000000, 64999999):1;	TBK1:[(12, 64000000, 64999999)];TBKBP1:[(17, 45000000, 45999999)];	2	1	1	1667	-	-	-	-	1.01408	0.888966	0.995434	23137
	278	TBK1;AZI2;	2	3:1;12:1;	TBK1:12;AZI2:3;	2	12q14.1:1;3p24.1:1;	TBK1:12q14.1;AZI2:3p24.1;	2	(3, 28000000, 28999999):1;(12, 64000000, 64999999):1;	TBK1:[(12, 64000000, 64999999)];AZI2:[(3, 28000000, 28999999)];	2	1	1	5801	-	-	-	-	1.01529	0.793571	0.993024	20697
	279	TBK1;TRAF2;	2	9:1;12:1;	TBK1:12;TRAF2:9;	2	12q14.1:1;9q34:1;	TBK1:12q14.1;TRAF2:9q34;	2	(9, 139000000, 139999999):1;(12, 64000000, 64999999):1;	TBK1:[(12, 64000000, 64999999)];TRAF2:[(9, 139000000, 139999999)];	2	1	1	5812	-	-	-	-	1.01353	0.839604	0.994375	21877
	280	TNFRSF1A;FANCD2;	2	3:1;12:1;	TNFRSF1A:12;FANCD2:3;	2	12p13.2:1;3p26:1;	TNFRSF1A:12p13.2;FANCD2:3p26;	2	(3, 10000000, 10999999):1;(12, 6000000, 6999999):1;	TNFRSF1A:[(12, 6000000, 6999999)];FANCD2:[(3, 10000000, 10999999)];	2	1	1	6487	-	-	-	-	1.01226	0.464529	0.949895	12669
	281	TNFRSF1A;LTA;	2	6:1;12:1;	TNFRSF1A:12;LTA:6;	2	12p13.2:1;6p21.3:1;	TNFRSF1A:12p13.2;LTA:6p21.3;	2	(6, 31000000, 31999999):1;(12, 6000000, 6999999):1;	TNFRSF1A:[(12, 6000000, 6999999)];LTA:[(6, 31000000, 31999999)];	2	1	1	6486	-	-	-	-	0.994334	0.018879	0.872989	512
	282	TNFRSF1B;XPNPEP3;	2	1:1;22:1;	TNFRSF1B:1;XPNPEP3:22;	2	22q13.2:1;1p36.22:1;	TNFRSF1B:1p36.22;XPNPEP3:22q13.2;	2	(22, 41000000, 41999999):1;(1, 12000000, 12999999):1;	TNFRSF1B:[(1, 12000000, 12999999)];XPNPEP3:[(22, 41000000, 41999999)];	2	1	1	6489	-	-	-	-	0.985766	0.044116	0.872989	1241
	283	TNFRSF1B;FANCD2;	2	1:1;3:1;	TNFRSF1B:1;FANCD2:3;	2	3p26:1;1p36.22:1;	TNFRSF1B:1p36.22;FANCD2:3p26;	2	(3, 10000000, 10999999):1;(1, 12000000, 12999999):1;	TNFRSF1B:[(1, 12000000, 12999999)];FANCD2:[(3, 10000000, 10999999)];	2	1	1	6488	-	-	-	-	1.01329	0.539759	0.962958	14519
	284	TNFRSF1B;LTA;	2	1:1;6:1;	TNFRSF1B:1;LTA:6;	2	1p36.22:1;6p21.3:1;	TNFRSF1B:1p36.22;LTA:6p21.3;	2	(6, 31000000, 31999999):1;(1, 12000000, 12999999):1;	TNFRSF1B:[(1, 12000000, 12999999)];LTA:[(6, 31000000, 31999999)];	2	1	1	6491	-	-	-	-	0.999591	0.110311	0.872989	3257
	285	TNFRSF1B;TRAF2;	2	1:1;9:1;	TNFRSF1B:1;TRAF2:9;	2	1p36.22:1;9q34:1;	TNFRSF1B:1p36.22;TRAF2:9q34;	2	(1, 12000000, 12999999):1;(9, 139000000, 139999999):1;	TNFRSF1B:[(1, 12000000, 12999999)];TRAF2:[(9, 139000000, 139999999)];	2	1	1	6490	-	-	-	-	0.976725	0.052356	0.872989	1481
	287	BRCA1;KPNA2;	1	17:2;	BRCA1:17;KPNA2:17;	2	17q24.2:1;17q21:1;	BRCA1:17q21;KPNA2:17q24.2;	2	(17, 41000000, 41999999):1;(17, 66000000, 66999999):1;	BRCA1:[(17, 41000000, 41999999)];KPNA2:[(17, 66000000, 66999999)];	1	0.052718	0.911503	1078	24800000	0.479925	0.967408	808	-	-	-	-
	288	BRAP;HRAS;	2	11:1;12:1;	BRAP:12;HRAS:11;	2	11p15.5:1;12q24:1;	BRAP:12q24;HRAS:11p15.5;	2	(11, 0, 999999):1;(12, 112000000, 112999999):1;	BRAP:[(12, 112000000, 112999999)];HRAS:[(11, 0, 999999)];	2	1	1	6485	-	-	-	-	1.00374	0.190823	0.887179	5561
	289	BRAP;KSR1;	2	12:1;17:1;	BRAP:12;KSR1:17;	2	17q11.1-q11.2:1;12q24:1;	BRAP:12q24;KSR1:17q11.1-q11.2;	2	(17, 25000000, 25999999):1;(12, 112000000, 112999999):1;	BRAP:[(12, 112000000, 112999999)];KSR1:[(17, 25000000, 25999999)];	2	1	1	6484	-	-	-	-	1.00393	0.381498	0.935356	10548
	292	GRB2;MPRIP;	1	17:2;	GRB2:17;MPRIP:17;	2	17p11.2:1;17q24-q25:1;	GRB2:17q24-q25;MPRIP:17p11.2;	3	(17, 17000000, 17999999):1;(17, 73000000, 73999999):1;(17, 16000000, 16999999):1;	GRB2:[(17, 73000000, 73999999)];MPRIP:[(17, 16000000, 16999999), (17, 17000000, 17999999)];	1	0.052723	0.911503	1090	56200000	0.88435	0.99048	1453	-	-	-	-
	294	GRB2;MYH9;	2	17:1;22:1;	GRB2:17;MYH9:22;	2	22q13.1:1;17q24-q25:1;	GRB2:17q24-q25;MYH9:22q13.1;	2	(22, 36000000, 36999999):1;(17, 73000000, 73999999):1;	GRB2:[(17, 73000000, 73999999)];MYH9:[(22, 36000000, 36999999)];	2	1	1	22986	-	-	-	-	0.974461	0.268645	0.91241	7629
	295	GRB2;GSTM5;	2	1:1;17:1;	GRB2:17;GSTM5:1;	2	1p13.3:1;17q24-q25:1;	GRB2:17q24-q25;GSTM5:1p13.3;	2	(17, 73000000, 73999999):1;(1, 110000000, 110999999):1;	GRB2:[(17, 73000000, 73999999)];GSTM5:[(1, 110000000, 110999999)];	2	1	1	22987	-	-	-	-	1.01166	0.699557	0.983559	18406
	296	GRB2;TUBA1B;	2	12:1;17:1;	GRB2:17;TUBA1B:12;	2	17q24-q25:1;12q13.12:1;	GRB2:17q24-q25;TUBA1B:12q13.12;	2	(17, 73000000, 73999999):1;(12, 49000000, 49999999):1;	GRB2:[(17, 73000000, 73999999)];TUBA1B:[(12, 49000000, 49999999)];	2	1	1	22984	-	-	-	-	0.995666	0.093089	0.872989	2739
	297	GRB2;LRRFIP2;	2	3:1;17:1;	GRB2:17;LRRFIP2:3;	2	3p22.2:1;17q24-q25:1;	GRB2:17q24-q25;LRRFIP2:3p22.2;	2	(3, 37000000, 37999999):1;(17, 73000000, 73999999):1;	GRB2:[(17, 73000000, 73999999)];LRRFIP2:[(3, 37000000, 37999999)];	2	1	1	22985	-	-	-	-	1.01348	0.613586	0.9743	16318
	298	GRB2;LMO7;	2	13:1;17:1;	GRB2:17;LMO7:13;	2	13q22.2:1;17q24-q25:1;	GRB2:17q24-q25;LMO7:13q22.2;	2	(13, 76000000, 76999999):1;(17, 73000000, 73999999):1;	GRB2:[(17, 73000000, 73999999)];LMO7:[(13, 76000000, 76999999)];	2	1	1	22982	-	-	-	-	1.01605	0.924344	0.995824	24047
	299	GRB2;GSTM2;	2	1:1;17:1;	GRB2:17;GSTM2:1;	2	1p13.3:1;17q24-q25:1;	GRB2:17q24-q25;GSTM2:1p13.3;	2	(17, 73000000, 73999999):1;(1, 110000000, 110999999):1;	GRB2:[(17, 73000000, 73999999)];GSTM2:[(1, 110000000, 110999999)];	2	1	1	22983	-	-	-	-	1.01166	0.698519	0.983559	18371
	300	GRB2;MYO1C;	1	17:2;	GRB2:17;MYO1C:17;	2	17p13.3:1;17q24-q25:1;	GRB2:17q24-q25;MYO1C:17p13.3;	2	(17, 73000000, 73999999):1;(17, 1000000, 1999999):1;	GRB2:[(17, 73000000, 73999999)];MYO1C:[(17, 1000000, 1999999)];	1	0.052708	0.911503	1054	71900000	0.969252	0.993536	1592	-	-	-	-
	301	GRB2;FLNA;	2	17:1;23:1;	GRB2:17;FLNA:23;	2	17q24-q25:1;Xq28:1;	GRB2:17q24-q25;FLNA:Xq28;	2	(17, 73000000, 73999999):1;(23, 153000000, 153999999):1;	GRB2:[(17, 73000000, 73999999)];FLNA:[(23, 153000000, 153999999)];	2	1	1	19137	-	-	-	-	1.01204	0.050321	0.872989	1407
	302	GRB2;MYL12A;	2	17:1;18:1;	GRB2:17;MYL12A:18;	2	17q24-q25:1;18p11.31:1;	GRB2:17q24-q25;MYL12A:18p11.31;	2	(18, 3000000, 3999999):1;(17, 73000000, 73999999):1;	GRB2:[(17, 73000000, 73999999)];MYL12A:[(18, 3000000, 3999999)];	2	1	1	19138	-	-	-	-	1.00489	0.327293	0.920181	9209
	303	GRB2;SCIN;	2	7:1;17:1;	GRB2:17;SCIN:7;	2	7p21.3:1;17q24-q25:1;	GRB2:17q24-q25;SCIN:7p21.3;	2	(17, 73000000, 73999999):1;(7, 12000000, 12999999):1;	GRB2:[(17, 73000000, 73999999)];SCIN:[(7, 12000000, 12999999)];	2	1	1	19139	-	-	-	-	1.01483	0.644533	0.980621	17019
	304	GRB2;TIAF1;	1	17:2;	GRB2:17;TIAF1:17;	2	17q11.2:1;17q24-q25:1;	GRB2:17q24-q25;TIAF1:17q11.2;	2	(17, 73000000, 73999999):1;(17, 27000000, 27999999):1;	GRB2:[(17, 73000000, 73999999)];TIAF1:[(17, 27000000, 27999999)];	1	0.052749	0.911503	1174	45900000	0.812643	0.988207	1341	-	-	-	-
	305	GRB2;ABLIM1;	2	10:1;17:1;	GRB2:17;ABLIM1:10;	2	17q24-q25:1;10q25:1;	GRB2:17q24-q25;ABLIM1:10q25;	2	(10, 116000000, 116999991):1;(17, 73000000, 73999999):1;	GRB2:[(17, 73000000, 73999999)];ABLIM1:[(10, 116000000, 116999991)];	2	1	1	19140	-	-	-	-	1.01544	0.938491	0.99757	24361
	306	GRB2;LUZP1;	2	1:1;17:1;	GRB2:17;LUZP1:1;	2	17q24-q25:1;1p36:1;	GRB2:17q24-q25;LUZP1:1p36;	2	(17, 73000000, 73999999):1;(1, 23000000, 23999999):1;	GRB2:[(17, 73000000, 73999999)];LUZP1:[(1, 23000000, 23999999)];	2	1	1	19141	-	-	-	-	0.984746	0.075301	0.872989	2186
	307	GRB2;SPECC1;	1	17:2;	GRB2:17;SPECC1:17;	2	17p11.2:1;17q24-q25:1;	GRB2:17q24-q25;SPECC1:17p11.2;	3	(17, 20000000, 20999999):1;(17, 73000000, 73999999):1;(17, 19000000, 19999999):1;	GRB2:[(17, 73000000, 73999999)];SPECC1:[(17, 19000000, 19999999), (17, 20000000, 20999999)];	1	0.052764	0.911503	1225	5.31e+07	0.86318	0.99048	1419	-	-	-	-
	308	GRB2;PHGDH;	2	1:1;17:1;	GRB2:17;PHGDH:1;	2	17q24-q25:1;1p12:1;	GRB2:17q24-q25;PHGDH:1p12;	2	(17, 73000000, 73999999):1;(1, 120000008, 120999999):1;	GRB2:[(17, 73000000, 73999999)];PHGDH:[(1, 120000008, 120999999)];	2	1	1	19135	-	-	-	-	1.01041	0.652449	0.981412	17224
	309	GRB2;SLC25A4;	2	4:1;17:1;	GRB2:17;SLC25A4:4;	2	17q24-q25:1;4q35:1;	GRB2:17q24-q25;SLC25A4:4q35;	2	(17, 73000000, 73999999):1;(4, 186000000, 186999999):1;	GRB2:[(17, 73000000, 73999999)];SLC25A4:[(4, 186000000, 186999999)];	2	1	1	19136	-	-	-	-	1.01409	0.451077	0.945576	12350
	310	GRB2;UACA;	2	15:1;17:1;	GRB2:17;UACA:15;	2	15q22-q24:1;17q24-q25:1;	GRB2:17q24-q25;UACA:15q22-q24;	3	(15, 71000000, 71999999):1;(17, 73000000, 73999999):1;(15, 70000000, 70999999):1;	GRB2:[(17, 73000000, 73999999)];UACA:[(15, 70000000, 70999999), (15, 71000000, 71999999)];	2	1	1	2589	-	-	-	-	0.996282	0.311123	0.917732	8769
	311	GRB2;PDLIM7;	2	5:1;17:1;	GRB2:17;PDLIM7:5;	2	5q35.3:1;17q24-q25:1;	GRB2:17q24-q25;PDLIM7:5q35.3;	2	(5, 176000000, 176999999):1;(17, 73000000, 73999999):1;	GRB2:[(17, 73000000, 73999999)];PDLIM7:[(5, 176000000, 176999999)];	2	1	1	2588	-	-	-	-	0.999928	0.011562	0.872989	294
	312	GRB2;RPL18A;	2	17:1;19:1;	GRB2:17;RPL18A:19;	2	17q24-q25:1;19p13:1;	GRB2:17q24-q25;RPL18A:19p13;	2	(19, 17000000, 17999999):1;(17, 73000000, 73999999):1;	GRB2:[(17, 73000000, 73999999)];RPL18A:[(19, 17000000, 17999999)];	2	1	1	2587	-	-	-	-	0.984355	0.444164	0.94418	12188
	315	GRB2;RPL27A;	2	11:1;17:1;	GRB2:17;RPL27A:11;	2	11p15:1;17q24-q25:1;	GRB2:17q24-q25;RPL27A:11p15;	2	(11, 8000000, 8999999):1;(17, 73000000, 73999999):1;	GRB2:[(17, 73000000, 73999999)];RPL27A:[(11, 8000000, 8999999)];	2	1	1	2592	-	-	-	-	1.00122	0.387403	0.935356	10707
	316	GRB2;PPP6R3;	2	11:1;17:1;	GRB2:17;PPP6R3:11;	2	11q13:1;17q24-q25:1;	GRB2:17q24-q25;PPP6R3:11q13;	2	(11, 68000000, 68999999):1;(17, 73000000, 73999999):1;	GRB2:[(17, 73000000, 73999999)];PPP6R3:[(11, 68000000, 68999999)];	2	1	1	2591	-	-	-	-	0.978474	0.02561	0.872989	721
	317	GRB2;MYO6;	2	6:1;17:1;	GRB2:17;MYO6:6;	2	17q24-q25:1;6q13:1;	GRB2:17q24-q25;MYO6:6q13;	2	(6, 76000000, 76999999):1;(17, 73000000, 73999999):1;	GRB2:[(17, 73000000, 73999999)];MYO6:[(6, 76000000, 76999999)];	2	1	1	2590	-	-	-	-	1.01832	0.856223	0.994375	22296
	318	GRB2;RPL21;	2	13:1;17:1;	GRB2:17;RPL21:13;	2	13q12.2:1;17q24-q25:1;	GRB2:17q24-q25;RPL21:13q12.2;	2	(13, 27000000, 27999999):1;(17, 73000000, 73999999):1;	GRB2:[(17, 73000000, 73999999)];RPL21:[(13, 27000000, 27999999)];	2	1	1	2586	-	-	-	-	1.00769	0.454889	0.945959	12454
	319	GRB2;C20orf160;	2	17:1;20:1;	GRB2:17;C20orf160:20;	2	20q11.2:1;17q24-q25:1;	GRB2:17q24-q25;C20orf160:20q11.2;	2	(17, 73000000, 73999999):1;(20, 30000000, 30999999):1;	GRB2:[(17, 73000000, 73999999)];C20orf160:[(20, 30000000, 30999999)];	2	1	1	2585	-	-	-	-	0.99215	0.354281	0.931528	9852
	320	GRB2;TPM1;	2	15:1;17:1;	GRB2:17;TPM1:15;	2	17q24-q25:1;15q22.1:1;	GRB2:17q24-q25;TPM1:15q22.1;	2	(17, 73000000, 73999999):1;(15, 63000000, 63999999):1;	GRB2:[(17, 73000000, 73999999)];TPM1:[(15, 63000000, 63999999)];	2	1	1	26011	-	-	-	-	0.995572	0.261953	0.908438	7470
	322	GRB2;SERPINH1;	2	11:1;17:1;	GRB2:17;SERPINH1:11;	2	11q13.5:1;17q24-q25:1;	GRB2:17q24-q25;SERPINH1:11q13.5;	2	(11, 75000000, 75999999):1;(17, 73000000, 73999999):1;	GRB2:[(17, 73000000, 73999999)];SERPINH1:[(11, 75000000, 75999999)];	2	1	1	26009	-	-	-	-	0.99572	0.236276	0.901306	6790
	323	GRB2;HNRNPA2B1;	2	7:1;17:1;	GRB2:17;HNRNPA2B1:7;	2	17q24-q25:1;7p15:1;	GRB2:17q24-q25;HNRNPA2B1:7p15;	2	(17, 73000000, 73999999):1;(7, 26000000, 26999999):1;	GRB2:[(17, 73000000, 73999999)];HNRNPA2B1:[(7, 26000000, 26999999)];	2	1	1	26010	-	-	-	-	1.00611	0.024737	0.872989	695
	324	GRB2;PPIA;	2	7:1;17:1;	GRB2:17;PPIA:7;	2	17q24-q25:1;7p13:1;	GRB2:17q24-q25;PPIA:7p13;	2	(17, 73000000, 73999999):1;(7, 44000000, 44999999):1;	GRB2:[(17, 73000000, 73999999)];PPIA:[(7, 44000000, 44999999)];	2	1	1	26014	-	-	-	-	1.00918	0.165792	0.878831	4882
	326	GRB2;SRP9;	2	1:1;17:1;	GRB2:17;SRP9:1;	2	1q42.12:1;17q24-q25:1;	GRB2:17q24-q25;SRP9:1q42.12;	2	(17, 73000000, 73999999):1;(1, 225000000, 225999999):1;	GRB2:[(17, 73000000, 73999999)];SRP9:[(1, 225000000, 225999999)];	2	1	1	26012	-	-	-	-	1.0118	0.704356	0.984057	18545
	327	GRB2;TUBB3;	2	16:1;17:1;	GRB2:17;TUBB3:16;	2	16q24.3:1;17q24-q25:1;	GRB2:17q24-q25;TUBB3:16q24.3;	1	(17, 73000000, 73999999):1;	GRB2:[(17, 73000000, 73999999)];TUBB3:[];	2	1	1	26013	-	-	-	-	-	-	-	-
	328	GRB2;TUBB;	2	6:1;17:1;	GRB2:17;TUBB:6;	2	17q24-q25:1;6p21.33:1;	GRB2:17q24-q25;TUBB:6p21.33;	2	(6, 30000000, 30999999):1;(17, 73000000, 73999999):1;	GRB2:[(17, 73000000, 73999999)];TUBB:[(6, 30000000, 30999999)];	2	1	1	26015	-	-	-	-	0.990955	0.109765	0.872989	3233
	329	GRB2;DLST;	2	14:1;17:1;	GRB2:17;DLST:14;	2	14q24.3:1;17q24-q25:1;	GRB2:17q24-q25;DLST:14q24.3;	2	(14, 75000000, 75999999):1;(17, 73000000, 73999999):1;	GRB2:[(17, 73000000, 73999999)];DLST:[(14, 75000000, 75999999)];	2	1	1	26016	-	-	-	-	1.00306	0.426183	0.942174	11714
	331	GRB2;ITPR3;	2	6:1;17:1;	GRB2:17;ITPR3:6;	2	6p21:1;17q24-q25:1;	GRB2:17q24-q25;ITPR3:6p21;	2	(6, 33000000, 33999999):1;(17, 73000000, 73999999):1;	GRB2:[(17, 73000000, 73999999)];ITPR3:[(6, 33000000, 33999999)];	2	1	1	9455	-	-	-	-	0.986529	0.053066	0.872989	1511
	332	GRB2;LIMA1;	2	12:1;17:1;	GRB2:17;LIMA1:12;	2	12q13:1;17q24-q25:1;	GRB2:17q24-q25;LIMA1:12q13;	2	(17, 73000000, 73999999):1;(12, 50000000, 50999999):1;	GRB2:[(17, 73000000, 73999999)];LIMA1:[(12, 50000000, 50999999)];	2	1	1	9457	-	-	-	-	0.995227	0.082622	0.872989	2413
	333	GRB2;GRWD1;	2	17:1;19:1;	GRB2:17;GRWD1:19;	2	17q24-q25:1;19q13.33:1;	GRB2:17q24-q25;GRWD1:19q13.33;	2	(19, 48000000, 48999999):1;(17, 73000000, 73999999):1;	GRB2:[(17, 73000000, 73999999)];GRWD1:[(19, 48000000, 48999999)];	2	1	1	9456	-	-	-	-	0.983404	0.416133	0.940681	11460
	334	GRB2;HSPA1A;	2	6:1;17:1;	GRB2:17;HSPA1A:6;	2	17q24-q25:1;6p21.3:1;	GRB2:17q24-q25;HSPA1A:6p21.3;	2	(6, 31000000, 31999999):1;(17, 73000000, 73999999):1;	GRB2:[(17, 73000000, 73999999)];HSPA1A:[(6, 31000000, 31999999)];	2	1	1	9453	-	-	-	-	0.988704	0.082516	0.872989	2411
	335	GRB2;DDX6;	2	11:1;17:1;	GRB2:17;DDX6:11;	2	11q23.3:1;17q24-q25:1;	GRB2:17q24-q25;DDX6:11q23.3;	2	(11, 117999992, 119000007):1;(17, 73000000, 73999999):1;	GRB2:[(17, 73000000, 73999999)];DDX6:[(11, 117999992, 119000007)];	2	1	1	9452	-	-	-	-	1.00302	0.466727	0.950007	12727
	336	GRB2;ABLIM3;	2	5:1;17:1;	GRB2:17;ABLIM3:5;	2	17q24-q25:1;5q32:1;	GRB2:17q24-q25;ABLIM3:5q32;	2	(5, 148000000, 148999999):1;(17, 73000000, 73999999):1;	GRB2:[(17, 73000000, 73999999)];ABLIM3:[(5, 148000000, 148999999)];	2	1	1	9454	-	-	-	-	1.0147	0.70312	0.983581	18521
	337	GRB2;SAMD14;	1	17:2;	GRB2:17;SAMD14:17;	2	17q24-q25:1;17q21.33:1;	GRB2:17q24-q25;SAMD14:17q21.33;	2	(17, 73000000, 73999999):1;(17, 48000000, 48999999):1;	GRB2:[(17, 73000000, 73999999)];SAMD14:[(17, 48000000, 48999999)];	1	0.052742	0.911503	1151	2.51e+07	0.485315	0.967408	820	-	-	-	-
	341	GRB2;CORO1C;	2	12:1;17:1;	GRB2:17;CORO1C:12;	2	17q24-q25:1;12q24.1:1;	GRB2:17q24-q25;CORO1C:12q24.1;	2	(17, 73000000, 73999999):1;(12, 109000000, 109999999):1;	GRB2:[(17, 73000000, 73999999)];CORO1C:[(12, 109000000, 109999999)];	2	1	1	6558	-	-	-	-	1.00205	0.28636	0.915625	8083
	342	GRB2;DBN1;	2	5:1;17:1;	GRB2:17;DBN1:5;	2	5q35.3:1;17q24-q25:1;	GRB2:17q24-q25;DBN1:5q35.3;	2	(5, 176000000, 176999999):1;(17, 73000000, 73999999):1;	GRB2:[(17, 73000000, 73999999)];DBN1:[(5, 176000000, 176999999)];	2	1	1	4882	-	-	-	-	0.999928	0.011704	0.872989	296
	343	GRB2;ACTR3;	2	2:1;17:1;	GRB2:17;ACTR3:2;	2	17q24-q25:1;2q14.1:1;	GRB2:17q24-q25;ACTR3:2q14.1;	2	(2, 114000000, 114999999):1;(17, 73000000, 73999999):1;	GRB2:[(17, 73000000, 73999999)];ACTR3:[(2, 114000000, 114999999)];	2	1	1	4883	-	-	-	-	1.01328	0.442296	0.943827	12140
	344	GRB2;ATP5A1;	2	17:1;18:1;	GRB2:17;ATP5A1:18;	2	18q21:1;17q24-q25:1;	GRB2:17q24-q25;ATP5A1:18q21;	2	(18, 43000000, 43999999):1;(17, 73000000, 73999999):1;	GRB2:[(17, 73000000, 73999999)];ATP5A1:[(18, 43000000, 43999999)];	2	1	1	2085	-	-	-	-	1.00628	0.428102	0.942194	11771
	345	GRB2;SPTAN1;	2	9:1;17:1;	GRB2:17;SPTAN1:9;	2	9q34.11:1;17q24-q25:1;	GRB2:17q24-q25;SPTAN1:9q34.11;	2	(17, 73000000, 73999999):1;(9, 130999992, 132000007):1;	GRB2:[(17, 73000000, 73999999)];SPTAN1:[(9, 130999992, 132000007)];	2	1	1	2095	-	-	-	-	0.96934	0.040971	0.872989	1138
	347	GRB2;ACTN4;	2	17:1;19:1;	GRB2:17;ACTN4:19;	2	19q13:1;17q24-q25:1;	GRB2:17q24-q25;ACTN4:19q13;	2	(19, 39000000, 39999999):1;(17, 73000000, 73999999):1;	GRB2:[(17, 73000000, 73999999)];ACTN4:[(19, 39000000, 39999999)];	2	1	1	4876	-	-	-	-	0.996373	0.767724	0.991537	20054
	348	GRB2;SVIL;	2	10:1;17:1;	GRB2:17;SVIL:10;	2	17q24-q25:1;10p11.2:1;	GRB2:17q24-q25;SVIL:10p11.2;	3	(10, 29000000, 29999999):1;(10, 30000000, 30999999):1;(17, 73000000, 73999999):1;	GRB2:[(17, 73000000, 73999999)];SVIL:[(10, 29000000, 29999999), (10, 30000000, 30999999)];	2	1	1	6561	-	-	-	-	1.01078	0.654516	0.981469	17271
	349	GRB2;FLII;	1	17:2;	GRB2:17;FLII:17;	2	17p11.2:1;17q24-q25:1;	GRB2:17q24-q25;FLII:17p11.2;	2	(17, 73000000, 73999999):1;(17, 18000000, 18999999):1;	GRB2:[(17, 73000000, 73999999)];FLII:[(17, 18000000, 18999999)];	1	0.052722	0.911503	1086	5.52e+07	0.878379	0.99048	1443	-	-	-	-
	352	GRB2;MYL6B;	2	12:1;17:1;	GRB2:17;MYL6B:12;	2	17q24-q25:1;12q13.13:1;	GRB2:17q24-q25;MYL6B:12q13.13;	2	(17, 73000000, 73999999):1;(12, 56000000, 56999999):1;	GRB2:[(17, 73000000, 73999999)];MYL6B:[(12, 56000000, 56999999)];	2	1	1	10698	-	-	-	-	1.00483	0.428623	0.942194	11786
	353	GRB2;NEXN;	2	1:1;17:1;	GRB2:17;NEXN:1;	2	17q24-q25:1;1p31.1:1;	GRB2:17q24-q25;NEXN:1p31.1;	2	(17, 73000000, 73999999):1;(1, 78000000, 78999999):1;	GRB2:[(17, 73000000, 73999999)];NEXN:[(1, 78000000, 78999999)];	2	1	1	10696	-	-	-	-	1.01648	0.888633	0.995434	23125
	354	GRB2;ACTN1;	2	14:1;17:1;	GRB2:17;ACTN1:14;	2	17q24-q25:1;14q24.1-q24.2|14q24|14q22-q24:1;	GRB2:17q24-q25;ACTN1:14q24.1-q24.2|14q24|14q22-q24;	2	(14, 69000000, 69999999):1;(17, 73000000, 73999999):1;	GRB2:[(17, 73000000, 73999999)];ACTN1:[(14, 69000000, 69999999)];	2	1	1	10694	-	-	-	-	1.0001	0.234044	0.901306	6721
	356	GRB2;PPP1R12A;	2	12:1;17:1;	GRB2:17;PPP1R12A:12;	2	12q15-q21:1;17q24-q25:1;	GRB2:17q24-q25;PPP1R12A:12q15-q21;	2	(17, 73000000, 73999999):1;(12, 80000000, 80999999):1;	GRB2:[(17, 73000000, 73999999)];PPP1R12A:[(12, 80000000, 80999999)];	2	1	1	10692	-	-	-	-	1.01572	0.936139	0.997489	24313
	357	GRB2;MYH10;	1	17:2;	GRB2:17;MYH10:17;	2	17p13:1;17q24-q25:1;	GRB2:17q24-q25;MYH10:17p13;	2	(17, 73000000, 73999999):1;(17, 8000000, 8999999):1;	GRB2:[(17, 73000000, 73999999)];MYH10:[(17, 8000000, 8999999)];	1	0.052853	0.911503	1404	6.48e+07	0.926561	0.99048	1525	-	-	-	-
	358	GRB2;PAWR;	2	12:1;17:1;	GRB2:17;PAWR:12;	2	12q21:1;17q24-q25:1;	GRB2:17q24-q25;PAWR:12q21;	3	(12, 80000000, 80999999):1;(17, 73000000, 73999999):1;(12, 79000000, 79999999):1;	GRB2:[(17, 73000000, 73999999)];PAWR:[(12, 79000000, 79999999), (12, 80000000, 80999999)];	2	1	1	16223	-	-	-	-	1.0157	0.935769	0.997489	24304
	359	GRB2;TUBA4A;	2	2:1;17:1;	GRB2:17;TUBA4A:2;	2	17q24-q25:1;2q35:1;	GRB2:17q24-q25;TUBA4A:2q35;	2	(2, 220000000, 220999999):1;(17, 73000000, 73999999):1;	GRB2:[(17, 73000000, 73999999)];TUBA4A:[(2, 220000000, 220999999)];	2	1	1	16222	-	-	-	-	1.01336	0.451013	0.945576	12346
	360	GRB2;ARPC3;	2	12:1;17:1;	GRB2:17;ARPC3:12;	2	12q24.11:1;17q24-q25:1;	GRB2:17q24-q25;ARPC3:12q24.11;	2	(17, 73000000, 73999999):1;(12, 110000000, 110999999):1;	GRB2:[(17, 73000000, 73999999)];ARPC3:[(12, 110000000, 110999999)];	2	1	1	13273	-	-	-	-	1.00208	0.28798	0.915625	8127
	361	GRB2;TTLL3;	2	3:1;17:1;	GRB2:17;TTLL3:3;	2	3p25.3:1;17q24-q25:1;	GRB2:17q24-q25;TTLL3:3p25.3;	2	(3, 9000000, 9999999):1;(17, 73000000, 73999999):1;	GRB2:[(17, 73000000, 73999999)];TTLL3:[(3, 9000000, 9999999)];	2	1	1	8456	-	-	-	-	1.00933	0.395524	0.935452	10949
	363	GRB2;CTTN;	2	11:1;17:1;	GRB2:17;CTTN:11;	2	11q13:1;17q24-q25:1;	GRB2:17q24-q25;CTTN:11q13;	2	(11, 70000000, 70999999):1;(17, 73000000, 73999999):1;	GRB2:[(17, 73000000, 73999999)];CTTN:[(11, 70000000, 70999999)];	2	1	1	19400	-	-	-	-	0.982317	0.061967	0.872989	1771
	364	GRB2;HSPA8;	2	11:1;17:1;	GRB2:17;HSPA8:11;	2	11q24.1:1;17q24-q25:1;	GRB2:17q24-q25;HSPA8:11q24.1;	2	(11, 122000000, 122999999):1;(17, 73000000, 73999999):1;	GRB2:[(17, 73000000, 73999999)];HSPA8:[(11, 122000000, 122999999)];	2	1	1	19399	-	-	-	-	1.00574	0.559776	0.966957	15000
	366	GRB2;LMNA;	2	1:1;17:1;	GRB2:17;LMNA:1;	2	1q22:1;17q24-q25:1;	GRB2:17q24-q25;LMNA:1q22;	2	(17, 73000000, 73999999):1;(1, 156000000, 156999999):1;	GRB2:[(17, 73000000, 73999999)];LMNA:[(1, 156000000, 156999999)];	2	1	1	13267	-	-	-	-	1.0008	0.381228	0.935356	10543
	367	GRB2;DDX5;	1	17:2;	GRB2:17;DDX5:17;	2	17q21:1;17q24-q25:1;	GRB2:17q24-q25;DDX5:17q21;	2	(17, 73000000, 73999999):1;(17, 62000000, 62999999):1;	GRB2:[(17, 73000000, 73999999)];DDX5:[(17, 62000000, 62999999)];	1	0.05255	0.911503	602	10800000	0.252909	0.870758	474	-	-	-	-
	368	GRB2;PABPC1;	2	8:1;17:1;	GRB2:17;PABPC1:8;	2	17q24-q25:1;8q22.2-q23:1;	GRB2:17q24-q25;PABPC1:8q22.2-q23;	2	(8, 101000000, 101999999):1;(17, 73000000, 73999999):1;	GRB2:[(17, 73000000, 73999999)];PABPC1:[(8, 101000000, 101999999)];	2	1	1	13265	-	-	-	-	1.00946	0.266652	0.910494	7588
	369	GRB2;DHX9;	2	1:1;17:1;	GRB2:17;DHX9:1;	2	17q24-q25:1;1q25:1;	GRB2:17q24-q25;DHX9:1q25;	2	(17, 73000000, 73999999):1;(1, 182000000, 182999999):1;	GRB2:[(17, 73000000, 73999999)];DHX9:[(1, 182000000, 182999999)];	2	1	1	13266	-	-	-	-	1.01599	0.87541	0.995434	22774
	370	GRB2;THRAP3;	2	1:1;17:1;	GRB2:17;THRAP3:1;	2	17q24-q25:1;1p34.3:1;	GRB2:17q24-q25;THRAP3:1p34.3;	2	(17, 73000000, 73999999):1;(1, 36000000, 36999999):1;	GRB2:[(17, 73000000, 73999999)];THRAP3:[(1, 36000000, 36999999)];	2	1	1	5240	-	-	-	-	0.991113	0.153479	0.873792	4538
	371	GRB2;PRKDC;	2	8:1;17:1;	GRB2:17;PRKDC:8;	2	8q11:1;17q24-q25:1;	GRB2:17q24-q25;PRKDC:8q11;	2	(8, 48000000, 48999999):1;(17, 73000000, 73999999):1;	GRB2:[(17, 73000000, 73999999)];PRKDC:[(8, 48000000, 48999999)];	2	1	1	23064	-	-	-	-	1.01411	0.660025	0.982262	17410
	374	GRB2;DAPK3;	2	17:1;19:1;	GRB2:17;DAPK3:19;	2	17q24-q25:1;19p13.3:1;	GRB2:17q24-q25;DAPK3:19p13.3;	2	(19, 3000000, 3999999):1;(17, 73000000, 73999999):1;	GRB2:[(17, 73000000, 73999999)];DAPK3:[(19, 3000000, 3999999)];	2	1	1	23067	-	-	-	-	0.967954	0.070244	0.872989	2027
	376	GRB2;RPL3;	2	17:1;22:1;	GRB2:17;RPL3:22;	2	17q24-q25:1;22q13:1;	GRB2:17q24-q25;RPL3:22q13;	2	(22, 39000000, 39999999):1;(17, 73000000, 73999999):1;	GRB2:[(17, 73000000, 73999999)];RPL3:[(22, 39000000, 39999999)];	2	1	1	5278	-	-	-	-	0.972872	0.171463	0.879436	5045
	379	GRB2;ATAD3C;	2	1:1;17:1;	GRB2:17;ATAD3C:1;	2	17q24-q25:1;1p36.33:1;	GRB2:17q24-q25;ATAD3C:1p36.33;	2	(17, 73000000, 73999999):1;(1, 1000000, 1999999):1;	GRB2:[(17, 73000000, 73999999)];ATAD3C:[(1, 1000000, 1999999)];	2	1	1	25366	-	-	-	-	0.984364	0.072273	0.872989	2098
	380	GRB2;HTRA1;	2	10:1;17:1;	GRB2:17;HTRA1:10;	2	17q24-q25:1;10q26.3:1;	GRB2:17q24-q25;HTRA1:10q26.3;	2	(10, 124000000, 124999999):1;(17, 73000000, 73999999):1;	GRB2:[(17, 73000000, 73999999)];HTRA1:[(10, 124000000, 124999999)];	2	1	1	18295	-	-	-	-	1.014	0.864792	0.99448	22532
	381	GRB2;ACTC1;	2	15:1;17:1;	GRB2:17;ACTC1:15;	2	17q24-q25:1;15q11-q14:1;	GRB2:17q24-q25;ACTC1:15q11-q14;	2	(17, 73000000, 73999999):1;(15, 35000000, 35999999):1;	GRB2:[(17, 73000000, 73999999)];ACTC1:[(15, 35000000, 35999999)];	2	1	1	18296	-	-	-	-	1.00545	0.869037	0.99477	22625
	383	GRB2;RPS3A;	2	4:1;17:1;	GRB2:17;RPS3A:4;	2	17q24-q25:1;4q31.2-q31.3:1;	GRB2:17q24-q25;RPS3A:4q31.2-q31.3;	2	(17, 73000000, 73999999):1;(4, 152000000, 152999999):1;	GRB2:[(17, 73000000, 73999999)];RPS3A:[(4, 152000000, 152999999)];	2	1	1	18298	-	-	-	-	1.01448	0.491116	0.953902	13339
	384	GRB2;RPL10;	2	17:1;23:1;	GRB2:17;RPL10:23;	2	17q24-q25:1;Xq28:1;	GRB2:17q24-q25;RPL10:Xq28;	2	(17, 73000000, 73999999):1;(23, 153000000, 153999999):1;	GRB2:[(17, 73000000, 73999999)];RPL10:[(23, 153000000, 153999999)];	2	1	1	18299	-	-	-	-	1.01204	0.050125	0.872989	1403
	385	GRB2;RPL26;	1	17:2;	GRB2:17;RPL26:17;	2	17p13:1;17q24-q25:1;	GRB2:17q24-q25;RPL26:17p13;	2	(17, 73000000, 73999999):1;(17, 8000000, 8999999):1;	GRB2:[(17, 73000000, 73999999)];RPL26:[(17, 8000000, 8999999)];	1	0.052575	0.911503	680	65000000	0.927579	0.99048	1527	-	-	-	-
	386	GRB2;HIST1H2BH;	2	6:1;17:1;	GRB2:17;HIST1H2BH:6;	2	17q24-q25:1;6p21.3:1;	GRB2:17q24-q25;HIST1H2BH:6p21.3;	2	(6, 26000000, 26999999):1;(17, 73000000, 73999999):1;	GRB2:[(17, 73000000, 73999999)];HIST1H2BH:[(6, 26000000, 26999999)];	2	1	1	18300	-	-	-	-	1.00181	0.300477	0.91742	8479
	387	GRB2;RPS16;	2	17:1;19:1;	GRB2:17;RPS16:19;	2	17q24-q25:1;19q13.1:1;	GRB2:17q24-q25;RPS16:19q13.1;	2	(19, 39000000, 39999999):1;(17, 73000000, 73999999):1;	GRB2:[(17, 73000000, 73999999)];RPS16:[(19, 39000000, 39999999)];	2	1	1	18301	-	-	-	-	0.996373	0.767792	0.991537	20060
	388	GRB2;HSPD1;	2	2:1;17:1;	GRB2:17;HSPD1:2;	2	2q33.1:1;17q24-q25:1;	GRB2:17q24-q25;HSPD1:2q33.1;	2	(2, 198000000, 198999999):1;(17, 73000000, 73999999):1;	GRB2:[(17, 73000000, 73999999)];HSPD1:[(2, 198000000, 198999999)];	2	1	1	18302	-	-	-	-	1.01597	0.697875	0.983559	18349
	389	GRB2;ANXA6;	2	5:1;17:1;	GRB2:17;ANXA6:5;	2	17q24-q25:1;5q33.1:1;	GRB2:17q24-q25;ANXA6:5q33.1;	2	(5, 150000000, 150999999):1;(17, 73000000, 73999999):1;	GRB2:[(17, 73000000, 73999999)];ANXA6:[(5, 150000000, 150999999)];	2	1	1	18303	-	-	-	-	1.01535	0.748401	0.988744	19599
	390	GRB2;RCC2;	2	1:1;17:1;	GRB2:17;RCC2:1;	2	17q24-q25:1;1p36.13:1;	GRB2:17q24-q25;RCC2:1p36.13;	2	(17, 73000000, 73999999):1;(1, 17000000, 17999999):1;	GRB2:[(17, 73000000, 73999999)];RCC2:[(1, 17000000, 17999999)];	2	1	1	1806	-	-	-	-	0.984322	0.071221	0.872989	2063
	392	GRB2;EEF2;	2	17:1;19:1;	GRB2:17;EEF2:19;	2	17q24-q25:1;19pter-q12:1;	GRB2:17q24-q25;EEF2:19pter-q12;	2	(19, 3000000, 3999999):1;(17, 73000000, 73999999):1;	GRB2:[(17, 73000000, 73999999)];EEF2:[(19, 3000000, 3999999)];	2	1	1	1805	-	-	-	-	0.967954	0.070833	0.872989	2049
	393	GRB2;HSP90AB1;	2	6:1;17:1;	GRB2:17;HSP90AB1:6;	2	17q24-q25:1;6p12:1;	GRB2:17q24-q25;HSP90AB1:6p12;	2	(6, 44000000, 44999999):1;(17, 73000000, 73999999):1;	GRB2:[(17, 73000000, 73999999)];HSP90AB1:[(6, 44000000, 44999999)];	2	1	1	1804	-	-	-	-	1.00428	0.35426	0.931528	9850
	396	GRB2;SMARCA5;	2	4:1;17:1;	GRB2:17;SMARCA5:4;	2	17q24-q25:1;4q31.1-q31.2:1;	GRB2:17q24-q25;SMARCA5:4q31.1-q31.2;	2	(17, 73000000, 73999999):1;(4, 144000000, 144999999):1;	GRB2:[(17, 73000000, 73999999)];SMARCA5:[(4, 144000000, 144999999)];	2	1	1	1808	-	-	-	-	1.01648	0.697691	0.983559	18345
	397	GRB2;MATR3;	2	5:1;17:1;	GRB2:17;MATR3:5;	2	17q24-q25:1;5q31.2:1;	GRB2:17q24-q25;MATR3:5q31.2;	2	(5, 138000000, 138999999):1;(17, 73000000, 73999999):1;	GRB2:[(17, 73000000, 73999999)];MATR3:[(5, 138000000, 138999999)];	2	1	1	1807	-	-	-	-	1.0057	0.15107	0.873792	4459
	399	GRB2;ANXA2;	2	15:1;17:1;	GRB2:17;ANXA2:15;	2	15q22.2:1;17q24-q25:1;	GRB2:17q24-q25;ANXA2:15q22.2;	2	(17, 73000000, 73999999):1;(15, 60000000, 60999999):1;	GRB2:[(17, 73000000, 73999999)];ANXA2:[(15, 60000000, 60999999)];	2	1	1	1809	-	-	-	-	0.997213	0.37463	0.93393	10390
	400	GRB2;TPM2;	2	9:1;17:1;	GRB2:17;TPM2:9;	2	17q24-q25:1;9p13:1;	GRB2:17q24-q25;TPM2:9p13;	2	(17, 73000000, 73999999):1;(9, 35000000, 35999999):1;	GRB2:[(17, 73000000, 73999999)];TPM2:[(9, 35000000, 35999999)];	2	1	1	5556	-	-	-	-	1.00595	0.554712	0.965625	14883
	401	GRB2;HNRNPA1;	2	12:1;17:1;	GRB2:17;HNRNPA1:12;	2	12q13.1:1;17q24-q25:1;	GRB2:17q24-q25;HNRNPA1:12q13.1;	2	(17, 73000000, 73999999):1;(12, 54000000, 54999999):1;	GRB2:[(17, 73000000, 73999999)];HNRNPA1:[(12, 54000000, 54999999)];	2	1	1	9290	-	-	-	-	0.999587	0.206728	0.891704	6007
	402	GRB2;HSPB1;	2	7:1;17:1;	GRB2:17;HSPB1:7;	2	17q24-q25:1;7q11.23:1;	GRB2:17q24-q25;HSPB1:7q11.23;	2	(17, 73000000, 73999999):1;(7, 75000000, 75999999):1;	GRB2:[(17, 73000000, 73999999)];HSPB1:[(7, 75000000, 75999999)];	2	1	1	5546	-	-	-	-	1.0096	0.191063	0.887179	5570
	403	GRB2;RPL18;	2	17:1;19:1;	GRB2:17;RPL18:19;	2	19q13:1;17q24-q25:1;	GRB2:17q24-q25;RPL18:19q13;	2	(19, 49000000, 49999999):1;(17, 73000000, 73999999):1;	GRB2:[(17, 73000000, 73999999)];RPL18:[(19, 49000000, 49999999)];	2	1	1	5545	-	-	-	-	0.982565	0.394859	0.935452	10933
	404	GRB2;RPL12;	2	9:1;17:1;	GRB2:17;RPL12:9;	2	17q24-q25:1;9q34:1;	GRB2:17q24-q25;RPL12:9q34;	2	(17, 73000000, 73999999):1;(9, 129999992, 130999991):1;	GRB2:[(17, 73000000, 73999999)];RPL12:[(9, 129999992, 130999991)];	2	1	1	6671	-	-	-	-	0.971233	0.049025	0.872989	1378
	405	GRB2;RPL27;	1	17:2;	GRB2:17;RPL27:17;	2	17q21:1;17q24-q25:1;	GRB2:17q24-q25;RPL27:17q21;	2	(17, 73000000, 73999999):1;(17, 41000000, 41999999):1;	GRB2:[(17, 73000000, 73999999)];RPL27:[(17, 41000000, 41999999)];	1	0.052646	0.911503	886	3.22e+07	0.601392	0.98254	980	-	-	-	-
	406	GRB2;RPS14;	2	5:1;17:1;	GRB2:17;RPS14:5;	2	5q31-q33:1;17q24-q25:1;	GRB2:17q24-q25;RPS14:5q31-q33;	2	(5, 149000000, 149999999):1;(17, 73000000, 73999999):1;	GRB2:[(17, 73000000, 73999999)];RPS14:[(5, 149000000, 149999999)];	2	1	1	6670	-	-	-	-	1.01495	0.721034	0.986856	18930
	407	GRB2;RPLP2;	2	11:1;17:1;	GRB2:17;RPLP2:11;	2	17q24-q25:1;11p15.5:1;	GRB2:17q24-q25;RPLP2:11p15.5;	2	(11, 0, 999999):1;(17, 73000000, 73999999):1;	GRB2:[(17, 73000000, 73999999)];RPLP2:[(11, 0, 999999)];	2	1	1	6669	-	-	-	-	0.991088	0.163727	0.876696	4837
	408	GRB2;HNRNPH2;	2	17:1;23:1;	GRB2:17;HNRNPH2:23;	2	17q24-q25:1;Xq22:1;	GRB2:17q24-q25;HNRNPH2:Xq22;	2	(17, 73000000, 73999999):1;(23, 100000000, 100999999):1;	GRB2:[(17, 73000000, 73999999)];HNRNPH2:[(23, 100000000, 100999999)];	2	1	1	9348	-	-	-	-	1.01914	0.719308	0.986557	18888
	409	GRB2;TAOK2;	2	16:1;17:1;	GRB2:17;TAOK2:16;	2	17q24-q25:1;16p11.2:1;	GRB2:17q24-q25;TAOK2:16p11.2;	3	(16, 29000000, 29999999):1;(16, 30000000, 30999999):1;(17, 73000000, 73999999):1;	GRB2:[(17, 73000000, 73999999)];TAOK2:[(16, 29000000, 29999999), (16, 30000000, 30999999)];	2	1	1	9337	-	-	-	-	0.998136	0.502189	0.956973	13597
	410	GRB2;LUC7L2;	2	7:1;17:1;	GRB2:17;LUC7L2:7;	2	17q24-q25:1;7q34:1;	GRB2:17q24-q25;LUC7L2:7q34;	2	(17, 73000000, 73999999):1;(7, 139000000, 139999999):1;	GRB2:[(17, 73000000, 73999999)];LUC7L2:[(7, 139000000, 139999999)];	2	1	1	23173	-	-	-	-	1.01381	0.548816	0.964665	14740
	411	GRB2;SAFB;	2	17:1;19:1;	GRB2:17;SAFB:19;	2	19p13.3-p13.2:1;17q24-q25:1;	GRB2:17q24-q25;SAFB:19p13.3-p13.2;	2	(19, 5000000, 5999999):1;(17, 73000000, 73999999):1;	GRB2:[(17, 73000000, 73999999)];SAFB:[(19, 5000000, 5999999)];	2	1	1	23174	-	-	-	-	0.970558	0.100137	0.872989	2946
	412	GRB2;S100A1;	2	1:1;17:1;	GRB2:17;S100A1:1;	2	1q21:1;17q24-q25:1;	GRB2:17q24-q25;S100A1:1q21;	2	(17, 73000000, 73999999):1;(1, 153000000, 153999999):1;	GRB2:[(17, 73000000, 73999999)];S100A1:[(1, 153000000, 153999999)];	2	1	1	23175	-	-	-	-	0.993734	0.211143	0.892277	6131
	413	GRB2;PLS3;	2	17:1;23:1;	GRB2:17;PLS3:23;	2	17q24-q25:1;Xq23:1;	GRB2:17q24-q25;PLS3:Xq23;	2	(17, 73000000, 73999999):1;(23, 114000000, 114999999):1;	GRB2:[(17, 73000000, 73999999)];PLS3:[(23, 114000000, 114999999)];	2	1	1	23176	-	-	-	-	1.0189	0.698081	0.983559	18354
	415	GRB2;PPP3CA;	2	4:1;17:1;	GRB2:17;PPP3CA:4;	2	17q24-q25:1;4q24:1;	GRB2:17q24-q25;PPP3CA:4q24;	3	(4, 102000000, 102999999):1;(17, 73000000, 73999999):1;(4, 101000000, 101999999):1;	GRB2:[(17, 73000000, 73999999)];PPP3CA:[(4, 101000000, 101999999), (4, 102000000, 102999999)];	2	1	1	25957	-	-	-	-	1.01704	0.753041	0.989617	19715
	416	GRB2;EIF4A3;	1	17:2;	GRB2:17;EIF4A3:17;	2	17q24-q25:1;17q25.3:1;	GRB2:17q24-q25;EIF4A3:17q25.3;	2	(17, 73000000, 73999999):1;(17, 78000000, 78999999):1;	GRB2:[(17, 73000000, 73999999)];EIF4A3:[(17, 78000000, 78999999)];	1	0.05254	0.911503	576	4707223	0.131414	0.813945	260	-	-	-	-
	417	GRB2;SYNPO;	2	5:1;17:1;	GRB2:17;SYNPO:5;	2	17q24-q25:1;5q33.1:1;	GRB2:17q24-q25;SYNPO:5q33.1;	3	(5, 149000000, 149999999):1;(17, 73000000, 73999999):1;(5, 150000000, 150999999):1;	GRB2:[(17, 73000000, 73999999)];SYNPO:[(5, 149000000, 149999999), (5, 150000000, 150999999)];	2	1	1	23172	-	-	-	-	1.01521	0.739284	0.988317	19380
	418	GRB2;RUVBL2;	2	17:1;19:1;	GRB2:17;RUVBL2:19;	2	17q24-q25:1;19q13.3:1;	GRB2:17q24-q25;RUVBL2:19q13.3;	2	(19, 49000000, 49999999):1;(17, 73000000, 73999999):1;	GRB2:[(17, 73000000, 73999999)];RUVBL2:[(19, 49000000, 49999999)];	2	1	1	12378	-	-	-	-	0.982565	0.394422	0.935356	10923
	420	GRB2;DNAJA2;	2	16:1;17:1;	GRB2:17;DNAJA2:16;	2	17q24-q25:1;16q12.1:1;	GRB2:17q24-q25;DNAJA2:16q12.1;	3	(16, 46000000, 46999999):1;(16, 47000000, 47999999):1;(17, 73000000, 73999999):1;	GRB2:[(17, 73000000, 73999999)];DNAJA2:[(16, 46000000, 46999999), (16, 47000000, 47999999)];	2	1	1	25583	-	-	-	-	1.00272	0.757133	0.990012	19816
	421	GRB2;ARPC5;	2	1:1;17:1;	GRB2:17;ARPC5:1;	2	1q25.3:1;17q24-q25:1;	GRB2:17q24-q25;ARPC5:1q25.3;	2	(17, 73000000, 73999999):1;(1, 183000000, 183999999):1;	GRB2:[(17, 73000000, 73999999)];ARPC5:[(1, 183000000, 183999999)];	2	1	1	15560	-	-	-	-	1.01663	0.894337	0.995578	23263
	422	GRB2;HNRNPF;	2	10:1;17:1;	GRB2:17;HNRNPF:10;	2	17q24-q25:1;10q11.21:1;	GRB2:17q24-q25;HNRNPF:10q11.21;	2	(10, 43000000, 43999999):1;(17, 73000000, 73999999):1;	GRB2:[(17, 73000000, 73999999)];HNRNPF:[(10, 43000000, 43999999)];	2	1	1	13419	-	-	-	-	1.0153	0.933269	0.996864	24258
	423	GRB2;GMFB;	2	14:1;17:1;	GRB2:17;GMFB:14;	2	17q24-q25:1;14q22.2:1;	GRB2:17q24-q25;GMFB:14q22.2;	2	(14, 54000000, 54999999):1;(17, 73000000, 73999999):1;	GRB2:[(17, 73000000, 73999999)];GMFB:[(14, 54000000, 54999999)];	2	1	1	15595	-	-	-	-	1.00648	0.735414	0.988317	19278
	424	GRB2;UGDH;	2	4:1;17:1;	GRB2:17;UGDH:4;	2	17q24-q25:1;4p15.1:1;	GRB2:17q24-q25;UGDH:4p15.1;	2	(17, 73000000, 73999999):1;(4, 39000000, 39999999):1;	GRB2:[(17, 73000000, 73999999)];UGDH:[(4, 39000000, 39999999)];	2	1	1	13421	-	-	-	-	1.01034	0.211252	0.892331	6134
	427	GRB2;RPL30;	2	8:1;17:1;	GRB2:17;RPL30:8;	2	17q24-q25:1;8q22:1;	GRB2:17q24-q25;RPL30:8q22;	2	(8, 99000000, 99999999):1;(17, 73000000, 73999999):1;	GRB2:[(17, 73000000, 73999999)];RPL30:[(8, 99000000, 99999999)];	2	1	1	19969	-	-	-	-	1.01144	0.399081	0.935815	11046
	428	GRB2;RPL24;	2	3:1;17:1;	GRB2:17;RPL24:3;	2	17q24-q25:1;3q12:1;	GRB2:17q24-q25;RPL24:3q12;	2	(3, 101000000, 101999999):1;(17, 73000000, 73999999):1;	GRB2:[(17, 73000000, 73999999)];RPL24:[(3, 101000000, 101999999)];	2	1	1	13413	-	-	-	-	1.01493	0.709803	0.984726	18676
	429	GRB2;DYNLL1;	2	12:1;17:1;	GRB2:17;DYNLL1:12;	2	17q24-q25:1;12q24.23:1;	GRB2:17q24-q25;DYNLL1:12q24.23;	2	(17, 73000000, 73999999):1;(12, 120000008, 120999999):1;	GRB2:[(17, 73000000, 73999999)];DYNLL1:[(12, 120000008, 120999999)];	2	1	1	13412	-	-	-	-	1.00387	0.376663	0.934653	10440
	430	GRB2;CFL1;	2	11:1;17:1;	GRB2:17;CFL1:11;	2	11q13:1;17q24-q25:1;	GRB2:17q24-q25;CFL1:11q13;	2	(11, 65000000, 65999999):1;(17, 73000000, 73999999):1;	GRB2:[(17, 73000000, 73999999)];CFL1:[(11, 65000000, 65999999)];	2	1	1	3582	-	-	-	-	0.978401	0.025093	0.872989	706
	431	GRB2;SLC25A3;	2	12:1;17:1;	GRB2:17;SLC25A3:12;	2	12q23:1;17q24-q25:1;	GRB2:17q24-q25;SLC25A3:12q23;	2	(17, 73000000, 73999999):1;(12, 98000000, 98999999):1;	GRB2:[(17, 73000000, 73999999)];SLC25A3:[(12, 98000000, 98999999)];	2	1	1	3583	-	-	-	-	1.01256	0.821016	0.993942	21403
	432	GRB2;PRDX1;	2	1:1;17:1;	GRB2:17;PRDX1:1;	2	17q24-q25:1;1p34.1:1;	GRB2:17q24-q25;PRDX1:1p34.1;	2	(17, 73000000, 73999999):1;(1, 45000000, 45999999):1;	GRB2:[(17, 73000000, 73999999)];PRDX1:[(1, 45000000, 45999999)];	2	1	1	3580	-	-	-	-	0.994946	0.241255	0.901855	6927
	433	GRB2;XRCC6;	2	17:1;22:1;	GRB2:17;XRCC6:22;	2	22q13.2:1;17q24-q25:1;	GRB2:17q24-q25;XRCC6:22q13.2;	2	(22, 42000000, 42999999):1;(17, 73000000, 73999999):1;	GRB2:[(17, 73000000, 73999999)];XRCC6:[(22, 42000000, 42999999)];	2	1	1	3581	-	-	-	-	0.974366	0.266392	0.910017	7585
	434	GRB2;DUT;	2	15:1;17:1;	GRB2:17;DUT:15;	2	17q24-q25:1;15q21.1:1;	GRB2:17q24-q25;DUT:15q21.1;	2	(17, 73000000, 73999999):1;(15, 48000000, 48999999):1;	GRB2:[(17, 73000000, 73999999)];DUT:[(15, 48000000, 48999999)];	2	1	1	3579	-	-	-	-	1.00583	0.885452	0.995434	23042
	435	GRB2;RPL23A;	1	17:2;	GRB2:17;RPL23A:17;	2	17q11.2:1;17q24-q25:1;	GRB2:17q24-q25;RPL23A:17q11.2;	2	(17, 73000000, 73999999):1;(17, 27000000, 27999999):1;	GRB2:[(17, 73000000, 73999999)];RPL23A:[(17, 27000000, 27999999)];	1	0.052667	0.911503	938	46300000	0.816345	0.988207	1346	-	-	-	-
	436	GRB2;MYO1A;	2	12:1;17:1;	GRB2:17;MYO1A:12;	2	12q13-q14:1;17q24-q25:1;	GRB2:17q24-q25;MYO1A:12q13-q14;	2	(17, 73000000, 73999999):1;(12, 57000000, 57999999):1;	GRB2:[(17, 73000000, 73999999)];MYO1A:[(12, 57000000, 57999999)];	2	1	1	3578	-	-	-	-	1.0074	0.551175	0.964994	14796
	438	GRB2;RPL31;	2	2:1;17:1;	GRB2:17;RPL31:2;	2	17q24-q25:1;2q11.2:1;	GRB2:17q24-q25;RPL31:2q11.2;	2	(2, 101000000, 101999999):1;(17, 73000000, 73999999):1;	GRB2:[(17, 73000000, 73999999)];RPL31:[(2, 101000000, 101999999)];	2	1	1	3576	-	-	-	-	1.01195	0.316562	0.917732	8937
	439	GRB2;DLD;	2	7:1;17:1;	GRB2:17;DLD:7;	2	17q24-q25:1;7q31-q32:1;	GRB2:17q24-q25;DLD:7q31-q32;	2	(17, 73000000, 73999999):1;(7, 107000008, 108000007):1;	GRB2:[(17, 73000000, 73999999)];DLD:[(7, 107000008, 108000007)];	2	1	1	3577	-	-	-	-	1.01217	0.391084	0.935356	10826
	443	GRB2;PKM2;	2	15:1;17:1;	GRB2:17;PKM2:15;	2	17q24-q25:1;15q22:1;	GRB2:17q24-q25;PKM2:15q22;	2	(17, 73000000, 73999999):1;(15, 72000000, 72999999):1;	GRB2:[(17, 73000000, 73999999)];PKM2:[(15, 72000000, 72999999)];	2	1	1	19223	-	-	-	-	0.996503	0.329166	0.920336	9263
	445	GRB2;GSTP1;	2	11:1;17:1;	GRB2:17;GSTP1:11;	2	11q13:1;17q24-q25:1;	GRB2:17q24-q25;GSTP1:11q13;	2	(11, 67000000, 67999999):1;(17, 73000000, 73999999):1;	GRB2:[(17, 73000000, 73999999)];GSTP1:[(11, 67000000, 67999999)];	2	1	1	19225	-	-	-	-	0.977619	0.01628	0.872989	418
	446	GRB2;EGFR;	2	7:1;17:1;	GRB2:17;EGFR:7;	2	17q24-q25:1;7p12:1;	GRB2:17q24-q25;EGFR:7p12;	2	(17, 73000000, 73999999):1;(7, 55000000, 55999999):1;	GRB2:[(17, 73000000, 73999999)];EGFR:[(7, 55000000, 55999999)];	2	1	1	19224	-	-	-	-	1.0141	0.5742	0.969838	15340
	451	GRB2;VAV2;	2	9:1;17:1;	GRB2:17;VAV2:9;	2	9q34.1:1;17q24-q25:1;	GRB2:17q24-q25;VAV2:9q34.1;	2	(17, 73000000, 73999999):1;(9, 136000000, 136999999):1;	GRB2:[(17, 73000000, 73999999)];VAV2:[(9, 136000000, 136999999)];	2	1	1	9555	-	-	-	-	0.964944	0.022774	0.872989	629
	452	GRB2;VAV3;	2	1:1;17:1;	GRB2:17;VAV3:1;	2	1p13.3:1;17q24-q25:1;	GRB2:17q24-q25;VAV3:1p13.3;	2	(17, 73000000, 73999999):1;(1, 108000008, 108999999):1;	GRB2:[(17, 73000000, 73999999)];VAV3:[(1, 108000008, 108999999)];	2	1	1	9556	-	-	-	-	1.01412	0.81208	0.993279	21183
	453	GRB2;AP2B1;	1	17:2;	GRB2:17;AP2B1:17;	2	17q24-q25:1;17q11.2-q12:1;	GRB2:17q24-q25;AP2B1:17q11.2-q12;	3	(17, 34000000, 34999999):1;(17, 73000000, 73999999):1;(17, 33000000, 33999999):1;	GRB2:[(17, 73000000, 73999999)];AP2B1:[(17, 33000000, 33999999), (17, 34000000, 34999999)];	1	0.052615	0.911503	782	39300000	0.73463	0.98254	1212	-	-	-	-
	454	GRB2;AP2S1;	2	17:1;19:1;	GRB2:17;AP2S1:19;	2	19q13.2-q13.3:1;17q24-q25:1;	GRB2:17q24-q25;AP2S1:19q13.2-q13.3;	2	(19, 47000000, 47999999):1;(17, 73000000, 73999999):1;	GRB2:[(17, 73000000, 73999999)];AP2S1:[(19, 47000000, 47999999)];	2	1	1	9557	-	-	-	-	0.984282	0.440373	0.943744	12085
	455	GRB2;AP2M1;	2	3:1;17:1;	GRB2:17;AP2M1:3;	2	3q28:1;17q24-q25:1;	GRB2:17q24-q25;AP2M1:3q28;	2	(3, 183000000, 183999999):1;(17, 73000000, 73999999):1;	GRB2:[(17, 73000000, 73999999)];AP2M1:[(3, 183000000, 183999999)];	2	1	1	9558	-	-	-	-	1.01084	0.467109	0.950007	12738
	460	GRB2;KRT7;	2	12:1;17:1;	GRB2:17;KRT7:12;	2	17q24-q25:1;12q13.13:1;	GRB2:17q24-q25;KRT7:12q13.13;	2	(17, 73000000, 73999999):1;(12, 52000000, 52999999):1;	GRB2:[(17, 73000000, 73999999)];KRT7:[(12, 52000000, 52999999)];	2	1	1	26122	-	-	-	-	0.996237	0.103384	0.872989	3048
	461	GRB2;KRT18;	2	12:1;17:1;	GRB2:17;KRT18:12;	2	12q13:1;17q24-q25:1;	GRB2:17q24-q25;KRT18:12q13;	2	(17, 73000000, 73999999):1;(12, 53000000, 53999999):1;	GRB2:[(17, 73000000, 73999999)];KRT18:[(12, 53000000, 53999999)];	2	1	1	26121	-	-	-	-	0.997795	0.149837	0.873792	4428
	464	GRB2;PLEC;	2	8:1;17:1;	GRB2:17;PLEC:8;	2	8q24:1;17q24-q25:1;	GRB2:17q24-q25;PLEC:8q24;	3	(8, 145000000, 145999999):1;(8, 144000000, 144999999):1;(17, 73000000, 73999999):1;	GRB2:[(17, 73000000, 73999999)];PLEC:[(8, 144000000, 144999999), (8, 145000000, 145999999)];	2	1	1	26118	-	-	-	-	0.992662	0.014138	0.872989	364
	465	GRB2;CD59;	2	11:1;17:1;	GRB2:17;CD59:11;	2	17q24-q25:1;11p13:1;	GRB2:17q24-q25;CD59:11p13;	2	(11, 33000000, 33999999):1;(17, 73000000, 73999999):1;	GRB2:[(17, 73000000, 73999999)];CD59:[(11, 33000000, 33999999)];	2	1	1	26117	-	-	-	-	1.01394	0.913427	0.995687	23770
	466	GRB2;SNRPD2;	2	17:1;19:1;	GRB2:17;SNRPD2:19;	2	17q24-q25:1;19q13.2:1;	GRB2:17q24-q25;SNRPD2:19q13.2;	2	(19, 46000000, 46999999):1;(17, 73000000, 73999999):1;	GRB2:[(17, 73000000, 73999999)];SNRPD2:[(19, 46000000, 46999999)];	2	1	1	26120	-	-	-	-	0.985455	0.477183	0.951957	12980
	467	GRB2;SMU1;	2	9:1;17:1;	GRB2:17;SMU1:9;	2	17q24-q25:1;9p12:1;	GRB2:17q24-q25;SMU1:9p12;	2	(17, 73000000, 73999999):1;(9, 33000000, 33999999):1;	GRB2:[(17, 73000000, 73999999)];SMU1:[(9, 33000000, 33999999)];	2	1	1	26119	-	-	-	-	1.00887	0.712859	0.98551	18742
	468	GRB2;AP2A1;	2	17:1;19:1;	GRB2:17;AP2A1:19;	2	17q24-q25:1;19q13.33:1;	GRB2:17q24-q25;AP2A1:19q13.33;	2	(19, 50000000, 50999999):1;(17, 73000000, 73999999):1;	GRB2:[(17, 73000000, 73999999)];AP2A1:[(19, 50000000, 50999999)];	2	1	1	26116	-	-	-	-	0.981496	0.369103	0.933051	10246
	469	GRB2;ACTR2;	2	2:1;17:1;	GRB2:17;ACTR2:2;	2	2p14:1;17q24-q25:1;	GRB2:17q24-q25;ACTR2:2p14;	2	(2, 65000000, 65999999):1;(17, 73000000, 73999999):1;	GRB2:[(17, 73000000, 73999999)];ACTR2:[(2, 65000000, 65999999)];	2	1	1	26115	-	-	-	-	1.01146	0.277819	0.914685	7870
	471	GRB2;CAPZB;	2	1:1;17:1;	GRB2:17;CAPZB:1;	2	17q24-q25:1;1p36.1:1;	GRB2:17q24-q25;CAPZB:1p36.1;	2	(17, 73000000, 73999999):1;(1, 19000000, 19999999):1;	GRB2:[(17, 73000000, 73999999)];CAPZB:[(1, 19000000, 19999999)];	2	1	1	11382	-	-	-	-	0.984718	0.074721	0.872989	2178
	472	GRB2;RPL36;	2	17:1;19:1;	GRB2:17;RPL36:19;	2	17q24-q25:1;19p13.3:1;	GRB2:17q24-q25;RPL36:19p13.3;	2	(19, 5000000, 5999999):1;(17, 73000000, 73999999):1;	GRB2:[(17, 73000000, 73999999)];RPL36:[(19, 5000000, 5999999)];	2	1	1	11380	-	-	-	-	0.970558	0.1005	0.872989	2959
	473	GRB2;RUVBL1;	2	3:1;17:1;	GRB2:17;RUVBL1:3;	2	17q24-q25:1;3q21:1;	GRB2:17q24-q25;RUVBL1:3q21;	2	(3, 127000000, 127999999):1;(17, 73000000, 73999999):1;	GRB2:[(17, 73000000, 73999999)];RUVBL1:[(3, 127000000, 127999999)];	2	1	1	11381	-	-	-	-	1.00504	0.258686	0.908438	7376
	474	GRB2;MYH14;	2	17:1;19:1;	GRB2:17;MYH14:19;	2	17q24-q25:1;19q13.33:1;	GRB2:17q24-q25;MYH14:19q13.33;	2	(19, 50000000, 50999999):1;(17, 73000000, 73999999):1;	GRB2:[(17, 73000000, 73999999)];MYH14:[(19, 50000000, 50999999)];	2	1	1	16354	-	-	-	-	0.981496	0.369057	0.933051	10245
	477	GRB2;SPECC1L;	2	17:1;22:1;	GRB2:17;SPECC1L:22;	2	17q24-q25:1;22q11.23:1;	GRB2:17q24-q25;SPECC1L:22q11.23;	2	(22, 24000000, 24999999):1;(17, 73000000, 73999999):1;	GRB2:[(17, 73000000, 73999999)];SPECC1L:[(22, 24000000, 24999999)];	2	1	1	11383	-	-	-	-	0.988523	0.806409	0.993024	21018
	478	GRB2;MYO1B;	2	2:1;17:1;	GRB2:17;MYO1B:2;	2	2q12-q34:1;17q24-q25:1;	GRB2:17q24-q25;MYO1B:2q12-q34;	2	(2, 192000000, 192999999):1;(17, 73000000, 73999999):1;	GRB2:[(17, 73000000, 73999999)];MYO1B:[(2, 192000000, 192999999)];	2	1	1	15464	-	-	-	-	1.01678	0.762673	0.991104	19939
	479	GRB2;IPO7;	2	11:1;17:1;	GRB2:17;IPO7:11;	2	17q24-q25:1;11p15.4:1;	GRB2:17q24-q25;IPO7:11p15.4;	2	(11, 9000000, 9999999):1;(17, 73000000, 73999999):1;	GRB2:[(17, 73000000, 73999999)];IPO7:[(11, 9000000, 9999999)];	2	1	1	11400	-	-	-	-	1.00189	0.416778	0.941182	11474
	480	GRB2;HADHB;	2	2:1;17:1;	GRB2:17;HADHB:2;	2	17q24-q25:1;2p23:1;	GRB2:17q24-q25;HADHB:2p23;	2	(2, 26000000, 26999999):1;(17, 73000000, 73999999):1;	GRB2:[(17, 73000000, 73999999)];HADHB:[(2, 26000000, 26999999)];	2	1	1	5716	-	-	-	-	1.00466	0.058656	0.872989	1665
	482	GRB2;RPS3;	2	11:1;17:1;	GRB2:17;RPS3:11;	2	11q13.3-q13.5:1;17q24-q25:1;	GRB2:17q24-q25;RPS3:11q13.3-q13.5;	2	(11, 75000000, 75999999):1;(17, 73000000, 73999999):1;	GRB2:[(17, 73000000, 73999999)];RPS3:[(11, 75000000, 75999999)];	2	1	1	5715	-	-	-	-	0.99572	0.236221	0.901306	6789
	483	GRB2;RPS9;	2	17:1;19:1;	GRB2:17;RPS9:19;	2	19q13.4:1;17q24-q25:1;	GRB2:17q24-q25;RPS9:19q13.4;	2	(19, 54000000, 54999999):1;(17, 73000000, 73999999):1;	GRB2:[(17, 73000000, 73999999)];RPS9:[(19, 54000000, 54999999)];	2	1	1	5714	-	-	-	-	0.982315	0.388805	0.935356	10749
	484	GRB2;CFL2;	2	14:1;17:1;	GRB2:17;CFL2:14;	2	14q12:1;17q24-q25:1;	GRB2:17q24-q25;CFL2:14q12;	2	(14, 35000000, 35999999):1;(17, 73000000, 73999999):1;	GRB2:[(17, 73000000, 73999999)];CFL2:[(14, 35000000, 35999999)];	2	1	1	5713	-	-	-	-	1.01323	0.989572	0.998718	25672
	485	GRB2;HNRNPK;	2	9:1;17:1;	GRB2:17;HNRNPK:9;	2	9q21.32-q21.33:1;17q24-q25:1;	GRB2:17q24-q25;HNRNPK:9q21.32-q21.33;	2	(17, 73000000, 73999999):1;(9, 86000000, 86999999):1;	GRB2:[(17, 73000000, 73999999)];HNRNPK:[(9, 86000000, 86999999)];	2	1	1	5712	-	-	-	-	1.01191	0.886446	0.995434	23066
	486	GRB2;PPP1CB;	2	2:1;17:1;	GRB2:17;PPP1CB:2;	2	17q24-q25:1;2p23:1;	GRB2:17q24-q25;PPP1CB:2p23;	3	(2, 28000000, 28999999):1;(2, 29000000, 29999999):1;(17, 73000000, 73999999):1;	GRB2:[(17, 73000000, 73999999)];PPP1CB:[(2, 28000000, 28999999), (2, 29000000, 29999999)];	2	1	1	5711	-	-	-	-	1.00515	0.068724	0.872989	1985
	487	GRB2;RPS28;	2	17:1;19:1;	GRB2:17;RPS28:19;	2	17q24-q25:1;19p13.2:1;	GRB2:17q24-q25;RPS28:19p13.2;	2	(19, 8000000, 8999999):1;(17, 73000000, 73999999):1;	GRB2:[(17, 73000000, 73999999)];RPS28:[(19, 8000000, 8999999)];	2	1	1	5710	-	-	-	-	0.973264	0.152865	0.873792	4519
	488	GRB2;RPS8;	2	1:1;17:1;	GRB2:17;RPS8:1;	2	17q24-q25:1;1p34.1-p32:1;	GRB2:17q24-q25;RPS8:1p34.1-p32;	2	(17, 73000000, 73999999):1;(1, 45000000, 45999999):1;	GRB2:[(17, 73000000, 73999999)];RPS8:[(1, 45000000, 45999999)];	2	1	1	5709	-	-	-	-	0.994946	0.240186	0.901855	6892
	490	GRB2;RPS13;	2	11:1;17:1;	GRB2:17;RPS13:11;	2	11p15:1;17q24-q25:1;	GRB2:17q24-q25;RPS13:11p15;	2	(11, 17000000, 17999999):1;(17, 73000000, 73999999):1;	GRB2:[(17, 73000000, 73999999)];RPS13:[(11, 17000000, 17999999)];	2	1	1	22198	-	-	-	-	1.01056	0.769007	0.991691	20088
	491	GRB2;RPS25;	2	11:1;17:1;	GRB2:17;RPS25:11;	2	11q23.3:1;17q24-q25:1;	GRB2:17q24-q25;RPS25:11q23.3;	2	(11, 117999992, 119000007):1;(17, 73000000, 73999999):1;	GRB2:[(17, 73000000, 73999999)];RPS25:[(11, 117999992, 119000007)];	2	1	1	22199	-	-	-	-	1.00302	0.467037	0.950007	12733
	493	GRB2;RPS11;	2	17:1;19:1;	GRB2:17;RPS11:19;	2	17q24-q25:1;19q13.3:1;	GRB2:17q24-q25;RPS11:19q13.3;	3	(19, 49000000, 49999999):1;(19, 50000000, 50999999):1;(17, 73000000, 73999999):1;	GRB2:[(17, 73000000, 73999999)];RPS11:[(19, 49000000, 49999999), (19, 50000000, 50999999)];	2	1	1	22200	-	-	-	-	0.981614	0.370164	0.933737	10271
	494	GRB2;RPS26;	2	12:1;17:1;	GRB2:17;RPS26:12;	2	12q13:1;17q24-q25:1;	GRB2:17q24-q25;RPS26:12q13;	2	(17, 73000000, 73999999):1;(12, 56000000, 56999999):1;	GRB2:[(17, 73000000, 73999999)];RPS26:[(12, 56000000, 56999999)];	2	1	1	22196	-	-	-	-	1.00483	0.429288	0.942222	11803
	495	GRB2;SHMT2;	2	12:1;17:1;	GRB2:17;SHMT2:12;	2	17q24-q25:1;12q12-q14:1;	GRB2:17q24-q25;SHMT2:12q12-q14;	2	(17, 73000000, 73999999):1;(12, 57000000, 57999999):1;	GRB2:[(17, 73000000, 73999999)];SHMT2:[(12, 57000000, 57999999)];	2	1	1	22197	-	-	-	-	1.0074	0.55051	0.964994	14779
	498	DAXX;ATRX;	2	6:1;23:1;	DAXX:6;ATRX:23;	2	6p21.3:1;Xq21.1:1;	DAXX:6p21.3;ATRX:Xq21.1;	3	(23, 77000000, 77999999):1;(6, 33000000, 33999999):1;(23, 76000000, 76999999):1;	DAXX:[(6, 33000000, 33999999)];ATRX:[(23, 76000000, 76999999), (23, 77000000, 77999999)];	2	1	1	22194	-	-	-	-	1.01989	0.951611	0.99757	24671
	499	CDT1;GMNN;	2	6:1;16:1;	CDT1:16;GMNN:6;	2	6p22.3:1;16q24.3:1;	CDT1:16q24.3;GMNN:6p22.3;	2	(16, 88000000, 88999999):1;(6, 24000000, 24999999):1;	CDT1:[(16, 88000000, 88999999)];GMNN:[(6, 24000000, 24999999)];	2	1	1	22195	-	-	-	-	1.00605	0.165369	0.878831	4870
	500	HSD17B10;APP;	2	21:1;23:1;	HSD17B10:23;APP:21;	2	21q21.2|21q21.3:1;Xp11.2:1;	HSD17B10:Xp11.2;APP:21q21.2|21q21.3;	2	(21, 27000000, 27999999):1;(23, 53000000, 53999999):1;	HSD17B10:[(23, 53000000, 53999999)];APP:[(21, 27000000, 27999999)];	2	1	1	20198	-	-	-	-	1.0126	0.199309	0.890497	5783
	501	SMARCA4;ARID1A;	2	1:1;19:1;	SMARCA4:19;ARID1A:1;	2	1p35.3:1;19p13.2:1;	SMARCA4:19p13.2;ARID1A:1p35.3;	2	(19, 11000000, 11999999):1;(1, 27000000, 27999999):1;	SMARCA4:[(19, 11000000, 11999999)];ARID1A:[(1, 27000000, 27999999)];	2	1	1	20199	-	-	-	-	0.986587	0.01083	0.872989	276
	502	MAP3K14;RPS6;	2	9:1;17:1;	MAP3K14:17;RPS6:9;	2	17q21:1;9p21:1;	MAP3K14:17q21;RPS6:9p21;	2	(17, 43000000, 43999999):1;(9, 19000000, 19999999):1;	MAP3K14:[(17, 43000000, 43999999)];RPS6:[(9, 19000000, 19999999)];	2	1	1	20196	-	-	-	-	1.01079	0.835777	0.994323	21764
	503	MAP3K14;RPL3;	2	17:1;22:1;	MAP3K14:17;RPL3:22;	2	17q21:1;22q13:1;	MAP3K14:17q21;RPL3:22q13;	2	(22, 39000000, 39999999):1;(17, 43000000, 43999999):1;	MAP3K14:[(17, 43000000, 43999999)];RPL3:[(22, 39000000, 39999999)];	2	1	1	20197	-	-	-	-	0.978621	0.469225	0.950859	12785
	504	MAP3K14;STUB1;	2	16:1;17:1;	MAP3K14:17;STUB1:16;	2	17q21:1;16p13.3:1;	MAP3K14:17q21;STUB1:16p13.3;	2	(16, 0, 999999):1;(17, 43000000, 43999999):1;	MAP3K14:[(17, 43000000, 43999999)];STUB1:[(16, 0, 999999)];	2	1	1	20195	-	-	-	-	0.996505	0.376355	0.934561	10434
	506	MAP3K14;RPL7;	2	8:1;17:1;	MAP3K14:17;RPL7:8;	2	17q21:1;8q21.11:1;	MAP3K14:17q21;RPL7:8q21.11;	2	(8, 74000000, 74999999):1;(17, 43000000, 43999999):1;	MAP3K14:[(17, 43000000, 43999999)];RPL7:[(8, 74000000, 74999999)];	2	1	1	20194	-	-	-	-	1.01604	0.806556	0.993024	21022
	508	MAP3K14;RPL9;	2	4:1;17:1;	MAP3K14:17;RPL9:4;	2	4p13:1;17q21:1;	MAP3K14:17q21;RPL9:4p13;	2	(17, 43000000, 43999999):1;(4, 39000000, 39999999):1;	MAP3K14:[(17, 43000000, 43999999)];RPL9:[(4, 39000000, 39999999)];	2	1	1	20192	-	-	-	-	1.00957	0.191942	0.887179	5597
	509	MAP3K14;YBX1;	2	1:1;17:1;	MAP3K14:17;YBX1:1;	2	17q21:1;1p34:1;	MAP3K14:17q21;YBX1:1p34;	2	(17, 43000000, 43999999):1;(1, 43000000, 43999999):1;	MAP3K14:[(17, 43000000, 43999999)];YBX1:[(1, 43000000, 43999999)];	2	1	1	20193	-	-	-	-	0.994071	0.219457	0.895279	6345
	510	MAP3K14;RAP1B;	2	12:1;17:1;	MAP3K14:17;RAP1B:12;	2	17q21:1;12q14:1;	MAP3K14:17q21;RAP1B:12q14;	2	(17, 43000000, 43999999):1;(12, 69000000, 69999999):1;	MAP3K14:[(17, 43000000, 43999999)];RAP1B:[(12, 69000000, 69999999)];	2	1	1	3693	-	-	-	-	1.01551	0.930162	0.996059	24193
	511	MAP3K14;RPL10L;	2	14:1;17:1;	MAP3K14:17;RPL10L:14;	2	17q21:1;14q13-q21:1;	MAP3K14:17q21;RPL10L:14q13-q21;	2	(14, 47000000, 47999999):1;(17, 43000000, 43999999):1;	MAP3K14:[(17, 43000000, 43999999)];RPL10L:[(14, 47000000, 47999999)];	2	1	1	3692	-	-	-	-	1.01187	0.957934	0.99757	24871
	513	MAP3K14;RRP12;	2	10:1;17:1;	MAP3K14:17;RRP12:10;	2	17q21:1;10q24.1:1;	MAP3K14:17q21;RRP12:10q24.1;	2	(10, 99000000, 99999999):1;(17, 43000000, 43999999):1;	MAP3K14:[(17, 43000000, 43999999)];RRP12:[(10, 99000000, 99999999)];	2	1	1	3694	-	-	-	-	0.997533	0.04763	0.872989	1337
	514	MAP3K14;RPS12;	2	6:1;17:1;	MAP3K14:17;RPS12:6;	2	17q21:1;6q23.2:1;	MAP3K14:17q21;RPS12:6q23.2;	2	(6, 133000008, 133999999):1;(17, 43000000, 43999999):1;	MAP3K14:[(17, 43000000, 43999999)];RPS12:[(6, 133000008, 133999999)];	2	1	1	3696	-	-	-	-	1.0151	0.65951	0.981988	17402
	515	MAP3K14;TUBB;	2	6:1;17:1;	MAP3K14:17;TUBB:6;	2	17q21:1;6p21.33:1;	MAP3K14:17q21;TUBB:6p21.33;	2	(6, 30000000, 30999999):1;(17, 43000000, 43999999):1;	MAP3K14:[(17, 43000000, 43999999)];TUBB:[(6, 30000000, 30999999)];	2	1	1	3695	-	-	-	-	0.992207	0.122114	0.872989	3618
	516	MAP3K14;TUBB4;	2	17:1;19:1;	MAP3K14:17;TUBB4:19;	2	17q21:1;19p13.3:1;	MAP3K14:17q21;TUBB4:19p13.3;	2	(19, 6000000, 6999999):1;(17, 43000000, 43999999):1;	MAP3K14:[(17, 43000000, 43999999)];TUBB4:[(19, 6000000, 6999999)];	2	1	1	3697	-	-	-	-	0.986284	0.500287	0.956868	13539
	518	MAP3K14;HNRNPU;	2	1:1;17:1;	MAP3K14:17;HNRNPU:1;	2	17q21:1;1q44:1;	MAP3K14:17q21;HNRNPU:1q44;	2	(17, 43000000, 43999999):1;(1, 245000000, 245999999):1;	MAP3K14:[(17, 43000000, 43999999)];HNRNPU:[(1, 245000000, 245999999)];	2	1	1	3691	-	-	-	-	1.0171	0.911825	0.995578	23728
	519	MAP3K14;DDX3X;	2	17:1;23:1;	MAP3K14:17;DDX3X:23;	2	17q21:1;Xp11.3-p11.23:1;	MAP3K14:17q21;DDX3X:Xp11.3-p11.23;	2	(17, 43000000, 43999999):1;(23, 41000000, 41999999):1;	MAP3K14:[(17, 43000000, 43999999)];DDX3X:[(23, 41000000, 41999999)];	2	1	1	3690	-	-	-	-	1.01175	0.037119	0.872989	1037
	520	MAP3K14;DHX9;	2	1:1;17:1;	MAP3K14:17;DHX9:1;	2	17q21:1;1q25:1;	MAP3K14:17q21;DHX9:1q25;	2	(17, 43000000, 43999999):1;(1, 182000000, 182999999):1;	MAP3K14:[(17, 43000000, 43999999)];DHX9:[(1, 182000000, 182999999)];	2	1	1	13507	-	-	-	-	1.01745	0.927369	0.995878	24127
	523	MAP3K14;RPS8;	2	1:1;17:1;	MAP3K14:17;RPS8:1;	2	17q21:1;1p34.1-p32:1;	MAP3K14:17q21;RPS8:1p34.1-p32;	2	(17, 43000000, 43999999):1;(1, 45000000, 45999999):1;	MAP3K14:[(17, 43000000, 43999999)];RPS8:[(1, 45000000, 45999999)];	2	1	1	13508	-	-	-	-	0.996593	0.27753	0.914638	7861
	524	MAP3K14;SFPQ;	2	1:1;17:1;	MAP3K14:17;SFPQ:1;	2	17q21:1;1p34.3:1;	MAP3K14:17q21;SFPQ:1p34.3;	2	(17, 43000000, 43999999):1;(1, 35000000, 35999999):1;	MAP3K14:[(17, 43000000, 43999999)];SFPQ:[(1, 35000000, 35999999)];	2	1	1	13503	-	-	-	-	0.989461	0.119946	0.872989	3539
	525	MAP3K14;RPS4X;	2	17:1;23:1;	MAP3K14:17;RPS4X:23;	2	17q21:1;Xq13.1:1;	MAP3K14:17q21;RPS4X:Xq13.1;	2	(17, 43000000, 43999999):1;(23, 71000000, 71999999):1;	MAP3K14:[(17, 43000000, 43999999)];RPS4X:[(23, 71000000, 71999999)];	2	1	1	13504	-	-	-	-	1.01843	0.661607	0.982626	17446
	526	NFKB2;TNIP2;	2	4:1;10:1;	NFKB2:10;TNIP2:4;	2	4p16.3:1;10q24:1;	NFKB2:10q24;TNIP2:4p16.3;	2	(10, 104000000, 104999991):1;(4, 2000000, 2999999):1;	NFKB2:[(10, 104000000, 104999991)];TNIP2:[(4, 2000000, 2999999)];	2	1	1	13505	-	-	-	-	1.00687	0.022487	0.872989	620
	527	MAP3K8;NFKB2;	1	10:2;	MAP3K8:10;NFKB2:10;	2	10p11.23:1;10q24:1;	MAP3K8:10p11.23;NFKB2:10q24;	2	(10, 30000000, 30999999):1;(10, 104000000, 104999991):1;	MAP3K8:[(10, 30000000, 30999999)];NFKB2:[(10, 104000000, 104999991)];	1	0.052769	0.911503	1244	73400000	0.796499	0.986573	1320	-	-	-	-
	528	REL;NFKB2;	2	2:1;10:1;	REL:2;NFKB2:10;	2	2p13-p12:1;10q24:1;	REL:2p13-p12;NFKB2:10q24;	2	(2, 61000000, 61999999):1;(10, 104000000, 104999991):1;	REL:[(2, 61000000, 61999999)];NFKB2:[(10, 104000000, 104999991)];	2	1	1	13510	-	-	-	-	1.01452	0.419683	0.942174	11535
	529	NFKB2;DDX3X;	2	10:1;23:1;	NFKB2:10;DDX3X:23;	2	Xp11.3-p11.23:1;10q24:1;	NFKB2:10q24;DDX3X:Xp11.3-p11.23;	2	(10, 104000000, 104999991):1;(23, 41000000, 41999999):1;	NFKB2:[(10, 104000000, 104999991)];DDX3X:[(23, 41000000, 41999999)];	2	1	1	13511	-	-	-	-	1.01335	0.145028	0.873505	4302
	531	NFKB2;GTF2I;	2	7:1;10:1;	NFKB2:10;GTF2I:7;	2	7q11.23:1;10q24:1;	NFKB2:10q24;GTF2I:7q11.23;	2	(10, 104000000, 104999991):1;(7, 74000000, 74999999):1;	NFKB2:[(10, 104000000, 104999991)];GTF2I:[(7, 74000000, 74999999)];	2	1	1	23271	-	-	-	-	1.01621	0.88408	0.995434	22994
	532	NFKB2;NFKBIA;	2	10:1;14:1;	NFKB2:10;NFKBIA:14;	2	14q13:1;10q24:1;	NFKB2:10q24;NFKBIA:14q13;	2	(10, 104000000, 104999991):1;(14, 35000000, 35999999):1;	NFKB2:[(10, 104000000, 104999991)];NFKBIA:[(14, 35000000, 35999999)];	2	1	1	23270	-	-	-	-	1.01498	0.926403	0.99583	24103
	534	NFKB2;CHUK;	1	10:2;	NFKB2:10;CHUK:10;	2	10q24-q25:1;10q24:1;	NFKB2:10q24;CHUK:10q24-q25;	2	(10, 104000000, 104999991):1;(10, 101000000, 101999999):1;	NFKB2:[(10, 104000000, 104999991)];CHUK:[(10, 101000000, 101999999)];	1	0.053203	0.911503	1630	2164885	0.044621	0.6995	102	-	-	-	-
	535	NFKB2;IKBKG;	2	10:1;23:1;	NFKB2:10;IKBKG:23;	2	Xq28:1;10q24:1;	NFKB2:10q24;IKBKG:Xq28;	2	(10, 104000000, 104999991):1;(23, 153000000, 153999999):1;	NFKB2:[(10, 104000000, 104999991)];IKBKG:[(23, 153000000, 153999999)];	2	1	1	23269	-	-	-	-	1.01424	0.225925	0.896989	6520
	537	NFKB2;RPL30;	2	8:1;10:1;	NFKB2:10;RPL30:8;	2	8q22:1;10q24:1;	NFKB2:10q24;RPL30:8q22;	2	(10, 104000000, 104999991):1;(8, 99000000, 99999999):1;	NFKB2:[(10, 104000000, 104999991)];RPL30:[(8, 99000000, 99999999)];	2	1	1	23267	-	-	-	-	1.01093	0.184814	0.886544	5397
	538	TANK;NAP1L1;	2	2:1;12:1;	TANK:2;NAP1L1:12;	2	12q21.2:1;2q24-q31:1;	TANK:2q24-q31;NAP1L1:12q21.2;	3	(2, 161000000, 161999999):1;(2, 162000000, 162999999):1;(12, 76000000, 76999999):1;	TANK:[(2, 161000000, 161999999), (2, 162000000, 162999999)];NAP1L1:[(12, 76000000, 76999999)];	2	1	1	23274	-	-	-	-	1.01618	0.687241	0.983559	18080
	539	TANK;CLTC;	2	2:1;17:1;	TANK:2;CLTC:17;	2	17q11-qter:1;2q24-q31:1;	TANK:2q24-q31;CLTC:17q11-qter;	3	(2, 161000000, 161999999):1;(2, 162000000, 162999999):1;(17, 57000000, 57999999):1;	TANK:[(2, 161000000, 161999999), (2, 162000000, 162999999)];CLTC:[(17, 57000000, 57999999)];	2	1	1	23273	-	-	-	-	1.01865	0.887602	0.995434	23092
	540	TANK;LARS;	2	2:1;5:1;	TANK:2;LARS:5;	2	5q32:1;2q24-q31:1;	TANK:2q24-q31;LARS:5q32;	3	(2, 161000000, 161999999):1;(2, 162000000, 162999999):1;(5, 145000000, 145999999):1;	TANK:[(2, 161000000, 161999999), (2, 162000000, 162999999)];LARS:[(5, 145000000, 145999999)];	2	1	1	6769	-	-	-	-	1.01414	0.433168	0.942513	11908
	541	TANK;HNRNPU;	2	1:1;2:1;	TANK:2;HNRNPU:1;	2	1q44:1;2q24-q31:1;	TANK:2q24-q31;HNRNPU:1q44;	3	(2, 161000000, 161999999):1;(2, 162000000, 162999999):1;(1, 245000000, 245999999):1;	TANK:[(2, 161000000, 161999999), (2, 162000000, 162999999)];HNRNPU:[(1, 245000000, 245999999)];	2	1	1	6770	-	-	-	-	1.01024	0.175868	0.879886	5178
	543	TANK;IPO5;	2	2:1;13:1;	TANK:2;IPO5:13;	2	13q32.2:1;2q24-q31:1;	TANK:2q24-q31;IPO5:13q32.2;	3	(2, 161000000, 161999999):1;(2, 162000000, 162999999):1;(13, 98000000, 98999999):1;	TANK:[(2, 161000000, 161999999), (2, 162000000, 162999999)];IPO5:[(13, 98000000, 98999999)];	2	1	1	6768	-	-	-	-	1.01093	0.123086	0.872989	3645
	544	TANK;HNRNPM;	2	2:1;19:1;	TANK:2;HNRNPM:19;	2	19p13.3-p13.2:1;2q24-q31:1;	TANK:2q24-q31;HNRNPM:19p13.3-p13.2;	3	(2, 161000000, 161999999):1;(2, 162000000, 162999999):1;(19, 8000000, 8999999):1;	TANK:[(2, 161000000, 161999999), (2, 162000000, 162999999)];HNRNPM:[(19, 8000000, 8999999)];	2	1	1	6773	-	-	-	-	1.02524	0.998178	0.999239	25883
	546	ABL1;ABI1;	2	9:1;10:1;	ABL1:9;ABI1:10;	2	9q34.1:1;10p11.2:1;	ABL1:9q34.1;ABI1:10p11.2;	2	(10, 27000000, 27999999):1;(9, 133000008, 133999999):1;	ABL1:[(9, 133000008, 133999999)];ABI1:[(10, 27000000, 27999999)];	2	1	1	6771	-	-	-	-	1.01212	0.722857	0.987031	18975
	547	ATP2A2;TRADD;	2	12:1;16:1;	ATP2A2:12;TRADD:16;	2	12q24.11:1;16q22:1;	ATP2A2:12q24.11;TRADD:16q22;	2	(16, 67000000, 67999999):1;(12, 110000000, 110999999):1;	ATP2A2:[(12, 110000000, 110999999)];TRADD:[(16, 67000000, 67999999)];	2	1	1	6772	-	-	-	-	1.01018	0.557732	0.966136	14956
	548	TRADD;HSP90AB1;	2	6:1;16:1;	TRADD:16;HSP90AB1:6;	2	6p12:1;16q22:1;	TRADD:16q22;HSP90AB1:6p12;	2	(16, 67000000, 67999999):1;(6, 44000000, 44999999):1;	TRADD:[(16, 67000000, 67999999)];HSP90AB1:[(6, 44000000, 44999999)];	2	1	1	6774	-	-	-	-	1.00853	0.297702	0.916766	8413
	549	TRADD;RPS16;	2	16:1;19:1;	TRADD:16;RPS16:19;	2	19q13.1:1;16q22:1;	TRADD:16q22;RPS16:19q13.1;	2	(16, 67000000, 67999999):1;(19, 39000000, 39999999):1;	TRADD:[(16, 67000000, 67999999)];RPS16:[(19, 39000000, 39999999)];	2	1	1	6775	-	-	-	-	1.00252	0.72615	0.987534	19052
	551	TRAF1;BAG2;	2	6:1;9:1;	TRAF1:9;BAG2:6;	2	9q33-q34:1;6p12.1-p11.2:1;	TRAF1:9q33-q34;BAG2:6p12.1-p11.2;	2	(6, 57000000, 57999999):1;(9, 123000000, 123999999):1;	TRAF1:[(9, 123000000, 123999999)];BAG2:[(6, 57000000, 57999999)];	2	1	1	16427	-	-	-	-	1.01446	0.808727	0.993024	21087
	552	TRAF1;HSPA1A;	2	6:1;9:1;	TRAF1:9;HSPA1A:6;	2	9q33-q34:1;6p21.3:1;	TRAF1:9q33-q34;HSPA1A:6p21.3;	2	(6, 31000000, 31999999):1;(9, 123000000, 123999999):1;	TRAF1:[(9, 123000000, 123999999)];HSPA1A:[(6, 31000000, 31999999)];	2	1	1	16428	-	-	-	-	1.00346	0.17297	0.879436	5092
	554	TRAF1;SLC25A5;	2	9:1;23:1;	TRAF1:9;SLC25A5:23;	2	9q33-q34:1;Xq24-q26:1;	TRAF1:9q33-q34;SLC25A5:Xq24-q26;	2	(9, 123000000, 123999999):1;(23, 117999992, 119000007):1;	TRAF1:[(9, 123000000, 123999999)];SLC25A5:[(23, 117999992, 119000007)];	2	1	1	16424	-	-	-	-	1.01329	0.329945	0.920533	9286
	555	TRAF1;HSPA9;	2	5:1;9:1;	TRAF1:9;HSPA9:5;	2	9q33-q34:1;5q31.1:1;	TRAF1:9q33-q34;HSPA9:5q31.1;	2	(5, 137000000, 137999999):1;(9, 123000000, 123999999):1;	TRAF1:[(9, 123000000, 123999999)];HSPA9:[(5, 137000000, 137999999)];	2	1	1	16423	-	-	-	-	1.00752	0.159692	0.873792	4719
	556	SMARCA4;SRGAP3;	2	3:1;19:1;	SMARCA4:19;SRGAP3:3;	2	3p25.3:1;19p13.2:1;	SMARCA4:19p13.2;SRGAP3:3p25.3;	2	(19, 11000000, 11999999):1;(3, 9000000, 9999999):1;	SMARCA4:[(19, 11000000, 11999999)];SRGAP3:[(3, 9000000, 9999999)];	2	1	1	16426	-	-	-	-	1.01766	0.617984	0.974981	16418
	557	SMARCA4;SMARCC2;	2	12:1;19:1;	SMARCA4:19;SMARCC2:12;	2	12q13.2:1;19p13.2:1;	SMARCA4:19p13.2;SMARCC2:12q13.2;	2	(19, 11000000, 11999999):1;(12, 56000000, 56999999):1;	SMARCA4:[(19, 11000000, 11999999)];SMARCC2:[(12, 56000000, 56999999)];	2	1	1	16425	-	-	-	-	1.00689	0.321654	0.919072	9063
	558	SMARCA4;SMARCC1;	2	3:1;19:1;	SMARCA4:19;SMARCC1:3;	2	19p13.2:1;3p21.31:1;	SMARCA4:19p13.2;SMARCC1:3p21.31;	2	(19, 11000000, 11999999):1;(3, 47000000, 47999999):1;	SMARCA4:[(19, 11000000, 11999999)];SMARCC1:[(3, 47000000, 47999999)];	2	1	1	16422	-	-	-	-	0.995495	0.047128	0.872989	1327
	560	SMARCA4;SMARCE1;	2	17:1;19:1;	SMARCA4:19;SMARCE1:17;	2	17q21.2:1;19p13.2:1;	SMARCA4:19p13.2;SMARCE1:17q21.2;	2	(19, 11000000, 11999999):1;(17, 38000000, 38999999):1;	SMARCA4:[(19, 11000000, 11999999)];SMARCE1:[(17, 38000000, 38999999)];	2	1	1	26218	-	-	-	-	0.972957	0.146897	0.873792	4348
	561	SMARCA4;SMARCB1;	2	19:1;22:1;	SMARCA4:19;SMARCB1:22;	2	22q11.23|22q11:1;19p13.2:1;	SMARCA4:19p13.2;SMARCB1:22q11.23|22q11;	2	(19, 11000000, 11999999):1;(22, 24000000, 24999999):1;	SMARCA4:[(19, 11000000, 11999999)];SMARCB1:[(22, 24000000, 24999999)];	2	1	1	26219	-	-	-	-	0.98888	0.949776	0.99757	24624
	562	SNTB2;DMD;	2	16:1;23:1;	SNTB2:16;DMD:23;	2	Xp21.2:1;16q22.1:1;	SNTB2:16q22.1;DMD:Xp21.2;	4	(16, 69000000, 69999999):1;(23, 32000000, 32999999):1;(23, 33000000, 33999999):1;(23, 31000000, 31999999):1;	SNTB2:[(16, 69000000, 69999999)];DMD:[(23, 31000000, 31999999), (23, 32000000, 32999999), (23, 33000000, 33999999)];	2	1	1	26220	-	-	-	-	1.01697	0.705109	0.984088	18565
	563	NFKB2;RPL7A;	2	9:1;10:1;	NFKB2:10;RPL7A:9;	2	9q34:1;10q24:1;	NFKB2:10q24;RPL7A:9q34;	2	(10, 104000000, 104999991):1;(9, 136000000, 136999999):1;	NFKB2:[(10, 104000000, 104999991)];RPL7A:[(9, 136000000, 136999999)];	2	1	1	26221	-	-	-	-	1.00104	0.064511	0.872989	1853
	564	NFKB2;RPL11;	2	1:1;10:1;	NFKB2:10;RPL11:1;	2	1p36.1-p35:1;10q24:1;	NFKB2:10q24;RPL11:1p36.1-p35;	2	(10, 104000000, 104999991):1;(1, 24000000, 24999999):1;	NFKB2:[(10, 104000000, 104999991)];RPL11:[(1, 24000000, 24999999)];	2	1	1	26222	-	-	-	-	1.00271	0.029866	0.872989	838
	565	NFKB2;RPS3A;	2	4:1;10:1;	NFKB2:10;RPS3A:4;	2	4q31.2-q31.3:1;10q24:1;	NFKB2:10q24;RPS3A:4q31.2-q31.3;	2	(10, 104000000, 104999991):1;(4, 152000000, 152999999):1;	NFKB2:[(10, 104000000, 104999991)];RPS3A:[(4, 152000000, 152999999)];	2	1	1	26223	-	-	-	-	1.01616	0.817054	0.993547	21303
	566	NFKB2;RPL13;	2	10:1;16:1;	NFKB2:10;RPL13:16;	2	16q24.3|17p11.2:1;10q24:1;	NFKB2:10q24;RPL13:16q24.3|17p11.2;	1	(10, 104000000, 104999991):1;	NFKB2:[(10, 104000000, 104999991)];RPL13:[];	2	1	1	26224	-	-	-	-	-	-	-	-
	567	NFKB2;HNRNPM;	2	10:1;19:1;	NFKB2:10;HNRNPM:19;	2	19p13.3-p13.2:1;10q24:1;	NFKB2:10q24;HNRNPM:19p13.3-p13.2;	2	(10, 104000000, 104999991):1;(19, 8000000, 8999999):1;	NFKB2:[(10, 104000000, 104999991)];HNRNPM:[(19, 8000000, 8999999)];	2	1	1	17839	-	-	-	-	1.00853	0.07211	0.872989	2087
	568	NFKB2;RPS24;	1	10:2;	NFKB2:10;RPS24:10;	2	10q22:1;10q24:1;	NFKB2:10q24;RPS24:10q22;	2	(10, 104000000, 104999991):1;(10, 79000000, 79999999):1;	NFKB2:[(10, 104000000, 104999991)];RPS24:[(10, 79000000, 79999999)];	1	0.052503	0.911503	470	24300000	0.345277	0.909196	619	-	-	-	-
	569	NFKB2;HIST1H2BB;	2	6:1;10:1;	NFKB2:10;HIST1H2BB:6;	2	6p21.3:1;10q24:1;	NFKB2:10q24;HIST1H2BB:6p21.3;	2	(10, 104000000, 104999991):1;(6, 26000000, 26999999):1;	NFKB2:[(10, 104000000, 104999991)];HIST1H2BB:[(6, 26000000, 26999999)];	2	1	1	26217	-	-	-	-	1.00993	0.25514	0.907347	7286
	570	NFKB2;XRCC5;	2	2:1;10:1;	NFKB2:10;XRCC5:2;	2	2q35:1;10q24:1;	NFKB2:10q24;XRCC5:2q35;	3	(10, 104000000, 104999991):1;(2, 216000016, 216999999):1;(2, 217000000, 217999999):1;	NFKB2:[(10, 104000000, 104999991)];XRCC5:[(2, 216000016, 216999999), (2, 217000000, 217999999)];	2	1	1	9640	-	-	-	-	1.01056	0.100373	0.872989	2954
	571	NFKB2;RPS15A;	2	10:1;16:1;	NFKB2:10;RPS15A:16;	2	16p:1;10q24:1;	NFKB2:10q24;RPS15A:16p;	2	(10, 104000000, 104999991):1;(16, 18000000, 18999999):1;	NFKB2:[(10, 104000000, 104999991)];RPS15A:[(16, 18000000, 18999999)];	2	1	1	9639	-	-	-	-	1.01124	0.460799	0.94888	12583
	572	NFKB2;RPS16;	2	10:1;19:1;	NFKB2:10;RPS16:19;	2	19q13.1:1;10q24:1;	NFKB2:10q24;RPS16:19q13.1;	2	(10, 104000000, 104999991):1;(19, 39000000, 39999999):1;	NFKB2:[(10, 104000000, 104999991)];RPS16:[(19, 39000000, 39999999)];	2	1	1	9638	-	-	-	-	1.01759	0.882704	0.995434	22951
	573	NFKB2;RPS27;	2	1:1;10:1;	NFKB2:10;RPS27:1;	2	1q21:1;10q24:1;	NFKB2:10q24;RPS27:1q21;	2	(10, 104000000, 104999991):1;(1, 153000000, 153999999):1;	NFKB2:[(10, 104000000, 104999991)];RPS27:[(1, 153000000, 153999999)];	2	1	1	9637	-	-	-	-	1.0064	0.113168	0.872989	3353
	574	NFKB2;TUBA1A;	2	10:1;12:1;	NFKB2:10;TUBA1A:12;	2	12q13.12:1;10q24:1;	NFKB2:10q24;TUBA1A:12q13.12;	2	(10, 104000000, 104999991):1;(12, 49000000, 49999999):1;	NFKB2:[(10, 104000000, 104999991)];TUBA1A:[(12, 49000000, 49999999)];	2	1	1	9644	-	-	-	-	1.00929	0.298527	0.917191	8432
	575	MAP3K14;RPL5;	2	1:1;17:1;	MAP3K14:17;RPL5:1;	2	1p22.1:1;17q21:1;	MAP3K14:17q21;RPL5:1p22.1;	2	(17, 43000000, 43999999):1;(1, 93000000, 93999999):1;	MAP3K14:[(17, 43000000, 43999999)];RPL5:[(1, 93000000, 93999999)];	2	1	1	9643	-	-	-	-	1.0128	0.749241	0.988744	19626
	576	MAP3K14;BAG2;	2	6:1;17:1;	MAP3K14:17;BAG2:6;	2	17q21:1;6p12.1-p11.2:1;	MAP3K14:17q21;BAG2:6p12.1-p11.2;	2	(6, 57000000, 57999999):1;(17, 43000000, 43999999):1;	MAP3K14:[(17, 43000000, 43999999)];BAG2:[(6, 57000000, 57999999)];	2	1	1	9642	-	-	-	-	1.01482	0.646679	0.980621	17087
	577	MAP3K14;HSPA1A;	2	6:1;17:1;	MAP3K14:17;HSPA1A:6;	2	17q21:1;6p21.3:1;	MAP3K14:17q21;HSPA1A:6p21.3;	2	(6, 31000000, 31999999):1;(17, 43000000, 43999999):1;	MAP3K14:[(17, 43000000, 43999999)];HSPA1A:[(6, 31000000, 31999999)];	2	1	1	9641	-	-	-	-	0.990387	0.102249	0.872989	3014
	578	MAP3K14;HSPA5;	2	9:1;17:1;	MAP3K14:17;HSPA5:9;	2	17q21:1;9q33.3:1;	MAP3K14:17q21;HSPA5:9q33.3;	3	(9, 128000000, 128999999):1;(17, 43000000, 43999999):1;(9, 127000000, 127999999):1;	MAP3K14:[(17, 43000000, 43999999)];HSPA5:[(9, 127000000, 127999999), (9, 128000000, 128999999)];	2	1	1	9636	-	-	-	-	0.987437	0.21664	0.895279	6264
	579	MAP3K14;HSPA8;	2	11:1;17:1;	MAP3K14:17;HSPA8:11;	2	11q24.1:1;17q21:1;	MAP3K14:17q21;HSPA8:11q24.1;	2	(11, 122000000, 122999999):1;(17, 43000000, 43999999):1;	MAP3K14:[(17, 43000000, 43999999)];HSPA8:[(11, 122000000, 122999999)];	2	1	1	9635	-	-	-	-	1.00631	0.578053	0.969843	15434
	581	MAP3K14;MYBBP1A;	1	17:2;	MAP3K14:17;MYBBP1A:17;	2	17p13.3:1;17q21:1;	MAP3K14:17q21;MYBBP1A:17p13.3;	2	(17, 43000000, 43999999):1;(17, 4000000, 4999999):1;	MAP3K14:[(17, 43000000, 43999999)];MYBBP1A:[(17, 4000000, 4999999)];	1	0.052987	0.911503	1548	38900000	0.72779	0.98254	1200	-	-	-	-
	583	HSPA9;MAP3K14;	2	5:1;17:1;	HSPA9:5;MAP3K14:17;	2	17q21:1;5q31.1:1;	HSPA9:5q31.1;MAP3K14:17q21;	2	(5, 137000000, 137999999):1;(17, 43000000, 43999999):1;	HSPA9:[(5, 137000000, 137999999)];MAP3K14:[(17, 43000000, 43999999)];	2	1	1	19305	-	-	-	-	1.00498	0.120205	0.872989	3554
	584	MAP3K14;RPS10;	2	6:1;17:1;	MAP3K14:17;RPS10:6;	2	17q21:1;6p21.31:1;	MAP3K14:17q21;RPS10:6p21.31;	2	(6, 34000000, 34999999):1;(17, 43000000, 43999999):1;	MAP3K14:[(17, 43000000, 43999999)];RPS10:[(6, 34000000, 34999999)];	2	1	1	19303	-	-	-	-	0.988182	0.073034	0.872989	2128
	585	MAP3K14;RPLP2;	2	11:1;17:1;	MAP3K14:17;RPLP2:11;	2	17q21:1;11p15.5:1;	MAP3K14:17q21;RPLP2:11p15.5;	2	(11, 0, 999999):1;(17, 43000000, 43999999):1;	MAP3K14:[(17, 43000000, 43999999)];RPLP2:[(11, 0, 999999)];	2	1	1	19304	-	-	-	-	0.997548	0.283038	0.915625	7988
	586	MAP3K14;RSL1D1;	2	16:1;17:1;	MAP3K14:17;RSL1D1:16;	2	16p13.13:1;17q21:1;	MAP3K14:17q21;RSL1D1:16p13.13;	2	(16, 11000000, 11999999):1;(17, 43000000, 43999999):1;	MAP3K14:[(17, 43000000, 43999999)];RSL1D1:[(16, 11000000, 11999999)];	2	1	1	19302	-	-	-	-	1.0052	0.882668	0.995434	22950
	588	MAP3K14;RUVBL2;	2	17:1;19:1;	MAP3K14:17;RUVBL2:19;	2	17q21:1;19q13.3:1;	MAP3K14:17q21;RUVBL2:19q13.3;	2	(19, 49000000, 49999999):1;(17, 43000000, 43999999):1;	MAP3K14:[(17, 43000000, 43999999)];RUVBL2:[(19, 49000000, 49999999)];	2	1	1	19307	-	-	-	-	0.987815	0.555427	0.965625	14904
	589	MAP3K14;RPL23;	1	17:2;	MAP3K14:17;RPL23:17;	2	17q21:1;17q:1;	MAP3K14:17q21;RPL23:17q;	2	(17, 43000000, 43999999):1;(17, 37000000, 37999999):1;	MAP3K14:[(17, 43000000, 43999999)];RPL23:[(17, 37000000, 37999999)];	1	0.052676	0.911503	957	6330435	0.166579	0.840607	324	-	-	-	-
	590	MAP3K14;RPS3;	2	11:1;17:1;	MAP3K14:17;RPS3:11;	2	11q13.3-q13.5:1;17q21:1;	MAP3K14:17q21;RPS3:11q13.3-q13.5;	2	(11, 75000000, 75999999):1;(17, 43000000, 43999999):1;	MAP3K14:[(17, 43000000, 43999999)];RPS3:[(11, 75000000, 75999999)];	2	1	1	2772	-	-	-	-	1.00044	0.358935	0.931694	9975
	591	NFKBIA;FBXW11;	2	5:1;14:1;	NFKBIA:14;FBXW11:5;	2	14q13:1;5q35.1:1;	NFKBIA:14q13;FBXW11:5q35.1;	2	(5, 171000000, 171999999):1;(14, 35000000, 35999999):1;	NFKBIA:[(14, 35000000, 35999999)];FBXW11:[(5, 171000000, 171999999)];	2	1	1	2771	-	-	-	-	1.011	0.494733	0.954862	13425
	592	NFKBIA;REL;	2	2:1;14:1;	NFKBIA:14;REL:2;	2	14q13:1;2p13-p12:1;	NFKBIA:14q13;REL:2p13-p12;	2	(2, 61000000, 61999999):1;(14, 35000000, 35999999):1;	NFKBIA:[(14, 35000000, 35999999)];REL:[(2, 61000000, 61999999)];	2	1	1	2774	-	-	-	-	1.01578	0.701495	0.983559	18462
	593	NFKBIA;NFKBIB;	2	14:1;19:1;	NFKBIA:14;NFKBIB:19;	2	14q13:1;19q13.1:1;	NFKBIA:14q13;NFKBIB:19q13.1;	2	(19, 39000000, 39999999):1;(14, 35000000, 35999999):1;	NFKBIA:[(14, 35000000, 35999999)];NFKBIB:[(19, 39000000, 39999999)];	2	1	1	2773	-	-	-	-	1.00367	0.42454	0.942174	11669
	596	IKBKB;NFKBIA;	2	8:1;14:1;	IKBKB:8;NFKBIA:14;	2	14q13:1;8p11.2:1;	IKBKB:8p11.2;NFKBIA:14q13;	2	(8, 42000000, 42999999):1;(14, 35000000, 35999999):1;	IKBKB:[(8, 42000000, 42999999)];NFKBIA:[(14, 35000000, 35999999)];	2	1	1	2777	-	-	-	-	1.01104	0.32612	0.919474	9188
	597	NFKBIA;IKBKG;	2	14:1;23:1;	NFKBIA:14;IKBKG:23;	2	14q13:1;Xq28:1;	NFKBIA:14q13;IKBKG:Xq28;	2	(14, 35000000, 35999999):1;(23, 153000000, 153999999):1;	NFKBIA:[(14, 35000000, 35999999)];IKBKG:[(23, 153000000, 153999999)];	2	1	1	2776	-	-	-	-	1.0159	0.552872	0.965355	14836
	599	NFKBIA;MCM7;	2	7:1;14:1;	NFKBIA:14;MCM7:7;	2	14q13:1;7q21.3-q22.1:1;	NFKBIA:14q13;MCM7:7q21.3-q22.1;	2	(14, 35000000, 35999999):1;(7, 99000000, 99999999):1;	NFKBIA:[(14, 35000000, 35999999)];MCM7:[(7, 99000000, 99999999)];	2	1	1	2778	-	-	-	-	1.0172	0.949864	0.99757	24627
	600	NFKBIB;FBXW11;	2	5:1;19:1;	NFKBIB:19;FBXW11:5;	2	5q35.1:1;19q13.1:1;	NFKBIB:19q13.1;FBXW11:5q35.1;	2	(5, 171000000, 171999999):1;(19, 39000000, 39999999):1;	NFKBIB:[(19, 39000000, 39999999)];FBXW11:[(5, 171000000, 171999999)];	2	1	1	3902	-	-	-	-	1.01803	0.729766	0.987987	19136
	601	NFKBIB;REL;	2	2:1;19:1;	NFKBIB:19;REL:2;	2	2p13-p12:1;19q13.1:1;	NFKBIB:19q13.1;REL:2p13-p12;	2	(2, 61000000, 61999999):1;(19, 39000000, 39999999):1;	NFKBIB:[(19, 39000000, 39999999)];REL:[(2, 61000000, 61999999)];	2	1	1	3901	-	-	-	-	1.01736	0.505509	0.957492	13678
	602	NFKBIB;IKBKB;	2	8:1;19:1;	NFKBIB:19;IKBKB:8;	2	8p11.2:1;19q13.1:1;	NFKBIB:19q13.1;IKBKB:8p11.2;	2	(8, 42000000, 42999999):1;(19, 39000000, 39999999):1;	NFKBIB:[(19, 39000000, 39999999)];IKBKB:[(8, 42000000, 42999999)];	2	1	1	3904	-	-	-	-	1.01018	0.168618	0.878831	4967
	603	SRC;CUL9;	2	6:1;20:1;	SRC:20;CUL9:6;	2	20q12-q13:1;6p21.1:1;	SRC:20q12-q13;CUL9:6p21.1;	3	(6, 43000000, 43999999):1;(20, 36000000, 36999999):1;(20, 35000000, 35999999):1;	SRC:[(20, 35000000, 35999999), (20, 36000000, 36999999)];CUL9:[(6, 43000000, 43999999)];	2	1	1	3903	-	-	-	-	1.00307	0.134858	0.872989	3991
	604	SP1;SRC;	2	12:1;20:1;	SP1:12;SRC:20;	2	20q12-q13:1;12q13.1:1;	SP1:12q13.1;SRC:20q12-q13;	3	(20, 36000000, 36999999):1;(20, 35000000, 35999999):1;(12, 53000000, 53999999):1;	SP1:[(12, 53000000, 53999999)];SRC:[(20, 35000000, 35999999), (20, 36000000, 36999999)];	2	1	1	3898	-	-	-	-	1.00482	0.273175	0.912954	7752
	605	SRC;DOCK1;	2	10:1;20:1;	SRC:20;DOCK1:10;	2	20q12-q13:1;10q26.13-q26.3:1;	SRC:20q12-q13;DOCK1:10q26.13-q26.3;	4	(10, 128000000, 128999999):1;(10, 129000000, 129999991):1;(20, 36000000, 36999999):1;(20, 35000000, 35999999):1;	SRC:[(20, 35000000, 35999999), (20, 36000000, 36999999)];DOCK1:[(10, 128000000, 128999999), (10, 129000000, 129999991)];	2	1	1	3897	-	-	-	-	1.01185	0.69886	0.983559	18382
	606	RALGAPB;SRC;	1	20:2;	RALGAPB:20;SRC:20;	2	20q12-q13:1;20q11.23:1;	RALGAPB:20q11.23;SRC:20q12-q13;	3	(20, 36000000, 36999999):1;(20, 35000000, 35999999):1;(20, 37000000, 37999999):1;	RALGAPB:[(20, 37000000, 37999999)];SRC:[(20, 35000000, 35999999), (20, 36000000, 36999999)];	1	0.05257	0.911503	654	1067665	0.055655	0.734022	122	-	-	-	-
	608	SRC;CELSR2;	2	1:1;20:1;	SRC:20;CELSR2:1;	2	20q12-q13:1;1p21:1;	SRC:20q12-q13;CELSR2:1p21;	3	(20, 36000000, 36999999):1;(20, 35000000, 35999999):1;(1, 109000000, 109999999):1;	SRC:[(20, 35000000, 35999999), (20, 36000000, 36999999)];CELSR2:[(1, 109000000, 109999999)];	2	1	1	3908	-	-	-	-	1.00821	0.467046	0.950007	12734
	609	SRC;SOS1;	2	2:1;20:1;	SRC:20;SOS1:2;	2	20q12-q13:1;2p21:1;	SRC:20q12-q13;SOS1:2p21;	3	(2, 39000000, 39999999):1;(20, 36000000, 36999999):1;(20, 35000000, 35999999):1;	SRC:[(20, 35000000, 35999999), (20, 36000000, 36999999)];SOS1:[(2, 39000000, 39999999)];	2	1	1	16195	-	-	-	-	1.01188	0.285179	0.915625	8048
	610	AKAP6;SRC;	2	14:1;20:1;	AKAP6:14;SRC:20;	2	14q12:1;20q12-q13:1;	AKAP6:14q12;SRC:20q12-q13;	4	(14, 33000000, 33999999):1;(14, 32000000, 32999999):1;(20, 36000000, 36999999):1;(20, 35000000, 35999999):1;	AKAP6:[(14, 32000000, 32999999), (14, 33000000, 33999999)];SRC:[(20, 35000000, 35999999), (20, 36000000, 36999999)];	2	1	1	20430	-	-	-	-	1.00735	0.906914	0.995578	23592
	611	PAX3;SRC;	2	2:1;20:1;	PAX3:2;SRC:20;	2	20q12-q13:1;2q35-q37|2q35:1;	PAX3:2q35-q37|2q35;SRC:20q12-q13;	3	(2, 223000000, 223999999):1;(20, 36000000, 36999999):1;(20, 35000000, 35999999):1;	PAX3:[(2, 223000000, 223999999)];SRC:[(20, 35000000, 35999999), (20, 36000000, 36999999)];	2	1	1	20431	-	-	-	-	1.01615	0.629614	0.977383	16691
	612	SRC;ZP2;	2	16:1;20:1;	SRC:20;ZP2:16;	2	20q12-q13:1;16p12:1;	SRC:20q12-q13;ZP2:16p12;	3	(16, 21000000, 21999999):1;(20, 36000000, 36999999):1;(20, 35000000, 35999999):1;	SRC:[(20, 35000000, 35999999), (20, 36000000, 36999999)];ZP2:[(16, 21000000, 21999999)];	2	1	1	20428	-	-	-	-	0.998231	0.319147	0.919072	8988
	613	SRC;POLD1;	2	19:1;20:1;	SRC:20;POLD1:19;	2	20q12-q13:1;19q13.3:1;	SRC:20q12-q13;POLD1:19q13.3;	3	(19, 50000000, 50999999):1;(20, 36000000, 36999999):1;(20, 35000000, 35999999):1;	SRC:[(20, 35000000, 35999999), (20, 36000000, 36999999)];POLD1:[(19, 50000000, 50999999)];	2	1	1	20429	-	-	-	-	0.994421	0.310986	0.917732	8762
	614	TNFRSF1B;KPNB1;	2	1:1;17:1;	TNFRSF1B:1;KPNB1:17;	2	1p36.22:1;17q21.32:1;	TNFRSF1B:1p36.22;KPNB1:17q21.32;	2	(1, 12000000, 12999999):1;(17, 45000000, 45999999):1;	TNFRSF1B:[(1, 12000000, 12999999)];KPNB1:[(17, 45000000, 45999999)];	2	1	1	20434	-	-	-	-	0.996747	0.281113	0.915625	7935
	615	TNFRSF1B;HSPA1A;	2	1:1;6:1;	TNFRSF1B:1;HSPA1A:6;	2	1p36.22:1;6p21.3:1;	TNFRSF1B:1p36.22;HSPA1A:6p21.3;	2	(6, 31000000, 31999999):1;(1, 12000000, 12999999):1;	TNFRSF1B:[(1, 12000000, 12999999)];HSPA1A:[(6, 31000000, 31999999)];	2	1	1	20435	-	-	-	-	0.999591	0.11037	0.872989	3261
	616	HSPA5;TNFRSF1B;	2	1:1;9:1;	HSPA5:9;TNFRSF1B:1;	2	9q33.3:1;1p36.22:1;	HSPA5:9q33.3;TNFRSF1B:1p36.22;	3	(1, 12000000, 12999999):1;(9, 127000000, 127999999):1;(9, 128000000, 128999999):1;	HSPA5:[(9, 127000000, 127999999), (9, 128000000, 128999999)];TNFRSF1B:[(1, 12000000, 12999999)];	2	1	1	20432	-	-	-	-	0.984685	0.080662	0.872989	2352
	617	TNFRSF1B;TRIP13;	2	1:1;5:1;	TNFRSF1B:1;TRIP13:5;	2	5p15.33:1;1p36.22:1;	TNFRSF1B:1p36.22;TRIP13:5p15.33;	2	(5, 0, 999999):1;(1, 12000000, 12999999):1;	TNFRSF1B:[(1, 12000000, 12999999)];TRIP13:[(5, 0, 999999)];	2	1	1	20433	-	-	-	-	1.0151	0.731509	0.988073	19178
	618	TNFRSF1B;DBT;	1	1:2;	TNFRSF1B:1;DBT:1;	2	1p31:1;1p36.22:1;	TNFRSF1B:1p36.22;DBT:1p31;	2	(1, 12000000, 12999999):1;(1, 100000000, 100999999):1;	TNFRSF1B:[(1, 12000000, 12999999)];DBT:[(1, 100000000, 100999999)];	1	0.052845	0.911503	1392	88400000	0.54757	0.98254	890	-	-	-	-
	619	HMGB1;TP73;	2	1:1;13:1;	HMGB1:13;TP73:1;	2	13q12:1;1p36.3:1;	HMGB1:13q12;TP73:1p36.3;	2	(13, 31000000, 31999999):1;(1, 3000000, 3999999):1;	HMGB1:[(13, 31000000, 31999999)];TP73:[(1, 3000000, 3999999)];	2	1	1	20427	-	-	-	-	1.01246	0.467711	0.950167	12753
	621	PRRC2A;SSR3;	2	3:1;6:1;	PRRC2A:6;SSR3:3;	2	3q25.31:1;6p21.3:1;	PRRC2A:6p21.3;SSR3:3q25.31;	2	(3, 156000000, 156999999):1;(6, 31000000, 31999999):1;	PRRC2A:[(6, 31000000, 31999999)];SSR3:[(3, 156000000, 156999999)];	2	1	1	23506	-	-	-	-	1.0173	0.942195	0.99757	24439
	622	PRRC2A;IFT88;	2	6:1;13:1;	PRRC2A:6;IFT88:13;	2	13q12.1:1;6p21.3:1;	PRRC2A:6p21.3;IFT88:13q12.1;	2	(13, 21000000, 21999999):1;(6, 31000000, 31999999):1;	PRRC2A:[(6, 31000000, 31999999)];IFT88:[(13, 21000000, 21999999)];	2	1	1	23505	-	-	-	-	1.0106	0.226899	0.897292	6551
	623	PRRC2A;MAD2L2;	2	1:1;6:1;	PRRC2A:6;MAD2L2:1;	2	1p36:1;6p21.3:1;	PRRC2A:6p21.3;MAD2L2:1p36;	2	(6, 31000000, 31999999):1;(1, 11000000, 11999999):1;	PRRC2A:[(6, 31000000, 31999999)];MAD2L2:[(1, 11000000, 11999999)];	2	1	1	23504	-	-	-	-	1.00013	0.117394	0.872989	3471
	624	PRRC2A;HNRNPM;	2	6:1;19:1;	PRRC2A:6;HNRNPM:19;	2	19p13.3-p13.2:1;6p21.3:1;	PRRC2A:6p21.3;HNRNPM:19p13.3-p13.2;	2	(19, 8000000, 8999999):1;(6, 31000000, 31999999):1;	PRRC2A:[(6, 31000000, 31999999)];HNRNPM:[(19, 8000000, 8999999)];	2	1	1	23510	-	-	-	-	0.976013	0.023769	0.872989	665
	625	PRRC2A;UBAP2L;	2	1:1;6:1;	PRRC2A:6;UBAP2L:1;	2	1q21.3:1;6p21.3:1;	PRRC2A:6p21.3;UBAP2L:1q21.3;	2	(6, 31000000, 31999999):1;(1, 154000000, 154999999):1;	PRRC2A:[(6, 31000000, 31999999)];UBAP2L:[(1, 154000000, 154999999)];	2	1	1	23509	-	-	-	-	0.993207	0.049645	0.872989	1388
	626	PRRC2A;QARS;	2	3:1;6:1;	PRRC2A:6;QARS:3;	2	6p21.3:1;3p21.31:1;	PRRC2A:6p21.3;QARS:3p21.31;	2	(3, 49000000, 49999999):1;(6, 31000000, 31999999):1;	PRRC2A:[(6, 31000000, 31999999)];QARS:[(3, 49000000, 49999999)];	2	1	1	23508	-	-	-	-	0.995493	0.014731	0.872989	371
	627	PRRC2A;PSMA3;	2	6:1;14:1;	PRRC2A:6;PSMA3:14;	2	14q23:1;6p21.3:1;	PRRC2A:6p21.3;PSMA3:14q23;	2	(14, 58000000, 58999999):1;(6, 31000000, 31999999):1;	PRRC2A:[(6, 31000000, 31999999)];PSMA3:[(14, 58000000, 58999999)];	2	1	1	1770	-	-	-	-	1.00723	0.146365	0.873792	4334
	629	PRRC2A;C1QBP;	2	6:1;17:1;	PRRC2A:6;C1QBP:17;	2	17p13.3:1;6p21.3:1;	PRRC2A:6p21.3;C1QBP:17p13.3;	2	(6, 31000000, 31999999):1;(17, 5000000, 5999999):1;	PRRC2A:[(6, 31000000, 31999999)];C1QBP:[(17, 5000000, 5999999)];	2	1	1	1777	-	-	-	-	0.991718	0.118111	0.872989	3493
	631	ATP6V1G2;ATP6V1E1;	2	6:1;22:1;	ATP6V1G2:6;ATP6V1E1:22;	2	22pter-q11.2|22q11.1:1;6p21.3:1;	ATP6V1G2:6p21.3;ATP6V1E1:22pter-q11.2|22q11.1;	2	(22, 18000000, 18999999):1;(6, 31000000, 31999999):1;	ATP6V1G2:[(6, 31000000, 31999999)];ATP6V1E1:[(22, 18000000, 18999999)];	2	1	1	13745	-	-	-	-	0.996913	0.249131	0.902527	7152
	632	MAP3K3;PFDN1;	2	5:1;17:1;	MAP3K3:17;PFDN1:5;	2	17q23.3:1;5q31:1;	MAP3K3:17q23.3;PFDN1:5q31;	2	(5, 139000000, 139999999):1;(17, 61000000, 61999999):1;	MAP3K3:[(17, 61000000, 61999999)];PFDN1:[(5, 139000000, 139999999)];	2	1	1	13746	-	-	-	-	1.00856	0.303366	0.917732	8562
	633	MAP3K3;BAG2;	2	6:1;17:1;	MAP3K3:17;BAG2:6;	2	17q23.3:1;6p12.1-p11.2:1;	MAP3K3:17q23.3;BAG2:6p12.1-p11.2;	2	(6, 57000000, 57999999):1;(17, 61000000, 61999999):1;	MAP3K3:[(17, 61000000, 61999999)];BAG2:[(6, 57000000, 57999999)];	2	1	1	13747	-	-	-	-	1.0132	0.580447	0.969843	15498
	634	MAP3K3;IKBKG;	2	17:1;23:1;	MAP3K3:17;IKBKG:23;	2	17q23.3:1;Xq28:1;	MAP3K3:17q23.3;IKBKG:Xq28;	2	(17, 61000000, 61999999):1;(23, 153000000, 153999999):1;	MAP3K3:[(17, 61000000, 61999999)];IKBKG:[(23, 153000000, 153999999)];	2	1	1	13748	-	-	-	-	1.01418	0.210651	0.892196	6116
	635	MAP3K3;SCIN;	2	7:1;17:1;	MAP3K3:17;SCIN:7;	2	7p21.3:1;17q23.3:1;	MAP3K3:17q23.3;SCIN:7p21.3;	2	(17, 61000000, 61999999):1;(7, 12000000, 12999999):1;	MAP3K3:[(17, 61000000, 61999999)];SCIN:[(7, 12000000, 12999999)];	2	1	1	13749	-	-	-	-	1.01354	0.520276	0.959114	14055
	636	MAP3K3;HSPA1A;	2	6:1;17:1;	MAP3K3:17;HSPA1A:6;	2	17q23.3:1;6p21.3:1;	MAP3K3:17q23.3;HSPA1A:6p21.3;	2	(6, 31000000, 31999999):1;(17, 61000000, 61999999):1;	MAP3K3:[(17, 61000000, 61999999)];HSPA1A:[(6, 31000000, 31999999)];	2	1	1	22044	-	-	-	-	0.999612	0.245884	0.901855	7057
	637	MAP3K3;HSPA4;	2	5:1;17:1;	MAP3K3:17;HSPA4:5;	2	17q23.3:1;5q31.1:1;	MAP3K3:17q23.3;HSPA4:5q31.1;	2	(5, 132000008, 133000007):1;(17, 61000000, 61999999):1;	MAP3K3:[(17, 61000000, 61999999)];HSPA4:[(5, 132000008, 133000007)];	2	1	1	22045	-	-	-	-	1.00883	0.322091	0.919072	9073
	638	MAP3K3;CCT8;	2	17:1;21:1;	MAP3K3:17;CCT8:21;	2	21q22.11:1;17q23.3:1;	MAP3K3:17q23.3;CCT8:21q22.11;	2	(21, 30000000, 30999999):1;(17, 61000000, 61999999):1;	MAP3K3:[(17, 61000000, 61999999)];CCT8:[(21, 30000000, 30999999)];	2	1	1	22417	-	-	-	-	1.00293	0.797619	0.993024	20790
	639	MAP3K3;GNB2;	2	7:1;17:1;	MAP3K3:17;GNB2:7;	2	7q21.3-q22.1|7q22:1;17q23.3:1;	MAP3K3:17q23.3;GNB2:7q21.3-q22.1|7q22;	2	(17, 61000000, 61999999):1;(7, 100000000, 100999999):1;	MAP3K3:[(17, 61000000, 61999999)];GNB2:[(7, 100000000, 100999999)];	2	1	1	10331	-	-	-	-	1.01207	0.378183	0.935356	10474
	640	MAP3K3;HSPA5;	2	9:1;17:1;	MAP3K3:17;HSPA5:9;	2	17q23.3:1;9q33.3:1;	MAP3K3:17q23.3;HSPA5:9q33.3;	3	(9, 128000000, 128999999):1;(17, 61000000, 61999999):1;(9, 127000000, 127999999):1;	MAP3K3:[(17, 61000000, 61999999)];HSPA5:[(9, 127000000, 127999999), (9, 128000000, 128999999)];	2	1	1	19087	-	-	-	-	1.00053	0.384634	0.935356	10629
	641	MAP3K3;DBN1;	2	5:1;17:1;	MAP3K3:17;DBN1:5;	2	5q35.3:1;17q23.3:1;	MAP3K3:17q23.3;DBN1:5q35.3;	2	(5, 176000000, 176999999):1;(17, 61000000, 61999999):1;	MAP3K3:[(17, 61000000, 61999999)];DBN1:[(5, 176000000, 176999999)];	2	1	1	19086	-	-	-	-	1.00243	0.040534	0.872989	1130
	642	MAP3K3;DNAJB4;	2	1:1;17:1;	MAP3K3:17;DNAJB4:1;	2	17q23.3:1;1p31.1:1;	MAP3K3:17q23.3;DNAJB4:1p31.1;	2	(17, 61000000, 61999999):1;(1, 78000000, 78999999):1;	MAP3K3:[(17, 61000000, 61999999)];DNAJB4:[(1, 78000000, 78999999)];	2	1	1	19089	-	-	-	-	1.01347	0.783375	0.991766	20461
	643	MAP3K3;TMOD2;	2	15:1;17:1;	MAP3K3:17;TMOD2:15;	2	17q23.3:1;15q21.2:1;	MAP3K3:17q23.3;TMOD2:15q21.2;	2	(17, 61000000, 61999999):1;(15, 52000000, 52999999):1;	MAP3K3:[(17, 61000000, 61999999)];TMOD2:[(15, 52000000, 52999999)];	2	1	1	19088	-	-	-	-	0.99957	0.551297	0.964994	14801
	644	UTRN;SNTB2;	2	6:1;16:1;	UTRN:6;SNTB2:16;	2	6q24:1;16q22.1:1;	UTRN:6q24;SNTB2:16q22.1;	3	(6, 145000000, 145999999):1;(16, 69000000, 69999999):1;(6, 144000000, 144999999):1;	UTRN:[(6, 144000000, 144999999), (6, 145000000, 145999999)];SNTB2:[(16, 69000000, 69999999)];	2	1	1	19091	-	-	-	-	1.01861	0.917132	0.995733	23849
	645	AKT1;PPL;	2	14:1;16:1;	AKT1:14;PPL:16;	2	14q32.32|14q32.32:1;16p13.3:1;	AKT1:14q32.32|14q32.32;PPL:16p13.3;	2	(16, 4000000, 4999999):1;(14, 104999992, 105999991):1;	AKT1:[(14, 104999992, 105999991)];PPL:[(16, 4000000, 4999999)];	2	1	1	14779	-	-	-	-	0.994942	0.031682	0.872989	882
	646	SNTB1;DMD;	2	8:1;23:1;	SNTB1:8;DMD:23;	2	8q23-q24:1;Xp21.2:1;	SNTB1:8q23-q24;DMD:Xp21.2;	4	(8, 121000000, 121999999):1;(23, 32000000, 32999999):1;(23, 33000000, 33999999):1;(23, 31000000, 31999999):1;	SNTB1:[(8, 121000000, 121999999)];DMD:[(23, 31000000, 31999999), (23, 32000000, 32999999), (23, 33000000, 33999999)];	2	1	1	12553	-	-	-	-	1.01497	0.424815	0.942174	11677
	647	COG1;COG4;	2	16:1;17:1;	COG1:17;COG4:16;	2	16q22.1:1;17q25.1:1;	COG1:17q25.1;COG4:16q22.1;	2	(16, 70000000, 70999999):1;(17, 71000000, 71999999):1;	COG1:[(17, 71000000, 71999999)];COG4:[(16, 70000000, 70999999)];	2	1	1	19093	-	-	-	-	0.998969	0.551546	0.965053	14808
	648	IL2RG;IL7;	2	8:1;23:1;	IL2RG:23;IL7:8;	2	Xq13.1:1;8q12-q13:1;	IL2RG:Xq13.1;IL7:8q12-q13;	2	(8, 79000000, 79999999):1;(23, 70000000, 70999999):1;	IL2RG:[(23, 70000000, 70999999)];IL7:[(8, 79000000, 79999999)];	2	1	1	12581	-	-	-	-	1.0174	0.728865	0.987987	19112
	649	UTRN;SNTB1;	2	6:1;8:1;	UTRN:6;SNTB1:8;	2	6q24:1;8q23-q24:1;	UTRN:6q24;SNTB1:8q23-q24;	3	(6, 145000000, 145999999):1;(8, 121000000, 121999999):1;(6, 144000000, 144999999):1;	UTRN:[(6, 144000000, 144999999), (6, 145000000, 145999999)];SNTB1:[(8, 121000000, 121999999)];	2	1	1	12574	-	-	-	-	1.00845	0.077251	0.872989	2243
	650	TNFRSF1B;RPS27L;	2	1:1;15:1;	TNFRSF1B:1;RPS27L:15;	2	15q22.2:1;1p36.22:1;	TNFRSF1B:1p36.22;RPS27L:15q22.2;	2	(1, 12000000, 12999999):1;(15, 63000000, 63999999):1;	TNFRSF1B:[(1, 12000000, 12999999)];RPS27L:[(15, 63000000, 63999999)];	2	1	1	7924	-	-	-	-	0.995159	0.073294	0.872989	2140
	651	TNFRSF1B;ATP1A1;	1	1:2;	TNFRSF1B:1;ATP1A1:1;	2	1p21:1;1p36.22:1;	TNFRSF1B:1p36.22;ATP1A1:1p21;	2	(1, 12000000, 12999999):1;(1, 116000000, 116999991):1;	TNFRSF1B:[(1, 12000000, 12999999)];ATP1A1:[(1, 116000000, 116999991)];	1	0.052728	0.911503	1110	105000000	0.61186	0.98254	999	-	-	-	-
	652	TNFRSF1B;IPO8;	2	1:1;12:1;	TNFRSF1B:1;IPO8:12;	2	1p36.22:1;12p11.21:1;	TNFRSF1B:1p36.22;IPO8:12p11.21;	2	(1, 12000000, 12999999):1;(12, 30000000, 30999999):1;	TNFRSF1B:[(1, 12000000, 12999999)];IPO8:[(12, 30000000, 30999999)];	2	1	1	15773	-	-	-	-	1.01324	0.627706	0.977274	16638
	653	TNFRSF1B;HSPA9;	2	1:1;5:1;	TNFRSF1B:1;HSPA9:5;	2	1p36.22:1;5q31.1:1;	TNFRSF1B:1p36.22;HSPA9:5q31.1;	2	(5, 137000000, 137999999):1;(1, 12000000, 12999999):1;	TNFRSF1B:[(1, 12000000, 12999999)];HSPA9:[(5, 137000000, 137999999)];	2	1	1	7923	-	-	-	-	1.00568	0.096755	0.872989	2856
	654	TNFRSF1B;PTPLAD1;	2	1:1;15:1;	TNFRSF1B:1;PTPLAD1:15;	2	15q22.2:1;1p36.22:1;	TNFRSF1B:1p36.22;PTPLAD1:15q22.2;	2	(1, 12000000, 12999999):1;(15, 65000000, 65999999):1;	TNFRSF1B:[(1, 12000000, 12999999)];PTPLAD1:[(15, 65000000, 65999999)];	2	1	1	13190	-	-	-	-	0.993921	0.058962	0.872989	1677
	655	TNFRSF1B;PFKP;	2	1:1;10:1;	TNFRSF1B:1;PFKP:10;	2	1p36.22:1;10p15.3-p15.2:1;	TNFRSF1B:1p36.22;PFKP:10p15.3-p15.2;	2	(10, 3000000, 3999999):1;(1, 12000000, 12999999):1;	TNFRSF1B:[(1, 12000000, 12999999)];PFKP:[(10, 3000000, 3999999)];	2	1	1	15772	-	-	-	-	1.01338	0.545692	0.963815	14669
	656	TNFRSF1B;XPO1;	2	1:1;2:1;	TNFRSF1B:1;XPO1:2;	2	2p15:1;1p36.22:1;	TNFRSF1B:1p36.22;XPO1:2p15;	2	(2, 61000000, 61999999):1;(1, 12000000, 12999999):1;	TNFRSF1B:[(1, 12000000, 12999999)];XPO1:[(2, 61000000, 61999999)];	2	1	1	15741	-	-	-	-	1.01588	0.675055	0.983559	17769
	657	TNFRSF1B;RPL23;	2	1:1;17:1;	TNFRSF1B:1;RPL23:17;	2	1p36.22:1;17q:1;	TNFRSF1B:1p36.22;RPL23:17q;	2	(1, 12000000, 12999999):1;(17, 37000000, 37999999):1;	TNFRSF1B:[(1, 12000000, 12999999)];RPL23:[(17, 37000000, 37999999)];	2	1	1	15750	-	-	-	-	0.981507	0.045433	0.872989	1277
	658	TNFRSF1B;HAX1;	1	1:2;	TNFRSF1B:1;HAX1:1;	2	1p36.22:1;1q21.3:1;	TNFRSF1B:1p36.22;HAX1:1q21.3;	2	(1, 12000000, 12999999):1;(1, 154000000, 154999999):1;	TNFRSF1B:[(1, 12000000, 12999999)];HAX1:[(1, 154000000, 154999999)];	1	0.052705	0.911503	1047	142000000	0.778281	0.98254	1294	-	-	-	-
	660	PHGDH;TNFRSF1B;	1	1:2;	PHGDH:1;TNFRSF1B:1;	2	1p36.22:1;1p12:1;	PHGDH:1p12;TNFRSF1B:1p36.22;	2	(1, 120000008, 120999999):1;(1, 12000000, 12999999):1;	PHGDH:[(1, 120000008, 120999999)];TNFRSF1B:[(1, 12000000, 12999999)];	1	0.052434	0.911503	327	108000000	0.625111	0.98254	1025	-	-	-	-
	661	TNFRSF1B;RPS3;	2	1:1;11:1;	TNFRSF1B:1;RPS3:11;	2	11q13.3-q13.5:1;1p36.22:1;	TNFRSF1B:1p36.22;RPS3:11q13.3-q13.5;	2	(11, 75000000, 75999999):1;(1, 12000000, 12999999):1;	TNFRSF1B:[(1, 12000000, 12999999)];RPS3:[(11, 75000000, 75999999)];	2	1	1	10709	-	-	-	-	0.998937	0.110515	0.872989	3266
	662	TNFRSF1B;MAD2L1;	2	1:1;4:1;	TNFRSF1B:1;MAD2L1:4;	2	4q27:1;1p36.22:1;	TNFRSF1B:1p36.22;MAD2L1:4q27;	2	(1, 12000000, 12999999):1;(4, 120000008, 120999999):1;	TNFRSF1B:[(1, 12000000, 12999999)];MAD2L1:[(4, 120000008, 120999999)];	2	1	1	10708	-	-	-	-	1.0182	0.89866	0.995578	23364
	664	TNFRSF1B;DNAJA1;	2	1:1;9:1;	TNFRSF1B:1;DNAJA1:9;	2	9p13.3:1;1p36.22:1;	TNFRSF1B:1p36.22;DNAJA1:9p13.3;	2	(1, 12000000, 12999999):1;(9, 33000000, 33999999):1;	TNFRSF1B:[(1, 12000000, 12999999)];DNAJA1:[(9, 33000000, 33999999)];	2	1	1	10707	-	-	-	-	1.012	0.656206	0.981469	17320
	665	TNFRSF1B;RPS18;	2	1:1;6:1;	TNFRSF1B:1;RPS18:6;	2	1p36.22:1;6p21.3:1;	TNFRSF1B:1p36.22;RPS18:6p21.3;	2	(6, 33000000, 33999999):1;(1, 12000000, 12999999):1;	TNFRSF1B:[(1, 12000000, 12999999)];RPS18:[(6, 33000000, 33999999)];	2	1	1	10706	-	-	-	-	0.997207	0.085163	0.872989	2494
	666	TNFRSF1B;TTC35;	2	1:1;8:1;	TNFRSF1B:1;TTC35:8;	2	1p36.22:1;8q23.1:1;	TNFRSF1B:1p36.22;TTC35:8q23.1;	2	(8, 109000000, 109999999):1;(1, 12000000, 12999999):1;	TNFRSF1B:[(1, 12000000, 12999999)];TTC35:[(8, 109000000, 109999999)];	2	1	1	10705	-	-	-	-	1.01673	0.836763	0.994323	21793
	667	TNFRSF1B;C1QBP;	2	1:1;17:1;	TNFRSF1B:1;C1QBP:17;	2	17p13.3:1;1p36.22:1;	TNFRSF1B:1p36.22;C1QBP:17p13.3;	2	(1, 12000000, 12999999):1;(17, 5000000, 5999999):1;	TNFRSF1B:[(1, 12000000, 12999999)];C1QBP:[(17, 5000000, 5999999)];	2	1	1	10704	-	-	-	-	0.994505	0.231492	0.901114	6651
	668	TNFRSF1B;EEF1A2;	2	1:1;20:1;	TNFRSF1B:1;EEF1A2:20;	2	20q13.3:1;1p36.22:1;	TNFRSF1B:1p36.22;EEF1A2:20q13.3;	2	(1, 12000000, 12999999):1;(20, 62000000, 62999999):1;	TNFRSF1B:[(1, 12000000, 12999999)];EEF1A2:[(20, 62000000, 62999999)];	2	1	1	10703	-	-	-	-	1.00528	0.318849	0.919072	8985
	669	TNFRSF1B;SLC1A3;	2	1:1;5:1;	TNFRSF1B:1;SLC1A3:5;	2	5p13:1;1p36.22:1;	TNFRSF1B:1p36.22;SLC1A3:5p13;	2	(5, 36000000, 36999999):1;(1, 12000000, 12999999):1;	TNFRSF1B:[(1, 12000000, 12999999)];SLC1A3:[(5, 36000000, 36999999)];	2	1	1	10702	-	-	-	-	1.01882	0.945174	0.99757	24512
	670	TNFRSF1B;ATP5A1;	2	1:1;18:1;	TNFRSF1B:1;ATP5A1:18;	2	18q21:1;1p36.22:1;	TNFRSF1B:1p36.22;ATP5A1:18q21;	2	(18, 43000000, 43999999):1;(1, 12000000, 12999999):1;	TNFRSF1B:[(1, 12000000, 12999999)];ATP5A1:[(18, 43000000, 43999999)];	2	1	1	24883	-	-	-	-	1.01628	0.751921	0.989104	19695
	671	TNFRSF1B;TCP1;	2	1:1;6:1;	TNFRSF1B:1;TCP1:6;	2	6q25.3-q26:1;1p36.22:1;	TNFRSF1B:1p36.22;TCP1:6q25.3-q26;	2	(6, 160000000, 160999999):1;(1, 12000000, 12999999):1;	TNFRSF1B:[(1, 12000000, 12999999)];TCP1:[(6, 160000000, 160999999)];	2	1	1	8858	-	-	-	-	1.01322	0.562161	0.967395	15048
	672	TNFRSF1B;SSR4;	2	1:1;23:1;	TNFRSF1B:1;SSR4:23;	2	1p36.22:1;Xq28:1;	TNFRSF1B:1p36.22;SSR4:Xq28;	2	(1, 12000000, 12999999):1;(23, 153000000, 153999999):1;	TNFRSF1B:[(1, 12000000, 12999999)];SSR4:[(23, 153000000, 153999999)];	2	1	1	27421	-	-	-	-	1.01647	0.497192	0.956319	13471
	673	TRAF1;RPS3;	2	9:1;11:1;	TRAF1:9;RPS3:11;	2	11q13.3-q13.5:1;9q33-q34:1;	TRAF1:9q33-q34;RPS3:11q13.3-q13.5;	2	(11, 75000000, 75999999):1;(9, 123000000, 123999999):1;	TRAF1:[(9, 123000000, 123999999)];RPS3:[(11, 75000000, 75999999)];	2	1	1	27422	-	-	-	-	1.0037	0.297507	0.916595	8410
	674	DNAJA1;TRAF1;	1	9:2;	DNAJA1:9;TRAF1:9;	2	9p13.3:1;9q33-q34:1;	DNAJA1:9p13.3;TRAF1:9q33-q34;	2	(9, 33000000, 33999999):1;(9, 123000000, 123999999):1;	DNAJA1:[(9, 33000000, 33999999)];TRAF1:[(9, 123000000, 123999999)];	1	0.052582	0.911503	705	90600000	0.780764	0.98254	1298	-	-	-	-
	675	TRAF1;C1QBP;	2	9:1;17:1;	TRAF1:9;C1QBP:17;	2	17p13.3:1;9q33-q34:1;	TRAF1:9q33-q34;C1QBP:17p13.3;	2	(9, 123000000, 123999999):1;(17, 5000000, 5999999):1;	TRAF1:[(9, 123000000, 123999999)];C1QBP:[(17, 5000000, 5999999)];	2	1	1	27416	-	-	-	-	1.0001	0.377148	0.934968	10452
	676	TRAF1;DDX5;	2	9:1;17:1;	TRAF1:9;DDX5:17;	2	17q21:1;9q33-q34:1;	TRAF1:9q33-q34;DDX5:17q21;	2	(9, 123000000, 123999999):1;(17, 62000000, 62999999):1;	TRAF1:[(9, 123000000, 123999999)];DDX5:[(17, 62000000, 62999999)];	2	1	1	27417	-	-	-	-	1.00663	0.594156	0.971631	15839
	677	TRAF1;ACTG1;	2	9:1;17:1;	TRAF1:9;ACTG1:17;	2	9q33-q34:1;17q25:1;	TRAF1:9q33-q34;ACTG1:17q25;	1	(9, 123000000, 123999999):1;	TRAF1:[(9, 123000000, 123999999)];ACTG1:[];	2	1	1	27418	-	-	-	-	-	-	-	-
	678	TRAF1;TIMM50;	2	9:1;19:1;	TRAF1:9;TIMM50:19;	2	9q33-q34:1;19q13.2:1;	TRAF1:9q33-q34;TIMM50:19q13.2;	2	(19, 39000000, 39999999):1;(9, 123000000, 123999999):1;	TRAF1:[(9, 123000000, 123999999)];TIMM50:[(19, 39000000, 39999999)];	2	1	1	24879	-	-	-	-	1.01212	0.579174	0.969843	15471
	679	TRAF1;NAP1L1;	2	9:1;12:1;	TRAF1:9;NAP1L1:12;	2	9q33-q34:1;12q21.2:1;	TRAF1:9q33-q34;NAP1L1:12q21.2;	2	(9, 123000000, 123999999):1;(12, 76000000, 76999999):1;	TRAF1:[(9, 123000000, 123999999)];NAP1L1:[(12, 76000000, 76999999)];	2	1	1	27413	-	-	-	-	1.01376	0.857652	0.994375	22335
	680	TRAF1;ANP32A;	2	9:1;15:1;	TRAF1:9;ANP32A:15;	2	9q33-q34:1;15q23:1;	TRAF1:9q33-q34;ANP32A:15q23;	2	(9, 123000000, 123999999):1;(15, 69000000, 69999999):1;	TRAF1:[(9, 123000000, 123999999)];ANP32A:[(15, 69000000, 69999999)];	2	1	1	21844	-	-	-	-	0.995135	0.137557	0.872989	4080
	682	TRAF1;NT5DC2;	2	3:1;9:1;	TRAF1:9;NT5DC2:3;	2	9q33-q34:1;3p21.1:1;	TRAF1:9q33-q34;NT5DC2:3p21.1;	2	(3, 52000000, 52999999):1;(9, 123000000, 123999999):1;	TRAF1:[(9, 123000000, 123999999)];NT5DC2:[(3, 52000000, 52999999)];	2	1	1	25321	-	-	-	-	1.0015	0.093684	0.872989	2756
	683	TRAF1;APIP;	2	9:1;11:1;	TRAF1:9;APIP:11;	2	9q33-q34:1;11p13:1;	TRAF1:9q33-q34;APIP:11p13;	2	(11, 34000000, 34999999):1;(9, 123000000, 123999999):1;	TRAF1:[(9, 123000000, 123999999)];APIP:[(11, 34000000, 34999999)];	2	1	1	25304	-	-	-	-	1.01547	0.956133	0.99757	24809
	684	TRAF1;NONO;	2	9:1;23:1;	TRAF1:9;NONO:23;	2	9q33-q34:1;Xq13.1:1;	TRAF1:9q33-q34;NONO:Xq13.1;	2	(9, 123000000, 123999999):1;(23, 70000000, 70999999):1;	TRAF1:[(9, 123000000, 123999999)];NONO:[(23, 70000000, 70999999)];	2	1	1	21834	-	-	-	-	1.01667	0.802654	0.993024	20916
	686	LY96;TLR4;	2	8:1;9:1;	LY96:8;TLR4:9;	2	9q33.1:1;8q21.11:1;	LY96:8q21.11;TLR4:9q33.1;	2	(8, 74000000, 74999999):1;(9, 120000008, 120999999):1;	LY96:[(8, 74000000, 74999999)];TLR4:[(9, 120000008, 120999999)];	2	1	1	25298	-	-	-	-	1.01388	0.737034	0.988317	19317
	687	AURKAIP1;AURKA;	2	1:1;20:1;	AURKAIP1:1;AURKA:20;	2	20q13:1;1p36.33:1;	AURKAIP1:1p36.33;AURKA:20q13;	2	(1, 1000000, 1999999):1;(20, 54000000, 54999999):1;	AURKAIP1:[(1, 1000000, 1999999)];AURKA:[(20, 54000000, 54999999)];	2	1	1	21835	-	-	-	-	1.00696	0.395623	0.935452	10953
	688	DOCK1;RAC1;	2	7:1;10:1;	DOCK1:10;RAC1:7;	2	7p22:1;10q26.13-q26.3:1;	DOCK1:10q26.13-q26.3;RAC1:7p22;	3	(10, 128000000, 128999999):1;(10, 129000000, 129999991):1;(7, 6000000, 6999999):1;	DOCK1:[(10, 128000000, 128999999), (10, 129000000, 129999991)];RAC1:[(7, 6000000, 6999999)];	2	1	1	4938	-	-	-	-	1.00455	0.009943	0.872989	249
	689	ELMO1;DOCK1;	2	7:1;10:1;	ELMO1:7;DOCK1:10;	2	7p14.1:1;10q26.13-q26.3:1;	ELMO1:7p14.1;DOCK1:10q26.13-q26.3;	4	(10, 128000000, 128999999):1;(10, 129000000, 129999991):1;(7, 37000000, 37999999):1;(7, 36000000, 36999999):1;	ELMO1:[(7, 36000000, 36999999), (7, 37000000, 37999999)];DOCK1:[(10, 128000000, 128999999), (10, 129000000, 129999991)];	2	1	1	4937	-	-	-	-	1.01343	0.518664	0.958722	14017
	692	IKBKG;PLEC;	2	8:1;23:1;	IKBKG:23;PLEC:8;	2	8q24:1;Xq28:1;	IKBKG:Xq28;PLEC:8q24;	3	(8, 144000000, 144999999):1;(8, 145000000, 145999999):1;(23, 153000000, 153999999):1;	IKBKG:[(23, 153000000, 153999999)];PLEC:[(8, 144000000, 144999999), (8, 145000000, 145999999)];	2	1	1	16033	-	-	-	-	1.0115	0.101111	0.872989	2974
	693	IKBKG;RPS3;	2	11:1;23:1;	IKBKG:23;RPS3:11;	2	11q13.3-q13.5:1;Xq28:1;	IKBKG:Xq28;RPS3:11q13.3-q13.5;	2	(11, 75000000, 75999999):1;(23, 153000000, 153999999):1;	IKBKG:[(23, 153000000, 153999999)];RPS3:[(11, 75000000, 75999999)];	2	1	1	16034	-	-	-	-	1.01602	0.481614	0.95264	13096
	694	IKBKG;TRIM28;	2	19:1;23:1;	IKBKG:23;TRIM28:19;	2	19q13.4:1;Xq28:1;	IKBKG:Xq28;TRIM28:19q13.4;	2	(19, 59000000, 59999999):1;(23, 153000000, 153999999):1;	IKBKG:[(23, 153000000, 153999999)];TRIM28:[(19, 59000000, 59999999)];	2	1	1	16037	-	-	-	-	1.01363	0.051706	0.872989	1458
	695	IKBKG;HSPA6;	2	1:1;23:1;	IKBKG:23;HSPA6:1;	2	1q23:1;Xq28:1;	IKBKG:Xq28;HSPA6:1q23;	2	(1, 161000000, 161999999):1;(23, 153000000, 153999999):1;	IKBKG:[(23, 153000000, 153999999)];HSPA6:[(1, 161000000, 161999999)];	2	1	1	16038	-	-	-	-	1.0134	0.174094	0.879436	5122
	696	IKBKG;RPS20;	2	8:1;23:1;	IKBKG:23;RPS20:8;	2	8q12:1;Xq28:1;	IKBKG:Xq28;RPS20:8q12;	2	(8, 56000000, 56999999):1;(23, 153000000, 153999999):1;	IKBKG:[(23, 153000000, 153999999)];RPS20:[(8, 56000000, 56999999)];	2	1	1	2072	-	-	-	-	1.01455	0.36715	0.933002	10196
	697	IKBKG;KIF5B;	2	10:1;23:1;	IKBKG:23;KIF5B:10;	2	10p11.22:1;Xq28:1;	IKBKG:Xq28;KIF5B:10p11.22;	2	(10, 32000000, 32999999):1;(23, 153000000, 153999999):1;	IKBKG:[(23, 153000000, 153999999)];KIF5B:[(10, 32000000, 32999999)];	2	1	1	2073	-	-	-	-	1.01717	0.649259	0.981191	17142
	698	IKBKG;IARS;	2	9:1;23:1;	IKBKG:23;IARS:9;	2	9q21:1;Xq28:1;	IKBKG:Xq28;IARS:9q21;	3	(9, 95000000, 95999999):1;(9, 94000000, 94999999):1;(23, 153000000, 153999999):1;	IKBKG:[(23, 153000000, 153999999)];IARS:[(9, 94000000, 94999999), (9, 95000000, 95999999)];	2	1	1	16039	-	-	-	-	1.01377	0.407569	0.938869	11245
	699	IKBKG;GNB2L1;	2	5:1;23:1;	IKBKG:23;GNB2L1:5;	2	5q35.3:1;Xq28:1;	IKBKG:Xq28;GNB2L1:5q35.3;	2	(5, 180000000, 180999999):1;(23, 153000000, 153999999):1;	IKBKG:[(23, 153000000, 153999999)];GNB2L1:[(5, 180000000, 180999999)];	2	1	1	2117	-	-	-	-	1.00839	0.022388	0.872989	615
	700	IKBKG;EEF1A2;	2	20:1;23:1;	IKBKG:23;EEF1A2:20;	2	20q13.3:1;Xq28:1;	IKBKG:Xq28;EEF1A2:20q13.3;	2	(20, 62000000, 62999999):1;(23, 153000000, 153999999):1;	IKBKG:[(23, 153000000, 153999999)];EEF1A2:[(20, 62000000, 62999999)];	2	1	1	17755	-	-	-	-	1.01424	0.242778	0.901855	6966
	701	IKBKG;MSH2;	2	2:1;23:1;	IKBKG:23;MSH2:2;	2	2p21:1;Xq28:1;	IKBKG:Xq28;MSH2:2p21;	2	(2, 47000000, 47999999):1;(23, 153000000, 153999999):1;	IKBKG:[(23, 153000000, 153999999)];MSH2:[(2, 47000000, 47999999)];	2	1	1	17756	-	-	-	-	1.01612	0.335309	0.922709	9413
	702	IKBKG;DAP3;	2	1:1;23:1;	IKBKG:23;DAP3:1;	2	1q22:1;Xq28:1;	IKBKG:Xq28;DAP3:1q22;	2	(1, 155000000, 155999999):1;(23, 153000000, 153999999):1;	IKBKG:[(23, 153000000, 153999999)];DAP3:[(1, 155000000, 155999999)];	2	1	1	17757	-	-	-	-	1.0119	0.096295	0.872989	2847
	703	IKBKG;MCM7;	2	7:1;23:1;	IKBKG:23;MCM7:7;	2	7q21.3-q22.1:1;Xq28:1;	IKBKG:Xq28;MCM7:7q21.3-q22.1;	2	(7, 99000000, 99999999):1;(23, 153000000, 153999999):1;	IKBKG:[(23, 153000000, 153999999)];MCM7:[(7, 99000000, 99999999)];	2	1	1	17758	-	-	-	-	1.01354	0.237281	0.901626	6819
	706	FMR1;STAU1;	2	20:1;23:1;	FMR1:23;STAU1:20;	2	Xq27.3:1;20q13.1:1;	FMR1:Xq27.3;STAU1:20q13.1;	3	(23, 147000000, 147999999):1;(20, 47000000, 47999999):1;(23, 146000000, 146999999):1;	FMR1:[(23, 146000000, 146999999), (23, 147000000, 147999999)];STAU1:[(20, 47000000, 47999999)];	2	1	1	17754	-	-	-	-	1.01924	0.885207	0.995434	23031
	708	INA;STAU1;	2	10:1;20:1;	INA:10;STAU1:20;	2	10q24.33:1;20q13.1:1;	INA:10q24.33;STAU1:20q13.1;	2	(10, 104999992, 105999991):1;(20, 47000000, 47999999):1;	INA:[(10, 104999992, 105999991)];STAU1:[(20, 47000000, 47999999)];	2	1	1	17752	-	-	-	-	1.01274	0.786608	0.991766	20542
	709	MAPT;STAU1;	2	17:1;20:1;	MAPT:17;STAU1:20;	2	17q21.1:1;20q13.1:1;	MAPT:17q21.1;STAU1:20q13.1;	3	(17, 43000000, 43999999):1;(20, 47000000, 47999999):1;(17, 44000000, 44999999):1;	MAPT:[(17, 43000000, 43999999), (17, 44000000, 44999999)];STAU1:[(20, 47000000, 47999999)];	2	1	1	17753	-	-	-	-	0.994151	0.448127	0.945576	12269
	710	DYNC1I1;STAU1;	2	7:1;20:1;	DYNC1I1:7;STAU1:20;	2	20q13.1:1;7q21.3-q22.1:1;	DYNC1I1:7q21.3-q22.1;STAU1:20q13.1;	2	(20, 47000000, 47999999):1;(7, 95000000, 95999999):1;	DYNC1I1:[(7, 95000000, 95999999)];STAU1:[(20, 47000000, 47999999)];	2	1	1	27542	-	-	-	-	1.01461	0.556701	0.965934	14930
	711	STAU1;IQGAP1;	2	15:1;20:1;	STAU1:20;IQGAP1:15;	2	20q13.1:1;15q26.1:1;	STAU1:20q13.1;IQGAP1:15q26.1;	3	(15, 91000000, 91999999):1;(20, 47000000, 47999999):1;(15, 90000000, 90999999):1;	STAU1:[(20, 47000000, 47999999)];IQGAP1:[(15, 90000000, 90999999), (15, 91000000, 91999999)];	2	1	1	27541	-	-	-	-	1.00325	0.698309	0.983559	18361
	712	CDC42;STAU1;	2	1:1;20:1;	CDC42:1;STAU1:20;	2	20q13.1:1;1p36.1:1;	CDC42:1p36.1;STAU1:20q13.1;	2	(1, 22000000, 22999999):1;(20, 47000000, 47999999):1;	CDC42:[(1, 22000000, 22999999)];STAU1:[(20, 47000000, 47999999)];	2	1	1	27540	-	-	-	-	0.997453	0.082959	0.872989	2424
	713	STAU1;RAC1;	2	7:1;20:1;	STAU1:20;RAC1:7;	2	7p22:1;20q13.1:1;	STAU1:20q13.1;RAC1:7p22;	2	(20, 47000000, 47999999):1;(7, 6000000, 6999999):1;	STAU1:[(20, 47000000, 47999999)];RAC1:[(7, 6000000, 6999999)];	2	1	1	27539	-	-	-	-	1.01217	0.336893	0.923309	9450
	714	NCL;STAU1;	2	2:1;20:1;	NCL:2;STAU1:20;	2	20q13.1:1;2q37.1:1;	NCL:2q37.1;STAU1:20q13.1;	2	(2, 232000000, 232999999):1;(20, 47000000, 47999999):1;	NCL:[(2, 232000000, 232999999)];STAU1:[(20, 47000000, 47999999)];	2	1	1	27538	-	-	-	-	1.01258	0.346399	0.928715	9662
	715	STAU1;DHX9;	2	1:1;20:1;	STAU1:20;DHX9:1;	2	20q13.1:1;1q25:1;	STAU1:20q13.1;DHX9:1q25;	2	(1, 182000000, 182999999):1;(20, 47000000, 47999999):1;	STAU1:[(20, 47000000, 47999999)];DHX9:[(1, 182000000, 182999999)];	2	1	1	27537	-	-	-	-	1.01864	0.97799	0.997871	25366
	716	POP1;POP4;	2	8:1;19:1;	POP1:8;POP4:19;	2	8q22.1:1;19q12:1;	POP1:8q22.1;POP4:19q12;	1	(8, 99000000, 99999999):1;	POP1:[(8, 99000000, 99999999)];POP4:[];	2	1	1	27536	-	-	-	-	-	-	-	-
	717	EXOSC5;EXOSC8;	2	13:1;19:1;	EXOSC5:19;EXOSC8:13;	2	13q13.1:1;19q13.1:1;	EXOSC5:19q13.1;EXOSC8:13q13.1;	2	(13, 37000000, 37999999):1;(19, 41000000, 41999999):1;	EXOSC5:[(19, 41000000, 41999999)];EXOSC8:[(13, 37000000, 37999999)];	2	1	1	27535	-	-	-	-	1.01384	0.567658	0.968048	15194
	718	EXOSC7;MTMR3;	2	3:1;22:1;	EXOSC7:3;MTMR3:22;	2	22q12.2:1;3p21.31:1;	EXOSC7:3p21.31;MTMR3:22q12.2;	2	(3, 45000000, 45999999):1;(22, 30000000, 30999999):1;	EXOSC7:[(3, 45000000, 45999999)];MTMR3:[(22, 30000000, 30999999)];	2	1	1	27534	-	-	-	-	0.998341	0.142513	0.872989	4215
	719	MTMR3;EXOSC1;	2	10:1;22:1;	MTMR3:22;EXOSC1:10;	2	10q24:1;22q12.2:1;	MTMR3:22q12.2;EXOSC1:10q24;	2	(10, 99000000, 99999999):1;(22, 30000000, 30999999):1;	MTMR3:[(22, 30000000, 30999999)];EXOSC1:[(10, 99000000, 99999999)];	2	1	1	27533	-	-	-	-	1.00676	0.36366	0.931772	10110
	720	MTMR3;EXOSC8;	2	13:1;22:1;	MTMR3:22;EXOSC8:13;	2	13q13.1:1;22q12.2:1;	MTMR3:22q12.2;EXOSC8:13q13.1;	2	(13, 37000000, 37999999):1;(22, 30000000, 30999999):1;	MTMR3:[(22, 30000000, 30999999)];EXOSC8:[(13, 37000000, 37999999)];	2	1	1	24569	-	-	-	-	1.00705	0.42327	0.942174	11638
	723	WRN;XRCC6;	2	8:1;22:1;	WRN:8;XRCC6:22;	2	22q13.2:1;8p12:1;	WRN:8p12;XRCC6:22q13.2;	3	(8, 30000000, 30999999):1;(22, 42000000, 42999999):1;(8, 31000000, 31999999):1;	WRN:[(8, 30000000, 30999999), (8, 31000000, 31999999)];XRCC6:[(22, 42000000, 42999999)];	2	1	1	24568	-	-	-	-	1.00705	0.281244	0.915625	7939
	724	PARP1;XRCC5;	2	1:1;2:1;	PARP1:1;XRCC5:2;	2	2q35:1;1q41-q42:1;	PARP1:1q41-q42;XRCC5:2q35;	3	(2, 216000016, 216999999):1;(2, 217000000, 217999999):1;(1, 226000000, 226999999):1;	PARP1:[(1, 226000000, 226999999)];XRCC5:[(2, 216000016, 216999999), (2, 217000000, 217999999)];	2	1	1	24566	-	-	-	-	1.00636	0.083919	0.872989	2461
	725	PARP1;XRCC6;	2	1:1;22:1;	PARP1:1;XRCC6:22;	2	22q13.2:1;1q41-q42:1;	PARP1:1q41-q42;XRCC6:22q13.2;	2	(22, 42000000, 42999999):1;(1, 226000000, 226999999):1;	PARP1:[(1, 226000000, 226999999)];XRCC6:[(22, 42000000, 42999999)];	2	1	1	24567	-	-	-	-	1.01458	0.768818	0.991691	20083
	726	RIPK3;EEF1A2;	2	14:1;20:1;	RIPK3:14;EEF1A2:20;	2	14q11.2:1;20q13.3:1;	RIPK3:14q11.2;EEF1A2:20q13.3;	2	(14, 24000000, 24999999):1;(20, 62000000, 62999999):1;	RIPK3:[(14, 24000000, 24999999)];EEF1A2:[(20, 62000000, 62999999)];	2	1	1	24565	-	-	-	-	0.998682	0.19767	0.890497	5744
	728	RIPK3;DDX5;	2	14:1;17:1;	RIPK3:14;DDX5:17;	2	14q11.2:1;17q21:1;	RIPK3:14q11.2;DDX5:17q21;	2	(14, 24000000, 24999999):1;(17, 62000000, 62999999):1;	RIPK3:[(14, 24000000, 24999999)];DDX5:[(17, 62000000, 62999999)];	2	1	1	24571	-	-	-	-	1.00725	0.81433	0.993434	21226
	729	RIPK3;CCT7;	2	2:1;14:1;	RIPK3:14;CCT7:2;	2	14q11.2:1;2p13.2:1;	RIPK3:14q11.2;CCT7:2p13.2;	2	(2, 73000000, 73999999):1;(14, 24000000, 24999999):1;	RIPK3:[(14, 24000000, 24999999)];CCT7:[(2, 73000000, 73999999)];	2	1	1	24572	-	-	-	-	1.01471	0.553439	0.965577	14851
	730	RIPK3;WDR61;	2	14:1;15:1;	RIPK3:14;WDR61:15;	2	15q25.1:1;14q11.2:1;	RIPK3:14q11.2;WDR61:15q25.1;	2	(14, 24000000, 24999999):1;(15, 78000000, 78999999):1;	RIPK3:[(14, 24000000, 24999999)];WDR61:[(15, 78000000, 78999999)];	2	1	1	8036	-	-	-	-	1.00836	0.905204	0.995578	23542
	731	RIPK3;MYH10;	2	14:1;17:1;	RIPK3:14;MYH10:17;	2	14q11.2:1;17p13:1;	RIPK3:14q11.2;MYH10:17p13;	2	(14, 24000000, 24999999):1;(17, 8000000, 8999999):1;	RIPK3:[(14, 24000000, 24999999)];MYH10:[(17, 8000000, 8999999)];	2	1	1	8035	-	-	-	-	0.99911	0.191238	0.887179	5575
	732	RIPK3;CAD;	2	2:1;14:1;	RIPK3:14;CAD:2;	2	14q11.2:1;2p22-p21:1;	RIPK3:14q11.2;CAD:2p22-p21;	2	(2, 27000000, 27999999):1;(14, 24000000, 24999999):1;	RIPK3:[(14, 24000000, 24999999)];CAD:[(2, 27000000, 27999999)];	2	1	1	8038	-	-	-	-	1.01269	0.330137	0.920533	9292
	733	RIPK3;RUVBL1;	2	3:1;14:1;	RIPK3:14;RUVBL1:3;	2	14q11.2:1;3q21:1;	RIPK3:14q11.2;RUVBL1:3q21;	2	(3, 127000000, 127999999):1;(14, 24000000, 24999999):1;	RIPK3:[(14, 24000000, 24999999)];RUVBL1:[(3, 127000000, 127999999)];	2	1	1	8037	-	-	-	-	1.01502	0.712656	0.98551	18734
	734	RIPK3;ACTG1;	2	14:1;17:1;	RIPK3:14;ACTG1:17;	2	14q11.2:1;17q25:1;	RIPK3:14q11.2;ACTG1:17q25;	1	(14, 24000000, 24999999):1;	RIPK3:[(14, 24000000, 24999999)];ACTG1:[];	2	1	1	8040	-	-	-	-	-	-	-	-
	735	RIPK3;SLC25A3;	2	12:1;14:1;	RIPK3:14;SLC25A3:12;	2	14q11.2:1;12q23:1;	RIPK3:14q11.2;SLC25A3:12q23;	2	(14, 24000000, 24999999):1;(12, 98000000, 98999999):1;	RIPK3:[(14, 24000000, 24999999)];SLC25A3:[(12, 98000000, 98999999)];	2	1	1	8039	-	-	-	-	1.01451	0.930439	0.996059	24199
	736	RIPK3;TIMM50;	2	14:1;19:1;	RIPK3:14;TIMM50:19;	2	14q11.2:1;19q13.2:1;	RIPK3:14q11.2;TIMM50:19q13.2;	2	(19, 39000000, 39999999):1;(14, 24000000, 24999999):1;	RIPK3:[(14, 24000000, 24999999)];TIMM50:[(19, 39000000, 39999999)];	2	1	1	8042	-	-	-	-	0.996601	0.162964	0.876696	4816
	737	RIPK3;CLTC;	2	14:1;17:1;	RIPK3:14;CLTC:17;	2	14q11.2:1;17q11-qter:1;	RIPK3:14q11.2;CLTC:17q11-qter;	2	(14, 24000000, 24999999):1;(17, 57000000, 57999999):1;	RIPK3:[(14, 24000000, 24999999)];CLTC:[(17, 57000000, 57999999)];	2	1	1	8041	-	-	-	-	1.00755	0.837265	0.994323	21811
	738	RIPK3;GNB1;	2	1:1;14:1;	RIPK3:14;GNB1:1;	2	14q11.2:1;1p36.33:1;	RIPK3:14q11.2;GNB1:1p36.33;	2	(14, 24000000, 24999999):1;(1, 1000000, 1999999):1;	RIPK3:[(14, 24000000, 24999999)];GNB1:[(1, 1000000, 1999999)];	2	1	1	8043	-	-	-	-	1.00905	0.369146	0.933051	10247
	740	RIPK3;TUBB2B;	2	6:1;14:1;	RIPK3:14;TUBB2B:6;	2	14q11.2:1;6p25:1;	RIPK3:14q11.2;TUBB2B:6p25;	2	(6, 3000000, 3999999):1;(14, 24000000, 24999999):1;	RIPK3:[(14, 24000000, 24999999)];TUBB2B:[(6, 3000000, 3999999)];	2	1	1	4034	-	-	-	-	1.01177	0.365638	0.93238	10159
	741	HADHA;RIPK3;	2	2:1;14:1;	HADHA:2;RIPK3:14;	2	14q11.2:1;2p23:1;	HADHA:2p23;RIPK3:14q11.2;	2	(2, 26000000, 26999999):1;(14, 24000000, 24999999):1;	HADHA:[(2, 26000000, 26999999)];RIPK3:[(14, 24000000, 24999999)];	2	1	1	4035	-	-	-	-	1.01309	0.362619	0.931694	10081
	742	RIPK3;AIF1L;	2	9:1;14:1;	RIPK3:14;AIF1L:9;	2	9q34.13-q34.3:1;14q11.2:1;	RIPK3:14q11.2;AIF1L:9q34.13-q34.3;	2	(14, 24000000, 24999999):1;(9, 133000008, 133999999):1;	RIPK3:[(14, 24000000, 24999999)];AIF1L:[(9, 133000008, 133999999)];	2	1	1	4036	-	-	-	-	1.00912	0.657817	0.981942	17356
	744	RIPK3;NONO;	2	14:1;23:1;	RIPK3:14;NONO:23;	2	14q11.2:1;Xq13.1:1;	RIPK3:14q11.2;NONO:Xq13.1;	2	(14, 24000000, 24999999):1;(23, 70000000, 70999999):1;	RIPK3:[(14, 24000000, 24999999)];NONO:[(23, 70000000, 70999999)];	2	1	1	4037	-	-	-	-	1.02024	0.975216	0.997871	25312
	745	RIPK3;BASP1;	2	5:1;14:1;	RIPK3:14;BASP1:5;	2	5p15.1:1;14q11.2:1;	RIPK3:14q11.2;BASP1:5p15.1;	2	(5, 17000000, 17999999):1;(14, 24000000, 24999999):1;	RIPK3:[(14, 24000000, 24999999)];BASP1:[(5, 17000000, 17999999)];	2	1	1	4038	-	-	-	-	1.00944	0.341699	0.926416	9557
	746	RIPK3;TUBB;	2	6:1;14:1;	RIPK3:14;TUBB:6;	2	14q11.2:1;6p21.33:1;	RIPK3:14q11.2;TUBB:6p21.33;	2	(6, 30000000, 30999999):1;(14, 24000000, 24999999):1;	RIPK3:[(14, 24000000, 24999999)];TUBB:[(6, 30000000, 30999999)];	2	1	1	4039	-	-	-	-	1.01223	0.414659	0.940383	11416
	747	RIPK3;TUBB4;	2	14:1;19:1;	RIPK3:14;TUBB4:19;	2	14q11.2:1;19p13.3:1;	RIPK3:14q11.2;TUBB4:19p13.3;	2	(19, 6000000, 6999999):1;(14, 24000000, 24999999):1;	RIPK3:[(14, 24000000, 24999999)];TUBB4:[(19, 6000000, 6999999)];	2	1	1	4040	-	-	-	-	1.00429	0.462521	0.949608	12619
	748	RIPK3;ATAD3C;	2	1:1;14:1;	RIPK3:14;ATAD3C:1;	2	14q11.2:1;1p36.33:1;	RIPK3:14q11.2;ATAD3C:1p36.33;	2	(14, 24000000, 24999999):1;(1, 1000000, 1999999):1;	RIPK3:[(14, 24000000, 24999999)];ATAD3C:[(1, 1000000, 1999999)];	2	1	1	4041	-	-	-	-	1.00905	0.369593	0.933051	10263
	749	NFKBIB;IKBKG;	2	19:1;23:1;	NFKBIB:19;IKBKG:23;	2	Xq28:1;19q13.1:1;	NFKBIB:19q13.1;IKBKG:Xq28;	2	(19, 39000000, 39999999):1;(23, 153000000, 153999999):1;	NFKBIB:[(19, 39000000, 39999999)];IKBKG:[(23, 153000000, 153999999)];	2	1	1	4042	-	-	-	-	1.01325	0.040214	0.872989	1120
	750	NFKBIB;IQGAP2;	2	5:1;19:1;	NFKBIB:19;IQGAP2:5;	2	5q13.3:1;19q13.1:1;	NFKBIB:19q13.1;IQGAP2:5q13.3;	3	(5, 75000000, 75999999):1;(19, 39000000, 39999999):1;(5, 76000000, 76999999):1;	NFKBIB:[(19, 39000000, 39999999)];IQGAP2:[(5, 75000000, 75999999), (5, 76000000, 76999999)];	2	1	1	13861	-	-	-	-	1.01619	0.580303	0.969843	15496
	751	NFKBIB;KPNA2;	2	17:1;19:1;	NFKBIB:19;KPNA2:17;	2	17q24.2:1;19q13.1:1;	NFKBIB:19q13.1;KPNA2:17q24.2;	2	(19, 39000000, 39999999):1;(17, 66000000, 66999999):1;	NFKBIB:[(19, 39000000, 39999999)];KPNA2:[(17, 66000000, 66999999)];	2	1	1	13860	-	-	-	-	1.00692	0.979184	0.997871	25402
	752	NFKBIB;LRPPRC;	2	2:1;19:1;	NFKBIB:19;LRPPRC:2;	2	2p21:1;19q13.1:1;	NFKBIB:19q13.1;LRPPRC:2p21;	2	(2, 44000000, 44999999):1;(19, 39000000, 39999999):1;	NFKBIB:[(19, 39000000, 39999999)];LRPPRC:[(2, 44000000, 44999999)];	2	1	1	13859	-	-	-	-	1.01809	0.572632	0.969136	15310
	753	NFKBIB;MTIF2;	2	2:1;19:1;	NFKBIB:19;MTIF2:2;	2	2p16.1:1;19q13.1:1;	NFKBIB:19q13.1;MTIF2:2p16.1;	2	(2, 55000000, 55999999):1;(19, 39000000, 39999999):1;	NFKBIB:[(19, 39000000, 39999999)];MTIF2:[(2, 55000000, 55999999)];	2	1	1	13858	-	-	-	-	1.02077	0.835479	0.994323	21754
	756	NFKBIB;POLR1E;	2	9:1;19:1;	NFKBIB:19;POLR1E:9;	2	9p13.2:1;19q13.1:1;	NFKBIB:19q13.1;POLR1E:9p13.2;	2	(19, 39000000, 39999999):1;(9, 37000000, 37999999):1;	NFKBIB:[(19, 39000000, 39999999)];POLR1E:[(9, 37000000, 37999999)];	2	1	1	13863	-	-	-	-	1.00492	0.353415	0.931266	9831
	757	NFKBIB;PDCD2;	2	6:1;19:1;	NFKBIB:19;PDCD2:6;	2	6q27:1;19q13.1:1;	NFKBIB:19q13.1;PDCD2:6q27;	2	(19, 39000000, 39999999):1;(6, 170000000, 170999999):1;	NFKBIB:[(19, 39000000, 39999999)];PDCD2:[(6, 170000000, 170999999)];	2	1	1	13862	-	-	-	-	1.01894	0.655947	0.981469	17313
	758	NFKBIB;POLR1A;	2	2:1;19:1;	NFKBIB:19;POLR1A:2;	2	2p11.2:1;19q13.1:1;	NFKBIB:19q13.1;POLR1A:2p11.2;	2	(2, 86000000, 86999999):1;(19, 39000000, 39999999):1;	NFKBIB:[(19, 39000000, 39999999)];POLR1A:[(2, 86000000, 86999999)];	2	1	1	13865	-	-	-	-	1.01393	0.259989	0.908438	7405
	759	NFKBIB;POLR1D;	2	13:1;19:1;	NFKBIB:19;POLR1D:13;	2	13q12.2:1;19q13.1:1;	NFKBIB:19q13.1;POLR1D:13q12.2;	2	(13, 28000000, 28999999):1;(19, 39000000, 39999999):1;	NFKBIB:[(19, 39000000, 39999999)];POLR1D:[(13, 28000000, 28999999)];	2	1	1	13864	-	-	-	-	1.0051	0.077666	0.872989	2264
	760	NFKBIB;POLR2H;	2	3:1;19:1;	NFKBIB:19;POLR2H:3;	2	3q28:1;19q13.1:1;	NFKBIB:19q13.1;POLR2H:3q28;	2	(19, 39000000, 39999999):1;(3, 184000000, 184999999):1;	NFKBIB:[(19, 39000000, 39999999)];POLR2H:[(3, 184000000, 184999999)];	2	1	1	10816	-	-	-	-	1.01615	0.499947	0.956868	13534
	762	NFKBIB;POLR1C;	2	6:1;19:1;	NFKBIB:19;POLR1C:6;	2	6p21.1:1;19q13.1:1;	NFKBIB:19q13.1;POLR1C:6p21.1;	2	(19, 39000000, 39999999):1;(6, 43000000, 43999999):1;	NFKBIB:[(19, 39000000, 39999999)];POLR1C:[(6, 43000000, 43999999)];	2	1	1	10814	-	-	-	-	1.01191	0.431209	0.942513	11849
	763	NFKBIE;REL;	2	2:1;6:1;	NFKBIE:6;REL:2;	2	2p13-p12:1;6p21.1:1;	NFKBIE:6p21.1;REL:2p13-p12;	2	(2, 61000000, 61999999):1;(6, 44000000, 44999999):1;	NFKBIE:[(6, 44000000, 44999999)];REL:[(2, 61000000, 61999999)];	2	1	1	10815	-	-	-	-	1.01514	0.513541	0.957705	13894
	764	NFKBIE;ANKHD1-EIF4EBP3;	2	5:1;6:1;	NFKBIE:6;ANKHD1-EIF4EBP3:5;	2	6p21.1:1;5q31.3:1;	NFKBIE:6p21.1;ANKHD1-EIF4EBP3:5q31.3;	2	(5, 139000000, 139999999):1;(6, 44000000, 44999999):1;	NFKBIE:[(6, 44000000, 44999999)];ANKHD1-EIF4EBP3:[(5, 139000000, 139999999)];	2	1	1	10819	-	-	-	-	1.01409	0.607947	0.973341	16181
	765	NFKBIE;CHUK;	2	6:1;10:1;	NFKBIE:6;CHUK:10;	2	10q24-q25:1;6p21.1:1;	NFKBIE:6p21.1;CHUK:10q24-q25;	2	(10, 101000000, 101999999):1;(6, 44000000, 44999999):1;	NFKBIE:[(6, 44000000, 44999999)];CHUK:[(10, 101000000, 101999999)];	2	1	1	10820	-	-	-	-	1.00517	0.072903	0.872989	2124
	766	NFKBIE;ANKRD28;	2	3:1;6:1;	NFKBIE:6;ANKRD28:3;	2	3p25.1:1;6p21.1:1;	NFKBIE:6p21.1;ANKRD28:3p25.1;	2	(3, 15000000, 15999999):1;(6, 44000000, 44999999):1;	NFKBIE:[(6, 44000000, 44999999)];ANKRD28:[(3, 15000000, 15999999)];	2	1	1	10817	-	-	-	-	1.01386	0.611083	0.973515	16260
	767	MAP3K3;TRAF7;	2	16:1;17:1;	MAP3K3:17;TRAF7:16;	2	17q23.3:1;16p13.3:1;	MAP3K3:17q23.3;TRAF7:16p13.3;	2	(16, 2000000, 2999999):1;(17, 61000000, 61999999):1;	MAP3K3:[(17, 61000000, 61999999)];TRAF7:[(16, 2000000, 2999999)];	2	1	1	10818	-	-	-	-	1.00185	0.698881	0.983559	18383
	771	MAP3K1;RCN2;	2	5:1;15:1;	MAP3K1:5;RCN2:15;	2	5q11.2:1;15q23:1;	MAP3K1:5q11.2;RCN2:15q23;	2	(5, 56000000, 56999999):1;(15, 77000000, 77999999):1;	MAP3K1:[(5, 56000000, 56999999)];RCN2:[(15, 77000000, 77999999)];	2	1	1	20526	-	-	-	-	1.0113	0.448858	0.945576	12290
	772	MAP3K1;RPL35A;	2	3:1;5:1;	MAP3K1:5;RPL35A:3;	2	3q29:1;5q11.2:1;	MAP3K1:5q11.2;RPL35A:3q29;	2	(5, 56000000, 56999999):1;(3, 197000000, 197999999):1;	MAP3K1:[(5, 56000000, 56999999)];RPL35A:[(3, 197000000, 197999999)];	2	1	1	20528	-	-	-	-	1.01094	0.288015	0.915625	8131
	773	MAP3K1;RPL7;	2	5:1;8:1;	MAP3K1:5;RPL7:8;	2	8q21.11:1;5q11.2:1;	MAP3K1:5q11.2;RPL7:8q21.11;	2	(5, 56000000, 56999999):1;(8, 74000000, 74999999):1;	MAP3K1:[(5, 56000000, 56999999)];RPL7:[(8, 74000000, 74999999)];	2	1	1	20527	-	-	-	-	1.01454	0.643587	0.980621	16995
	774	MAP3K1;TUBB2B;	2	5:1;6:1;	MAP3K1:5;TUBB2B:6;	2	6p25:1;5q11.2:1;	MAP3K1:5q11.2;TUBB2B:6p25;	2	(5, 56000000, 56999999):1;(6, 3000000, 3999999):1;	MAP3K1:[(5, 56000000, 56999999)];TUBB2B:[(6, 3000000, 3999999)];	2	1	1	20524	-	-	-	-	1.01151	0.299482	0.91742	8458
	775	MAP3K1;HADHA;	2	2:1;5:1;	MAP3K1:5;HADHA:2;	2	5q11.2:1;2p23:1;	MAP3K1:5q11.2;HADHA:2p23;	2	(2, 26000000, 26999999):1;(5, 56000000, 56999999):1;	MAP3K1:[(5, 56000000, 56999999)];HADHA:[(2, 26000000, 26999999)];	2	1	1	20523	-	-	-	-	1.01741	0.811096	0.993024	21163
	777	MAP3K1;RPL14;	2	3:1;5:1;	MAP3K1:5;RPL14:3;	2	3p22-p21.2:1;5q11.2:1;	MAP3K1:5q11.2;RPL14:3p22-p21.2;	2	(5, 56000000, 56999999):1;(3, 40000000, 40999999):1;	MAP3K1:[(5, 56000000, 56999999)];RPL14:[(3, 40000000, 40999999)];	2	1	1	20525	-	-	-	-	1.01086	0.281563	0.915625	7947
	779	MAP3K3;TUBB3;	2	16:1;17:1;	MAP3K3:17;TUBB3:16;	2	17q23.3:1;16q24.3:1;	MAP3K3:17q23.3;TUBB3:16q24.3;	1	(17, 61000000, 61999999):1;	MAP3K3:[(17, 61000000, 61999999)];TUBB3:[];	2	1	1	20529	-	-	-	-	-	-	-	-
	780	MAP3K3;DNAJA3;	2	16:1;17:1;	MAP3K3:17;DNAJA3:16;	2	17q23.3:1;16p13.3:1;	MAP3K3:17q23.3;DNAJA3:16p13.3;	2	(16, 4000000, 4999999):1;(17, 61000000, 61999999):1;	MAP3K3:[(17, 61000000, 61999999)];DNAJA3:[(16, 4000000, 4999999)];	2	1	1	18679	-	-	-	-	1.00386	0.82049	0.993863	21391
	781	MAP3K3;RPS27A;	2	2:1;17:1;	MAP3K3:17;RPS27A:2;	2	17q23.3:1;2p16:1;	MAP3K3:17q23.3;RPS27A:2p16;	2	(2, 55000000, 55999999):1;(17, 61000000, 61999999):1;	MAP3K3:[(17, 61000000, 61999999)];RPS27A:[(2, 55000000, 55999999)];	2	1	1	18680	-	-	-	-	1.01396	0.513094	0.957492	13885
	782	MAP3K3;MAP3K2;	2	2:1;17:1;	MAP3K3:17;MAP3K2:2;	2	17q23.3:1;2q14.3:1;	MAP3K3:17q23.3;MAP3K2:2q14.3;	2	(2, 128000000, 128999999):1;(17, 61000000, 61999999):1;	MAP3K3:[(17, 61000000, 61999999)];MAP3K2:[(2, 128000000, 128999999)];	2	1	1	18681	-	-	-	-	1.01277	0.385434	0.935356	10649
	783	MAP3K3;FLNA;	2	17:1;23:1;	MAP3K3:17;FLNA:23;	2	17q23.3:1;Xq28:1;	MAP3K3:17q23.3;FLNA:Xq28;	2	(17, 61000000, 61999999):1;(23, 153000000, 153999999):1;	MAP3K3:[(17, 61000000, 61999999)];FLNA:[(23, 153000000, 153999999)];	2	1	1	18682	-	-	-	-	1.01418	0.210355	0.892196	6106
	784	MAP3K3;PPP1R12A;	2	12:1;17:1;	MAP3K3:17;PPP1R12A:12;	2	12q15-q21:1;17q23.3:1;	MAP3K3:17q23.3;PPP1R12A:12q15-q21;	2	(17, 61000000, 61999999):1;(12, 80000000, 80999999):1;	MAP3K3:[(17, 61000000, 61999999)];PPP1R12A:[(12, 80000000, 80999999)];	2	1	1	18675	-	-	-	-	1.01433	0.896623	0.995578	23316
	785	MAP3K3;MYH9;	2	17:1;22:1;	MAP3K3:17;MYH9:22;	2	22q13.1:1;17q23.3:1;	MAP3K3:17q23.3;MYH9:22q13.1;	2	(22, 36000000, 36999999):1;(17, 61000000, 61999999):1;	MAP3K3:[(17, 61000000, 61999999)];MYH9:[(22, 36000000, 36999999)];	2	1	1	18676	-	-	-	-	0.993949	0.896721	0.995578	23320
	786	XRN1;SPATA20;	2	3:1;17:1;	XRN1:3;SPATA20:17;	2	3q23:1;17q21.33:1;	XRN1:3q23;SPATA20:17q21.33;	2	(3, 142000000, 142999999):1;(17, 48000000, 48999999):1;	XRN1:[(3, 142000000, 142999999)];SPATA20:[(17, 48000000, 48999999)];	2	1	1	18677	-	-	-	-	1.01359	0.622033	0.976108	16512
	787	XRN1;HNRNPA1;	2	3:1;12:1;	XRN1:3;HNRNPA1:12;	2	3q23:1;12q13.1:1;	XRN1:3q23;HNRNPA1:12q13.1;	2	(3, 142000000, 142999999):1;(12, 54000000, 54999999):1;	XRN1:[(3, 142000000, 142999999)];HNRNPA1:[(12, 54000000, 54999999)];	2	1	1	18678	-	-	-	-	1.01625	0.867488	0.99477	22586
	788	XRN1;WAPAL;	2	3:1;10:1;	XRN1:3;WAPAL:10;	2	3q23:1;10q23.2:1;	XRN1:3q23;WAPAL:10q23.2;	2	(10, 88000000, 88999999):1;(3, 142000000, 142999999):1;	XRN1:[(3, 142000000, 142999999)];WAPAL:[(10, 88000000, 88999999)];	2	1	1	18683	-	-	-	-	1.01275	0.441439	0.943744	12115
	789	XRN1;DPP7;	2	3:1;9:1;	XRN1:3;DPP7:9;	2	9q34.3:1;3q23:1;	XRN1:3q23;DPP7:9q34.3;	2	(3, 142000000, 142999999):1;(9, 140000000, 140999999):1;	XRN1:[(3, 142000000, 142999999)];DPP7:[(9, 140000000, 140999999)];	2	1	1	18684	-	-	-	-	1.01269	0.660189	0.982385	17412
	790	XRN2;EIF6;	1	20:2;	XRN2:20;EIF6:20;	2	20p11.2-p11.1:1;20q12:1;	XRN2:20p11.2-p11.1;EIF6:20q12;	2	(20, 33000000, 33999999):1;(20, 21000000, 21999999):1;	XRN2:[(20, 21000000, 21999999)];EIF6:[(20, 33000000, 33999999)];	1	0.052471	0.911503	398	12500000	0.337621	0.909196	600	-	-	-	-
	791	XRN2;EIF3L;	2	20:1;22:1;	XRN2:20;EIF3L:22;	2	20p11.2-p11.1:1;22q:1;	XRN2:20p11.2-p11.1;EIF3L:22q;	2	(22, 38000000, 38999999):1;(20, 21000000, 21999999):1;	XRN2:[(20, 21000000, 21999999)];EIF3L:[(22, 38000000, 38999999)];	2	1	1	2177	-	-	-	-	0.997859	0.963628	0.99757	25021
	792	XRN2;EIF5A;	2	17:1;20:1;	XRN2:20;EIF5A:17;	2	20p11.2-p11.1:1;17p13-p12:1;	XRN2:20p11.2-p11.1;EIF5A:17p13-p12;	2	(17, 7000000, 7999999):1;(20, 21000000, 21999999):1;	XRN2:[(20, 21000000, 21999999)];EIF5A:[(17, 7000000, 7999999)];	2	1	1	2176	-	-	-	-	0.99581	0.519467	0.959114	14029
	793	XRN2;TIPARP;	2	3:1;20:1;	XRN2:20;TIPARP:3;	2	20p11.2-p11.1:1;3q25.31:1;	XRN2:20p11.2-p11.1;TIPARP:3q25.31;	2	(3, 156000000, 156999999):1;(20, 21000000, 21999999):1;	XRN2:[(20, 21000000, 21999999)];TIPARP:[(3, 156000000, 156999999)];	2	1	1	2175	-	-	-	-	1.01912	0.920532	0.995733	23948
	794	XRN2;COMT;	2	20:1;22:1;	XRN2:20;COMT:22;	2	20p11.2-p11.1:1;22q11.21-q11.23|22q11.21:1;	XRN2:20p11.2-p11.1;COMT:22q11.21-q11.23|22q11.21;	2	(22, 19000000, 19999999):1;(20, 21000000, 21999999):1;	XRN2:[(20, 21000000, 21999999)];COMT:[(22, 19000000, 19999999)];	2	1	1	2174	-	-	-	-	0.987057	0.67516	0.983559	17779
	795	XRN2;MOCS3;	1	20:2;	XRN2:20;MOCS3:20;	2	20p11.2-p11.1:1;20q13.13:1;	XRN2:20p11.2-p11.1;MOCS3:20q13.13;	2	(20, 49000000, 49999999):1;(20, 21000000, 21999999):1;	XRN2:[(20, 21000000, 21999999)];MOCS3:[(20, 49000000, 49999999)];	1	0.052567	0.911503	647	2.82e+07	0.663209	0.98254	1082	-	-	-	-
	796	XRN2;TOLLIP;	2	11:1;20:1;	XRN2:20;TOLLIP:11;	2	20p11.2-p11.1:1;11p15.5:1;	XRN2:20p11.2-p11.1;TOLLIP:11p15.5;	2	(11, 1000000, 1999999):1;(20, 21000000, 21999999):1;	XRN2:[(20, 21000000, 21999999)];TOLLIP:[(11, 1000000, 1999999)];	2	1	1	2173	-	-	-	-	1.00459	0.327817	0.920181	9227
	797	XRN2;TARDBP;	2	1:1;20:1;	XRN2:20;TARDBP:1;	2	20p11.2-p11.1:1;1p36.22:1;	XRN2:20p11.2-p11.1;TARDBP:1p36.22;	2	(1, 11000000, 11999999):1;(20, 21000000, 21999999):1;	XRN2:[(20, 21000000, 21999999)];TARDBP:[(1, 11000000, 11999999)];	2	1	1	2172	-	-	-	-	1.01068	0.608845	0.973341	16206
	798	PARN;C21orf56;	2	16:1;21:1;	PARN:16;C21orf56:21;	2	16p13:1;21q22.3:1;	PARN:16p13;C21orf56:21q22.3;	1	(16, 14000000, 14999999):1;	PARN:[(16, 14000000, 14999999)];C21orf56:[];	2	1	1	2180	-	-	-	-	-	-	-	-
	799	UPF1;HIRA;	2	19:1;22:1;	UPF1:19;HIRA:22;	2	19p13.2-p13.11:1;22q11.2|22q11.21:1;	UPF1:19p13.2-p13.11;HIRA:22q11.2|22q11.21;	2	(19, 18000000, 18999999):1;(22, 19000000, 19999999):1;	UPF1:[(19, 18000000, 18999999)];HIRA:[(22, 19000000, 19999999)];	2	1	1	2179	-	-	-	-	0.984167	0.686755	0.983559	18068
	800	UPF1;TRMT112;	2	11:1;19:1;	UPF1:19;TRMT112:11;	2	19p13.2-p13.11:1;11q13.1:1;	UPF1:19p13.2-p13.11;TRMT112:11q13.1;	2	(19, 18000000, 18999999):1;(11, 64000000, 64999999):1;	UPF1:[(19, 18000000, 18999999)];TRMT112:[(11, 64000000, 64999999)];	2	1	1	5189	-	-	-	-	0.985195	0.113134	0.872989	3351
	801	UPF1;PLEKHB2;	2	2:1;19:1;	UPF1:19;PLEKHB2:2;	2	19p13.2-p13.11:1;2q21.1:1;	UPF1:19p13.2-p13.11;PLEKHB2:2q21.1;	2	(2, 130999992, 132000007):1;(19, 18000000, 18999999):1;	UPF1:[(19, 18000000, 18999999)];PLEKHB2:[(2, 130999992, 132000007)];	2	1	1	5188	-	-	-	-	1.02	0.768647	0.991691	20079
	803	UPF1;ACSS2;	2	19:1;20:1;	UPF1:19;ACSS2:20;	2	19p13.2-p13.11:1;20q11.22:1;	UPF1:19p13.2-p13.11;ACSS2:20q11.22;	2	(19, 18000000, 18999999):1;(20, 33000000, 33999999):1;	UPF1:[(19, 18000000, 18999999)];ACSS2:[(20, 33000000, 33999999)];	2	1	1	5187	-	-	-	-	0.997677	0.6128	0.973874	16303
	804	UPF1;ABHD16A;	2	6:1;19:1;	UPF1:19;ABHD16A:6;	2	19p13.2-p13.11:1;6p21.3:1;	UPF1:19p13.2-p13.11;ABHD16A:6p21.3;	2	(19, 18000000, 18999999):1;(6, 31000000, 31999999):1;	UPF1:[(19, 18000000, 18999999)];ABHD16A:[(6, 31000000, 31999999)];	2	1	1	23155	-	-	-	-	0.992008	0.139097	0.872989	4122
	805	UPF1;RHOXF1;	2	19:1;23:1;	UPF1:19;RHOXF1:23;	2	19p13.2-p13.11:1;Xq24:1;	UPF1:19p13.2-p13.11;RHOXF1:Xq24;	2	(19, 18000000, 18999999):1;(23, 119000008, 120000007):1;	UPF1:[(19, 18000000, 18999999)];RHOXF1:[(23, 119000008, 120000007)];	2	1	1	5191	-	-	-	-	1.02198	0.777734	0.991766	20308
	806	UPF1;RPRD2;	2	1:1;19:1;	UPF1:19;RPRD2:1;	2	19p13.2-p13.11:1;1q21.3:1;	UPF1:19p13.2-p13.11;RPRD2:1q21.3;	2	(19, 18000000, 18999999):1;(1, 150000000, 150999999):1;	UPF1:[(19, 18000000, 18999999)];RPRD2:[(1, 150000000, 150999999)];	2	1	1	5190	-	-	-	-	0.998196	0.300299	0.91742	8477
	808	ZNF350;NEK1;	2	4:1;19:1;	ZNF350:19;NEK1:4;	2	4q33:1;19q13.41:1;	ZNF350:19q13.41;NEK1:4q33;	2	(19, 52000000, 52999999):1;(4, 170000000, 170999999):1;	ZNF350:[(19, 52000000, 52999999)];NEK1:[(4, 170000000, 170999999)];	2	1	1	5186	-	-	-	-	1.02299	0.91897	0.995733	23899
	809	EXOSC4;EXOSC3;	2	8:1;9:1;	EXOSC4:8;EXOSC3:9;	2	8q24.3:1;9p11:1;	EXOSC4:8q24.3;EXOSC3:9p11;	2	(8, 145000000, 145999999):1;(9, 37000000, 37999999):1;	EXOSC4:[(8, 145000000, 145999999)];EXOSC3:[(9, 37000000, 37999999)];	2	1	1	5185	-	-	-	-	1.0061	0.084193	0.872989	2468
	810	EXOSC4;DOM3Z;	2	6:1;8:1;	EXOSC4:8;DOM3Z:6;	2	8q24.3:1;6p21.3:1;	EXOSC4:8q24.3;DOM3Z:6p21.3;	2	(8, 145000000, 145999999):1;(6, 31000000, 31999999):1;	EXOSC4:[(8, 145000000, 145999999)];DOM3Z:[(6, 31000000, 31999999)];	2	1	1	21676	-	-	-	-	1.00194	0.013745	0.872989	349
	811	EXOSC4;SKIV2L;	2	6:1;8:1;	EXOSC4:8;SKIV2L:6;	2	6p21:1;8q24.3:1;	EXOSC4:8q24.3;SKIV2L:6p21;	2	(8, 145000000, 145999999):1;(6, 31000000, 31999999):1;	EXOSC4:[(8, 145000000, 145999999)];SKIV2L:[(6, 31000000, 31999999)];	2	1	1	21677	-	-	-	-	1.00194	0.013935	0.872989	354
	812	EXOSC7;EXOSC10;	2	1:1;3:1;	EXOSC7:3;EXOSC10:1;	2	1p36.22:1;3p21.31:1;	EXOSC7:3p21.31;EXOSC10:1p36.22;	2	(3, 45000000, 45999999):1;(1, 11000000, 11999999):1;	EXOSC7:[(3, 45000000, 45999999)];EXOSC10:[(1, 11000000, 11999999)];	2	1	1	21678	-	-	-	-	0.999472	0.047321	0.872989	1332
	813	EXOSC7;DOM3Z;	2	3:1;6:1;	EXOSC7:3;DOM3Z:6;	2	6p21.3:1;3p21.31:1;	EXOSC7:3p21.31;DOM3Z:6p21.3;	2	(3, 45000000, 45999999):1;(6, 31000000, 31999999):1;	EXOSC7:[(3, 45000000, 45999999)];DOM3Z:[(6, 31000000, 31999999)];	2	1	1	21679	-	-	-	-	0.997813	0.024048	0.872989	678
	814	EXOSC5;EXOSC3;	2	9:1;19:1;	EXOSC5:19;EXOSC3:9;	2	9p11:1;19q13.1:1;	EXOSC5:19q13.1;EXOSC3:9p11;	2	(19, 41000000, 41999999):1;(9, 37000000, 37999999):1;	EXOSC5:[(19, 41000000, 41999999)];EXOSC3:[(9, 37000000, 37999999)];	2	1	1	21680	-	-	-	-	1.00609	0.392867	0.935356	10879
	815	EXOSC5;EXOSC1;	2	10:1;19:1;	EXOSC5:19;EXOSC1:10;	2	10q24:1;19q13.1:1;	EXOSC5:19q13.1;EXOSC1:10q24;	2	(10, 99000000, 99999999):1;(19, 41000000, 41999999):1;	EXOSC5:[(19, 41000000, 41999999)];EXOSC1:[(10, 99000000, 99999999)];	2	1	1	21681	-	-	-	-	1.0158	0.724077	0.987296	19001
	816	EXOSC5;EXOSC10;	2	1:1;19:1;	EXOSC5:19;EXOSC10:1;	2	1p36.22:1;19q13.1:1;	EXOSC5:19q13.1;EXOSC10:1p36.22;	2	(19, 41000000, 41999999):1;(1, 11000000, 11999999):1;	EXOSC5:[(19, 41000000, 41999999)];EXOSC10:[(1, 11000000, 11999999)];	2	1	1	21682	-	-	-	-	0.99834	0.304497	0.917732	8585
	818	EXOSC2;ZNF408;	2	9:1;11:1;	EXOSC2:9;ZNF408:11;	2	11p11.2:1;9q34:1;	EXOSC2:9q34;ZNF408:11p11.2;	2	(11, 46000000, 46999999):1;(9, 133000008, 133999999):1;	EXOSC2:[(9, 133000008, 133999999)];ZNF408:[(11, 46000000, 46999999)];	2	1	1	21675	-	-	-	-	1.01008	0.63229	0.977513	16758
	820	EXOSC1;EXOSC4;	2	8:1;10:1;	EXOSC1:10;EXOSC4:8;	2	8q24.3:1;10q24:1;	EXOSC1:10q24;EXOSC4:8q24.3;	2	(10, 99000000, 99999999):1;(8, 145000000, 145999999):1;	EXOSC1:[(10, 99000000, 99999999)];EXOSC4:[(8, 145000000, 145999999)];	2	1	1	11900	-	-	-	-	1.00702	0.025787	0.872989	727
	821	EXOSC1;EXOSC8;	2	10:1;13:1;	EXOSC1:10;EXOSC8:13;	2	13q13.1:1;10q24:1;	EXOSC1:10q24;EXOSC8:13q13.1;	2	(10, 99000000, 99999999):1;(13, 37000000, 37999999):1;	EXOSC1:[(10, 99000000, 99999999)];EXOSC8:[(13, 37000000, 37999999)];	2	1	1	11899	-	-	-	-	1.01015	0.301865	0.917706	8521
	822	EXOSC10;DOM3Z;	2	1:1;6:1;	EXOSC10:1;DOM3Z:6;	2	1p36.22:1;6p21.3:1;	EXOSC10:1p36.22;DOM3Z:6p21.3;	2	(6, 31000000, 31999999):1;(1, 11000000, 11999999):1;	EXOSC10:[(1, 11000000, 11999999)];DOM3Z:[(6, 31000000, 31999999)];	2	1	1	11902	-	-	-	-	1.00013	0.117313	0.872989	3468
	823	EXOSC10;SKIV2L;	2	1:1;6:1;	EXOSC10:1;SKIV2L:6;	2	6p21:1;1p36.22:1;	EXOSC10:1p36.22;SKIV2L:6p21;	2	(6, 31000000, 31999999):1;(1, 11000000, 11999999):1;	EXOSC10:[(1, 11000000, 11999999)];SKIV2L:[(6, 31000000, 31999999)];	2	1	1	11901	-	-	-	-	1.00013	0.117047	0.872989	3456
	824	EXOSC10;DIS3;	2	1:1;13:1;	EXOSC10:1;DIS3:13;	2	13q22.1:1;1p36.22:1;	EXOSC10:1p36.22;DIS3:13q22.1;	2	(13, 73000000, 73999999):1;(1, 11000000, 11999999):1;	EXOSC10:[(1, 11000000, 11999999)];DIS3:[(13, 73000000, 73999999)];	2	1	1	11896	-	-	-	-	1.02067	0.964363	0.99757	25036
	825	EXOSC10;EXOSC8;	2	1:1;13:1;	EXOSC10:1;EXOSC8:13;	2	1p36.22:1;13q13.1:1;	EXOSC10:1p36.22;EXOSC8:13q13.1;	2	(13, 37000000, 37999999):1;(1, 11000000, 11999999):1;	EXOSC10:[(1, 11000000, 11999999)];EXOSC8:[(13, 37000000, 37999999)];	2	1	1	11895	-	-	-	-	1.01726	0.878874	0.995434	22850
	826	RIPK3;MPRIP;	2	14:1;17:1;	RIPK3:14;MPRIP:17;	2	14q11.2:1;17p11.2:1;	RIPK3:14q11.2;MPRIP:17p11.2;	3	(14, 24000000, 24999999):1;(17, 16000000, 16999999):1;(17, 17000000, 17999999):1;	RIPK3:[(14, 24000000, 24999999)];MPRIP:[(17, 16000000, 16999999), (17, 17000000, 17999999)];	2	1	1	11898	-	-	-	-	0.998975	0.183784	0.886308	5372
	827	MAP3K1;LGALS3BP;	2	5:1;17:1;	MAP3K1:5;LGALS3BP:17;	2	5q11.2:1;17q25:1;	MAP3K1:5q11.2;LGALS3BP:17q25;	2	(5, 56000000, 56999999):1;(17, 76000000, 76999999):1;	MAP3K1:[(5, 56000000, 56999999)];LGALS3BP:[(17, 76000000, 76999999)];	2	1	1	11897	-	-	-	-	1.015	0.725893	0.987381	19049
	828	MAP3K1;RPS11;	2	5:1;19:1;	MAP3K1:5;RPS11:19;	2	19q13.3:1;5q11.2:1;	MAP3K1:5q11.2;RPS11:19q13.3;	3	(5, 56000000, 56999999):1;(19, 49000000, 49999999):1;(19, 50000000, 50999999):1;	MAP3K1:[(5, 56000000, 56999999)];RPS11:[(19, 49000000, 49999999), (19, 50000000, 50999999)];	2	1	1	11894	-	-	-	-	1.01391	0.33065	0.920592	9305
	829	MAP3K1;FASN;	2	5:1;17:1;	MAP3K1:5;FASN:17;	2	5q11.2:1;17q25:1;	MAP3K1:5q11.2;FASN:17q25;	1	(5, 56000000, 56999999):1;	MAP3K1:[(5, 56000000, 56999999)];FASN:[];	2	1	1	11893	-	-	-	-	-	-	-	-
	830	TBK1;CCT8;	2	12:1;21:1;	TBK1:12;CCT8:21;	2	21q22.11:1;12q14.1:1;	TBK1:12q14.1;CCT8:21q22.11;	2	(21, 30000000, 30999999):1;(12, 64000000, 64999999):1;	TBK1:[(12, 64000000, 64999999)];CCT8:[(21, 30000000, 30999999)];	2	1	1	2235	-	-	-	-	1.01324	0.774145	0.991766	20212
	831	TBK1;HSPA5;	2	9:1;12:1;	TBK1:12;HSPA5:9;	2	12q14.1:1;9q33.3:1;	TBK1:12q14.1;HSPA5:9q33.3;	3	(9, 127000000, 127999999):1;(12, 64000000, 64999999):1;(9, 128000000, 128999999):1;	TBK1:[(12, 64000000, 64999999)];HSPA5:[(9, 127000000, 127999999), (9, 128000000, 128999999)];	2	1	1	2236	-	-	-	-	1.0135	0.835453	0.994323	21753
	832	TBK1;HSPA8;	2	11:1;12:1;	TBK1:12;HSPA8:11;	2	12q14.1:1;11q24.1:1;	TBK1:12q14.1;HSPA8:11q24.1;	2	(11, 122000000, 122999999):1;(12, 64000000, 64999999):1;	TBK1:[(12, 64000000, 64999999)];HSPA8:[(11, 122000000, 122999999)];	2	1	1	2234	-	-	-	-	1.01167	0.684951	0.983559	18018
	833	TNFRSF1B;DDOST;	1	1:2;	TNFRSF1B:1;DDOST:1;	2	1p36.22:1;1p36.1:1;	TNFRSF1B:1p36.22;DDOST:1p36.1;	2	(1, 12000000, 12999999):1;(1, 20000000, 20999999):1;	TNFRSF1B:[(1, 12000000, 12999999)];DDOST:[(1, 20000000, 20999999)];	1	0.052915	0.911503	1484	8708983	0.09451	0.803007	191	-	-	-	-
	834	TNFRSF1B;RPS14;	2	1:1;5:1;	TNFRSF1B:1;RPS14:5;	2	5q31-q33:1;1p36.22:1;	TNFRSF1B:1p36.22;RPS14:5q31-q33;	2	(5, 149000000, 149999999):1;(1, 12000000, 12999999):1;	TNFRSF1B:[(1, 12000000, 12999999)];RPS14:[(5, 149000000, 149999999)];	2	1	1	2239	-	-	-	-	1.01428	0.654171	0.981469	17262
	835	TNFRSF1B;TUFM;	2	1:1;16:1;	TNFRSF1B:1;TUFM:16;	2	1p36.22:1;16p11.2:1;	TNFRSF1B:1p36.22;TUFM:16p11.2;	2	(16, 28000000, 28999999):1;(1, 12000000, 12999999):1;	TNFRSF1B:[(1, 12000000, 12999999)];TUFM:[(16, 28000000, 28999999)];	2	1	1	2240	-	-	-	-	1.00678	0.362751	0.931694	10086
	836	TNFRSF1B;RCN2;	2	1:1;15:1;	TNFRSF1B:1;RCN2:15;	2	1p36.22:1;15q23:1;	TNFRSF1B:1p36.22;RCN2:15q23;	2	(1, 12000000, 12999999):1;(15, 77000000, 77999999):1;	TNFRSF1B:[(1, 12000000, 12999999)];RCN2:[(15, 77000000, 77999999)];	2	1	1	2237	-	-	-	-	0.998884	0.122551	0.872989	3631
	837	TNFRSF1B;HSPA8;	2	1:1;11:1;	TNFRSF1B:1;HSPA8:11;	2	11q24.1:1;1p36.22:1;	TNFRSF1B:1p36.22;HSPA8:11q24.1;	2	(11, 122000000, 122999999):1;(1, 12000000, 12999999):1;	TNFRSF1B:[(1, 12000000, 12999999)];HSPA8:[(11, 122000000, 122999999)];	2	1	1	2238	-	-	-	-	1.00296	0.179549	0.881346	5274
	838	TNFRSF1B;KCTD12;	2	1:1;13:1;	TNFRSF1B:1;KCTD12:13;	2	13q22.3:1;1p36.22:1;	TNFRSF1B:1p36.22;KCTD12:13q22.3;	2	(13, 77000000, 77999999):1;(1, 12000000, 12999999):1;	TNFRSF1B:[(1, 12000000, 12999999)];KCTD12:[(13, 77000000, 77999999)];	2	1	1	2241	-	-	-	-	1.02203	0.98166	0.997871	25463
	839	TNFRSF1B;SERPINB3;	2	1:1;18:1;	TNFRSF1B:1;SERPINB3:18;	2	1p36.22:1;18q21.3:1;	TNFRSF1B:1p36.22;SERPINB3:18q21.3;	2	(18, 61000000, 61999999):1;(1, 12000000, 12999999):1;	TNFRSF1B:[(1, 12000000, 12999999)];SERPINB3:[(18, 61000000, 61999999)];	2	1	1	2242	-	-	-	-	1.01519	0.624157	0.976485	16558
	840	TNFRSF1B;FANCI;	2	1:1;15:1;	TNFRSF1B:1;FANCI:15;	2	1p36.22:1;15q26.1:1;	TNFRSF1B:1p36.22;FANCI:15q26.1;	2	(1, 12000000, 12999999):1;(15, 89000000, 89999999):1;	TNFRSF1B:[(1, 12000000, 12999999)];FANCI:[(15, 89000000, 89999999)];	2	1	1	18741	-	-	-	-	1.00895	0.578402	0.969843	15447
	841	TNFRSF1B;MYO6;	2	1:1;6:1;	TNFRSF1B:1;MYO6:6;	2	1p36.22:1;6q13:1;	TNFRSF1B:1p36.22;MYO6:6q13;	2	(6, 76000000, 76999999):1;(1, 12000000, 12999999):1;	TNFRSF1B:[(1, 12000000, 12999999)];MYO6:[(6, 76000000, 76999999)];	2	1	1	18740	-	-	-	-	1.0218	0.994648	0.998794	25797
	842	TNFRSF1B;TUBB;	2	1:1;6:1;	TNFRSF1B:1;TUBB:6;	2	6p21.33:1;1p36.22:1;	TNFRSF1B:1p36.22;TUBB:6p21.33;	2	(6, 30000000, 30999999):1;(1, 12000000, 12999999):1;	TNFRSF1B:[(1, 12000000, 12999999)];TUBB:[(6, 30000000, 30999999)];	2	1	1	18739	-	-	-	-	1.00112	0.132606	0.872989	3931
	843	TNFRSF1B;HEATR6;	2	1:1;17:1;	TNFRSF1B:1;HEATR6:17;	2	17q23.1:1;1p36.22:1;	TNFRSF1B:1p36.22;HEATR6:17q23.1;	2	(1, 12000000, 12999999):1;(17, 58000000, 58999999):1;	TNFRSF1B:[(1, 12000000, 12999999)];HEATR6:[(17, 58000000, 58999999)];	2	1	1	18738	-	-	-	-	1.00265	0.43132	0.942513	11855
	844	TNFRSF1B;TUBB4;	2	1:1;19:1;	TNFRSF1B:1;TUBB4:19;	2	19p13.3:1;1p36.22:1;	TNFRSF1B:1p36.22;TUBB4:19p13.3;	2	(19, 6000000, 6999999):1;(1, 12000000, 12999999):1;	TNFRSF1B:[(1, 12000000, 12999999)];TUBB4:[(19, 6000000, 6999999)];	2	1	1	18737	-	-	-	-	0.993515	0.149407	0.873792	4414
	845	TNFRSF1B;ATAD3C;	1	1:2;	TNFRSF1B:1;ATAD3C:1;	2	1p36.22:1;1p36.33:1;	TNFRSF1B:1p36.22;ATAD3C:1p36.33;	2	(1, 12000000, 12999999):1;(1, 1000000, 1999999):1;	TNFRSF1B:[(1, 12000000, 12999999)];ATAD3C:[(1, 1000000, 1999999)];	1	0.052572	0.911503	667	10800000	0.112553	0.803007	228	-	-	-	-
	846	TNFRSF1B;DNAJA3;	2	1:1;16:1;	TNFRSF1B:1;DNAJA3:16;	2	1p36.22:1;16p13.3:1;	TNFRSF1B:1p36.22;DNAJA3:16p13.3;	2	(16, 4000000, 4999999):1;(1, 12000000, 12999999):1;	TNFRSF1B:[(1, 12000000, 12999999)];DNAJA3:[(16, 4000000, 4999999)];	2	1	1	18736	-	-	-	-	1.00327	0.208906	0.892196	6063
	847	TNFRSF1B;FLNA;	2	1:1;23:1;	TNFRSF1B:1;FLNA:23;	2	1p36.22:1;Xq28:1;	TNFRSF1B:1p36.22;FLNA:Xq28;	2	(1, 12000000, 12999999):1;(23, 153000000, 153999999):1;	TNFRSF1B:[(1, 12000000, 12999999)];FLNA:[(23, 153000000, 153999999)];	2	1	1	18735	-	-	-	-	1.01647	0.496611	0.955995	13460
	848	TNFRSF1B;IPO7;	2	1:1;11:1;	TNFRSF1B:1;IPO7:11;	2	1p36.22:1;11p15.4:1;	TNFRSF1B:1p36.22;IPO7:11p15.4;	2	(11, 9000000, 9999999):1;(1, 12000000, 12999999):1;	TNFRSF1B:[(1, 12000000, 12999999)];IPO7:[(11, 9000000, 9999999)];	2	1	1	18743	-	-	-	-	1.00889	0.355639	0.931528	9890
	849	TNFRSF1B;MON2;	2	1:1;12:1;	TNFRSF1B:1;MON2:12;	2	12q14.1:1;1p36.22:1;	TNFRSF1B:1p36.22;MON2:12q14.1;	2	(1, 12000000, 12999999):1;(12, 62000000, 62999999):1;	TNFRSF1B:[(1, 12000000, 12999999)];MON2:[(12, 62000000, 62999999)];	2	1	1	18742	-	-	-	-	1.01665	0.88495	0.995434	23021
	850	TNFRSF1B;XPO5;	2	1:1;6:1;	TNFRSF1B:1;XPO5:6;	2	6p21.1:1;1p36.22:1;	TNFRSF1B:1p36.22;XPO5:6p21.1;	2	(6, 43000000, 43999999):1;(1, 12000000, 12999999):1;	TNFRSF1B:[(1, 12000000, 12999999)];XPO5:[(6, 43000000, 43999999)];	2	1	1	19919	-	-	-	-	1.00821	0.27478	0.91351	7785
	851	TNFRSF1B;GCN1L1;	2	1:1;12:1;	TNFRSF1B:1;GCN1L1:12;	2	1p36.22:1;12q24.2:1;	TNFRSF1B:1p36.22;GCN1L1:12q24.2;	2	(1, 12000000, 12999999):1;(12, 120000008, 120999999):1;	TNFRSF1B:[(1, 12000000, 12999999)];GCN1L1:[(12, 120000008, 120999999)];	2	1	1	9066	-	-	-	-	1.00018	0.06906	0.872989	1994
	852	TNFRSF1B;HSP90B1;	2	1:1;12:1;	TNFRSF1B:1;HSP90B1:12;	2	12q24.2-q24.3:1;1p36.22:1;	TNFRSF1B:1p36.22;HSP90B1:12q24.2-q24.3;	2	(1, 12000000, 12999999):1;(12, 104000000, 104999991):1;	TNFRSF1B:[(1, 12000000, 12999999)];HSP90B1:[(12, 104000000, 104999991)];	2	1	1	9067	-	-	-	-	1.00319	0.127292	0.872989	3759
	853	TNFRSF1B;MYH9;	2	1:1;22:1;	TNFRSF1B:1;MYH9:22;	2	22q13.1:1;1p36.22:1;	TNFRSF1B:1p36.22;MYH9:22q13.1;	2	(22, 36000000, 36999999):1;(1, 12000000, 12999999):1;	TNFRSF1B:[(1, 12000000, 12999999)];MYH9:[(22, 36000000, 36999999)];	2	1	1	9068	-	-	-	-	0.983564	0.000137	0.872989	1
	854	TNFRSF1B;HNRNPU;	1	1:2;	TNFRSF1B:1;HNRNPU:1;	2	1p36.22:1;1q44:1;	TNFRSF1B:1p36.22;HNRNPU:1q44;	2	(1, 12000000, 12999999):1;(1, 245000000, 245999999):1;	TNFRSF1B:[(1, 12000000, 12999999)];HNRNPU:[(1, 245000000, 245999999)];	1	0.052623	0.911503	813	233000000	0.993699	0.996022	1630	-	-	-	-
	855	TNFRSF1B;SLC25A3;	2	1:1;12:1;	TNFRSF1B:1;SLC25A3:12;	2	12q23:1;1p36.22:1;	TNFRSF1B:1p36.22;SLC25A3:12q23;	2	(1, 12000000, 12999999):1;(12, 98000000, 98999999):1;	TNFRSF1B:[(1, 12000000, 12999999)];SLC25A3:[(12, 98000000, 98999999)];	2	1	1	9062	-	-	-	-	1.0121	0.527768	0.959974	14239
	856	TNFRSF1B;RPL38;	2	1:1;17:1;	TNFRSF1B:1;RPL38:17;	2	1p36.22:1;17q25.1:1;	TNFRSF1B:1p36.22;RPL38:17q25.1;	2	(1, 12000000, 12999999):1;(17, 72000000, 72999999):1;	TNFRSF1B:[(1, 12000000, 12999999)];RPL38:[(17, 72000000, 72999999)];	2	1	1	9063	-	-	-	-	0.987118	0.097975	0.872989	2891
	857	TNFRSF1B;VIM;	2	1:1;10:1;	TNFRSF1B:1;VIM:10;	2	10p13:1;1p36.22:1;	TNFRSF1B:1p36.22;VIM:10p13;	2	(10, 17000000, 17999999):1;(1, 12000000, 12999999):1;	TNFRSF1B:[(1, 12000000, 12999999)];VIM:[(10, 17000000, 17999999)];	2	1	1	9064	-	-	-	-	1.01417	0.654828	0.981469	17279
	858	TNFRSF1B;HNRNPC;	2	1:1;14:1;	TNFRSF1B:1;HNRNPC:14;	2	14q11.2:1;1p36.22:1;	TNFRSF1B:1p36.22;HNRNPC:14q11.2;	2	(14, 21000000, 21999999):1;(1, 12000000, 12999999):1;	TNFRSF1B:[(1, 12000000, 12999999)];HNRNPC:[(14, 21000000, 21999999)];	2	1	1	9069	-	-	-	-	1.01119	0.563008	0.967395	15073
	859	TNFRSF1B;CBWD2;	2	1:1;2:1;	TNFRSF1B:1;CBWD2:2;	2	2q13:1;1p36.22:1;	TNFRSF1B:1p36.22;CBWD2:2q13;	2	(2, 114000000, 114999999):1;(1, 12000000, 12999999):1;	TNFRSF1B:[(1, 12000000, 12999999)];CBWD2:[(2, 114000000, 114999999)];	2	1	1	9070	-	-	-	-	1.01787	0.868157	0.99477	22605
	861	TNFRSF1B;SEC61A1;	2	1:1;3:1;	TNFRSF1B:1;SEC61A1:3;	2	3q21.3:1;1p36.22:1;	TNFRSF1B:1p36.22;SEC61A1:3q21.3;	2	(3, 127000000, 127999999):1;(1, 12000000, 12999999):1;	TNFRSF1B:[(1, 12000000, 12999999)];SEC61A1:[(3, 127000000, 127999999)];	2	1	1	25611	-	-	-	-	1.00453	0.095508	0.872989	2812
	863	TNFRSF1B;GAPDH;	2	1:1;12:1;	TNFRSF1B:1;GAPDH:12;	2	1p36.22:1;12p13:1;	TNFRSF1B:1p36.22;GAPDH:12p13;	2	(1, 12000000, 12999999):1;(12, 6000000, 6999999):1;	TNFRSF1B:[(1, 12000000, 12999999)];GAPDH:[(12, 6000000, 6999999)];	2	1	1	25612	-	-	-	-	0.997724	0.029808	0.872989	836
	864	NFKB2;PRPF8;	2	10:1;17:1;	NFKB2:10;PRPF8:17;	2	17p13.3:1;10q24:1;	NFKB2:10q24;PRPF8:17p13.3;	2	(10, 104000000, 104999991):1;(17, 1000000, 1999999):1;	NFKB2:[(10, 104000000, 104999991)];PRPF8:[(17, 1000000, 1999999)];	2	1	1	25613	-	-	-	-	1.00584	0.266186	0.909794	7581
	866	NFKB2;RPS5;	2	10:1;19:1;	NFKB2:10;RPS5:19;	2	19q13.4:1;10q24:1;	NFKB2:10q24;RPS5:19q13.4;	2	(10, 104000000, 104999991):1;(19, 58000000, 58999999):1;	NFKB2:[(10, 104000000, 104999991)];RPS5:[(19, 58000000, 58999999)];	2	1	1	25615	-	-	-	-	1.01361	0.55795	0.966199	14961
	867	NFKB2;RPS10;	2	6:1;10:1;	NFKB2:10;RPS10:6;	2	6p21.31:1;10q24:1;	NFKB2:10q24;RPS10:6p21.31;	2	(10, 104000000, 104999991):1;(6, 34000000, 34999999):1;	NFKB2:[(10, 104000000, 104999991)];RPS10:[(6, 34000000, 34999999)];	2	1	1	25614	-	-	-	-	1.00349	0.042285	0.872989	1181
	868	NFKB2;IQGAP1;	2	10:1;15:1;	NFKB2:10;IQGAP1:15;	2	15q26.1:1;10q24:1;	NFKB2:10q24;IQGAP1:15q26.1;	3	(10, 104000000, 104999991):1;(15, 91000000, 91999999):1;(15, 90000000, 90999999):1;	NFKB2:[(10, 104000000, 104999991)];IQGAP1:[(15, 90000000, 90999999), (15, 91000000, 91999999)];	2	1	1	25610	-	-	-	-	1.00973	0.683331	0.983559	17979
	869	NFKB2;NFKBIE;	2	6:1;10:1;	NFKB2:10;NFKBIE:6;	2	6p21.1:1;10q24:1;	NFKB2:10q24;NFKBIE:6p21.1;	2	(10, 104000000, 104999991):1;(6, 44000000, 44999999):1;	NFKB2:[(10, 104000000, 104999991)];NFKBIE:[(6, 44000000, 44999999)];	2	1	1	25609	-	-	-	-	1.0067	0.101334	0.872989	2982
	870	NFKB2;RPS3;	2	10:1;11:1;	NFKB2:10;RPS3:11;	2	11q13.3-q13.5:1;10q24:1;	NFKB2:10q24;RPS3:11q13.3-q13.5;	2	(10, 104000000, 104999991):1;(11, 75000000, 75999999):1;	NFKB2:[(10, 104000000, 104999991)];RPS3:[(11, 75000000, 75999999)];	2	1	1	15828	-	-	-	-	1.00784	0.160376	0.873792	4751
	871	NFKB2;POLRMT;	2	10:1;19:1;	NFKB2:10;POLRMT:19;	2	19p13.3:1;10q24:1;	NFKB2:10q24;POLRMT:19p13.3;	2	(10, 104000000, 104999991):1;(19, 0, 999999):1;	NFKB2:[(10, 104000000, 104999991)];POLRMT:[(19, 0, 999999)];	2	1	1	15829	-	-	-	-	1.00513	0.010298	0.872989	261
	872	NFKB2;DNAJA1;	2	9:1;10:1;	NFKB2:10;DNAJA1:9;	2	9p13.3:1;10q24:1;	NFKB2:10q24;DNAJA1:9p13.3;	2	(10, 104000000, 104999991):1;(9, 33000000, 33999999):1;	NFKB2:[(10, 104000000, 104999991)];DNAJA1:[(9, 33000000, 33999999)];	2	1	1	15826	-	-	-	-	1.00599	0.170035	0.878831	5013
	873	NFKB2;IARS;	2	9:1;10:1;	NFKB2:10;IARS:9;	2	9q21:1;10q24:1;	NFKB2:10q24;IARS:9q21;	3	(10, 104000000, 104999991):1;(9, 94000000, 94999999):1;(9, 95000000, 95999999):1;	NFKB2:[(10, 104000000, 104999991)];IARS:[(9, 94000000, 94999999), (9, 95000000, 95999999)];	2	1	1	15827	-	-	-	-	1.01046	0.48403	0.953162	13158
	875	NFKB2;EPRS;	2	1:1;10:1;	NFKB2:10;EPRS:1;	2	1q41:1;10q24:1;	NFKB2:10q24;EPRS:1q41;	2	(10, 104000000, 104999991):1;(1, 220000000, 220999999):1;	NFKB2:[(10, 104000000, 104999991)];EPRS:[(1, 220000000, 220999999)];	2	1	1	15825	-	-	-	-	1.01236	0.423066	0.942174	11632
	876	NFKB2;PABPC1;	2	8:1;10:1;	NFKB2:10;PABPC1:8;	2	8q22.2-q23:1;10q24:1;	NFKB2:10q24;PABPC1:8q22.2-q23;	2	(10, 104000000, 104999991):1;(8, 101000000, 101999999):1;	NFKB2:[(10, 104000000, 104999991)];PABPC1:[(8, 101000000, 101999999)];	2	1	1	15823	-	-	-	-	1.00984	0.111474	0.872989	3295
	877	NFKB2;EEF1A2;	2	10:1;20:1;	NFKB2:10;EEF1A2:20;	2	20q13.3:1;10q24:1;	NFKB2:10q24;EEF1A2:20q13.3;	2	(10, 104000000, 104999991):1;(20, 62000000, 62999999):1;	NFKB2:[(10, 104000000, 104999991)];EEF1A2:[(20, 62000000, 62999999)];	2	1	1	15824	-	-	-	-	1.01273	0.786197	0.991766	20528
	878	NFKB2;DDX50;	1	10:2;	NFKB2:10;DDX50:10;	2	10q22.1:1;10q24:1;	NFKB2:10q24;DDX50:10q22.1;	2	(10, 104000000, 104999991):1;(10, 70000000, 70999999):1;	NFKB2:[(10, 104000000, 104999991)];DDX50:[(10, 70000000, 70999999)];	1	0.05276	0.911503	1209	33400000	0.466574	0.966855	789	-	-	-	-
	879	NFKB2;MATR3;	2	5:1;10:1;	NFKB2:10;MATR3:5;	2	5q31.2:1;10q24:1;	NFKB2:10q24;MATR3:5q31.2;	2	(10, 104000000, 104999991):1;(5, 138000000, 138999999):1;	NFKB2:[(10, 104000000, 104999991)];MATR3:[(5, 138000000, 138999999)];	2	1	1	15822	-	-	-	-	1.01069	0.278858	0.915291	7890
	882	NFKB2;TIMM50;	2	10:1;19:1;	NFKB2:10;TIMM50:19;	2	19q13.2:1;10q24:1;	NFKB2:10q24;TIMM50:19q13.2;	2	(10, 104000000, 104999991):1;(19, 39000000, 39999999):1;	NFKB2:[(10, 104000000, 104999991)];TIMM50:[(19, 39000000, 39999999)];	2	1	1	4156	-	-	-	-	1.01759	0.882581	0.995434	22946
	883	NFKB2;CLTC;	2	10:1;17:1;	NFKB2:10;CLTC:17;	2	17q11-qter:1;10q24:1;	NFKB2:10q24;CLTC:17q11-qter;	2	(10, 104000000, 104999991):1;(17, 57000000, 57999999):1;	NFKB2:[(10, 104000000, 104999991)];CLTC:[(17, 57000000, 57999999)];	2	1	1	4155	-	-	-	-	1.00733	0.373571	0.93393	10361
	884	NFKB2;IKBKB;	2	8:1;10:1;	NFKB2:10;IKBKB:8;	2	8p11.2:1;10q24:1;	NFKB2:10q24;IKBKB:8p11.2;	2	(10, 104000000, 104999991):1;(8, 42000000, 42999999):1;	NFKB2:[(10, 104000000, 104999991)];IKBKB:[(8, 42000000, 42999999)];	2	1	1	4160	-	-	-	-	1.01297	0.357499	0.93158	9937
	885	NFKB2;RPS11;	2	10:1;19:1;	NFKB2:10;RPS11:19;	2	19q13.3:1;10q24:1;	NFKB2:10q24;RPS11:19q13.3;	3	(10, 104000000, 104999991):1;(19, 49000000, 49999999):1;(19, 50000000, 50999999):1;	NFKB2:[(10, 104000000, 104999991)];RPS11:[(19, 49000000, 49999999), (19, 50000000, 50999999)];	2	1	1	4159	-	-	-	-	1.01644	0.770559	0.991691	20127
	886	NFKB2;FASN;	2	10:1;17:1;	NFKB2:10;FASN:17;	2	17q25:1;10q24:1;	NFKB2:10q24;FASN:17q25;	1	(10, 104000000, 104999991):1;	NFKB2:[(10, 104000000, 104999991)];FASN:[];	2	1	1	17492	-	-	-	-	-	-	-	-
	888	MAP3K3;LYN;	2	8:1;17:1;	MAP3K3:17;LYN:8;	2	8q13:1;17q23.3:1;	MAP3K3:17q23.3;LYN:8q13;	2	(8, 56000000, 56999999):1;(17, 61000000, 61999999):1;	MAP3K3:[(17, 61000000, 61999999)];LYN:[(8, 56000000, 56999999)];	2	1	1	16505	-	-	-	-	1.01252	0.501322	0.956868	13570
	889	CCT2;MAP3K3;	2	12:1;17:1;	CCT2:12;MAP3K3:17;	2	17q23.3:1;12q15:1;	CCT2:12q15;MAP3K3:17q23.3;	2	(17, 61000000, 61999999):1;(12, 69000000, 69999999):1;	CCT2:[(12, 69000000, 69999999)];MAP3K3:[(17, 61000000, 61999999)];	2	1	1	4162	-	-	-	-	1.01258	0.821792	0.994081	21420
	890	MAP3K3;SMARCC2;	2	12:1;17:1;	MAP3K3:17;SMARCC2:12;	2	12q13.2:1;17q23.3:1;	MAP3K3:17q23.3;SMARCC2:12q13.2;	2	(17, 61000000, 61999999):1;(12, 56000000, 56999999):1;	MAP3K3:[(17, 61000000, 61999999)];SMARCC2:[(12, 56000000, 56999999)];	2	1	1	11491	-	-	-	-	1.00937	0.664966	0.983379	17515
	891	MAP3K3;VBP1;	2	17:1;23:1;	MAP3K3:17;VBP1:23;	2	17q23.3:1;Xq28:1;	MAP3K3:17q23.3;VBP1:Xq28;	2	(17, 61000000, 61999999):1;(23, 154000000, 154999999):1;	MAP3K3:[(17, 61000000, 61999999)];VBP1:[(23, 154000000, 154999999)];	2	1	1	11492	-	-	-	-	1.01388	0.183352	0.886002	5361
	892	MAP3K3;VIM;	2	10:1;17:1;	MAP3K3:17;VIM:10;	2	10p13:1;17q23.3:1;	MAP3K3:17q23.3;VIM:10p13;	2	(10, 17000000, 17999999):1;(17, 61000000, 61999999):1;	MAP3K3:[(17, 61000000, 61999999)];VIM:[(10, 17000000, 17999999)];	2	1	1	20651	-	-	-	-	1.0103	0.618274	0.974981	16431
	895	SNX3;CRK;	2	6:1;17:1;	SNX3:6;CRK:17;	2	17p13.3:1;6q21:1;	SNX3:6q21;CRK:17p13.3;	2	(6, 108000008, 108999999):1;(17, 1000000, 1999999):1;	SNX3:[(6, 108000008, 108999999)];CRK:[(17, 1000000, 1999999)];	2	1	1	20652	-	-	-	-	1.01365	0.600139	0.972231	15984
	896	CRK;EPB41L3;	2	17:1;18:1;	CRK:17;EPB41L3:18;	2	17p13.3:1;18p11.32:1;	CRK:17p13.3;EPB41L3:18p11.32;	2	(18, 5000000, 5999999):1;(17, 1000000, 1999999):1;	CRK:[(17, 1000000, 1999999)];EPB41L3:[(18, 5000000, 5999999)];	2	1	1	20653	-	-	-	-	1.00107	0.124386	0.872989	3674
	897	CRK;DLGAP1;	2	17:1;18:1;	CRK:17;DLGAP1:18;	2	17p13.3:1;18p11.31:1;	CRK:17p13.3;DLGAP1:18p11.31;	2	(18, 3000000, 3999999):1;(17, 1000000, 1999999):1;	CRK:[(17, 1000000, 1999999)];DLGAP1:[(18, 3000000, 3999999)];	2	1	1	20654	-	-	-	-	1.00105	0.1237	0.872989	3661
	898	CRK;EFS;	2	14:1;17:1;	CRK:17;EFS:14;	2	17p13.3:1;14q11.2-q12:1;	CRK:17p13.3;EFS:14q11.2-q12;	2	(14, 23000000, 23999999):1;(17, 1000000, 1999999):1;	CRK:[(17, 1000000, 1999999)];EFS:[(14, 23000000, 23999999)];	2	1	1	11503	-	-	-	-	0.999841	0.218956	0.895279	6333
	899	SHANK2;CRK;	2	11:1;17:1;	SHANK2:11;CRK:17;	2	17p13.3:1;11q13.2:1;	SHANK2:11q13.2;CRK:17p13.3;	2	(11, 70000000, 70999999):1;(17, 1000000, 1999999):1;	SHANK2:[(11, 70000000, 70999999)];CRK:[(17, 1000000, 1999999)];	2	1	1	11504	-	-	-	-	0.98122	0.052507	0.872989	1485
	902	LSM2;SNRPE;	2	1:1;6:1;	LSM2:6;SNRPE:1;	2	1q32:1;6p21.3:1;	LSM2:6p21.3;SNRPE:1q32;	2	(6, 31000000, 31999999):1;(1, 203000000, 203999999):1;	LSM2:[(6, 31000000, 31999999)];SNRPE:[(1, 203000000, 203999999)];	2	1	1	18816	-	-	-	-	1.00752	0.24985	0.903146	7165
	903	LSM2;SNRPD2;	2	6:1;19:1;	LSM2:6;SNRPD2:19;	2	19q13.2:1;6p21.3:1;	LSM2:6p21.3;SNRPD2:19q13.2;	2	(19, 46000000, 46999999):1;(6, 31000000, 31999999):1;	LSM2:[(6, 31000000, 31999999)];SNRPD2:[(19, 46000000, 46999999)];	2	1	1	18817	-	-	-	-	0.990348	0.117791	0.872989	3482
	904	LSM2;ZNF408;	2	6:1;11:1;	LSM2:6;ZNF408:11;	2	6p21.3:1;11p11.2:1;	LSM2:6p21.3;ZNF408:11p11.2;	2	(11, 46000000, 46999999):1;(6, 31000000, 31999999):1;	LSM2:[(6, 31000000, 31999999)];ZNF408:[(11, 46000000, 46999999)];	2	1	1	18820	-	-	-	-	1.01141	0.475081	0.951957	12927
	905	LSM2;DNAJA1;	2	6:1;9:1;	LSM2:6;DNAJA1:9;	2	9p13.3:1;6p21.3:1;	LSM2:6p21.3;DNAJA1:9p13.3;	2	(6, 31000000, 31999999):1;(9, 33000000, 33999999):1;	LSM2:[(6, 31000000, 31999999)];DNAJA1:[(9, 33000000, 33999999)];	2	1	1	18821	-	-	-	-	1.00723	0.26362	0.908438	7510
	906	CLIC1;LSM1;	2	6:1;8:1;	CLIC1:6;LSM1:8;	2	8p11.2:1;6p21.3:1;	CLIC1:6p21.3;LSM1:8p11.2;	2	(8, 38000000, 38999999):1;(6, 31000000, 31999999):1;	CLIC1:[(6, 31000000, 31999999)];LSM1:[(8, 38000000, 38999999)];	2	1	1	18818	-	-	-	-	1.01455	0.570393	0.968231	15262
	907	ABHD16A;IFITM1;	2	6:1;11:1;	ABHD16A:6;IFITM1:11;	2	11p15.5:1;6p21.3:1;	ABHD16A:6p21.3;IFITM1:11p15.5;	2	(11, 0, 999999):1;(6, 31000000, 31999999):1;	ABHD16A:[(6, 31000000, 31999999)];IFITM1:[(11, 0, 999999)];	2	1	1	18819	-	-	-	-	0.999917	0.098099	0.872989	2896
	908	ABHD16A;RNF5;	1	6:2;	ABHD16A:6;RNF5:6;	1	6p21.3:2;	ABHD16A:6p21.3;RNF5:6p21.3;	2	(6, 32000000, 32999999):1;(6, 31000000, 31999999):1;	ABHD16A:[(6, 31000000, 31999999)];RNF5:[(6, 32000000, 32999999)];	1	0.052693	0.911503	1006	475025	0.015576	0.501505	50	-	-	-	-
	909	ABHD16A;HM13;	2	6:1;20:1;	ABHD16A:6;HM13:20;	2	20q11.21:1;6p21.3:1;	ABHD16A:6p21.3;HM13:20q11.21;	2	(6, 31000000, 31999999):1;(20, 30000000, 30999999):1;	ABHD16A:[(6, 31000000, 31999999)];HM13:[(20, 30000000, 30999999)];	2	1	1	18822	-	-	-	-	1.00264	0.12035	0.872989	3560
	910	ABHD16A;TMEM147;	2	6:1;19:1;	ABHD16A:6;TMEM147:19;	2	6p21.3:1;19q13.1:1;	ABHD16A:6p21.3;TMEM147:19q13.1;	2	(19, 36000000, 36999999):1;(6, 31000000, 31999999):1;	ABHD16A:[(6, 31000000, 31999999)];TMEM147:[(19, 36000000, 36999999)];	2	1	1	6130	-	-	-	-	1.00693	0.339492	0.925371	9506
	911	ABHD16A;TMEM222;	2	1:1;6:1;	ABHD16A:6;TMEM222:1;	2	6p21.3:1;1p36.11:1;	ABHD16A:6p21.3;TMEM222:1p36.11;	2	(6, 31000000, 31999999):1;(1, 27000000, 27999999):1;	ABHD16A:[(6, 31000000, 31999999)];TMEM222:[(1, 27000000, 27999999)];	2	1	1	6129	-	-	-	-	0.986482	0.007185	0.872989	187
	912	ABHD16A;DNAJC1;	2	6:1;10:1;	ABHD16A:6;DNAJC1:10;	2	10p12.31:1;6p21.3:1;	ABHD16A:6p21.3;DNAJC1:10p12.31;	2	(10, 22000000, 22999999):1;(6, 31000000, 31999999):1;	ABHD16A:[(6, 31000000, 31999999)];DNAJC1:[(10, 22000000, 22999999)];	2	1	1	6132	-	-	-	-	1.01177	0.45057	0.945576	12331
	913	GPRC5C;ABHD16A;	2	6:1;17:1;	GPRC5C:17;ABHD16A:6;	2	6p21.3:1;17q25:1;	GPRC5C:17q25;ABHD16A:6p21.3;	2	(6, 31000000, 31999999):1;(17, 72000000, 72999999):1;	GPRC5C:[(17, 72000000, 72999999)];ABHD16A:[(6, 31000000, 31999999)];	2	1	1	6131	-	-	-	-	0.989679	0.095414	0.872989	2809
	914	ABHD16A;PILRB;	2	6:1;7:1;	ABHD16A:6;PILRB:7;	2	7q22.1:1;6p21.3:1;	ABHD16A:6p21.3;PILRB:7q22.1;	2	(6, 31000000, 31999999):1;(7, 99000000, 99999999):1;	ABHD16A:[(6, 31000000, 31999999)];PILRB:[(7, 99000000, 99999999)];	2	1	1	3634	-	-	-	-	1.00756	0.029625	0.872989	829
	915	SRC;DAG1;	2	3:1;20:1;	SRC:20;DAG1:3;	2	20q12-q13:1;3p21:1;	SRC:20q12-q13;DAG1:3p21;	3	(3, 49000000, 49999999):1;(20, 36000000, 36999999):1;(20, 35000000, 35999999):1;	SRC:[(20, 35000000, 35999999), (20, 36000000, 36999999)];DAG1:[(3, 49000000, 49999999)];	2	1	1	6120	-	-	-	-	0.997694	0.007693	0.872989	195
	916	SRC;SNX3;	2	6:1;20:1;	SRC:20;SNX3:6;	2	20q12-q13:1;6q21:1;	SRC:20q12-q13;SNX3:6q21;	3	(6, 108000008, 108999999):1;(20, 36000000, 36999999):1;(20, 35000000, 35999999):1;	SRC:[(20, 35000000, 35999999), (20, 36000000, 36999999)];SNX3:[(6, 108000008, 108999999)];	2	1	1	6128	-	-	-	-	1.01809	0.88112	0.995434	22916
	917	SRC;ASPN;	2	9:1;20:1;	SRC:20;ASPN:9;	2	20q12-q13:1;9q22:1;	SRC:20q12-q13;ASPN:9q22;	3	(20, 36000000, 36999999):1;(20, 35000000, 35999999):1;(9, 95000000, 95999999):1;	SRC:[(20, 35000000, 35999999), (20, 36000000, 36999999)];ASPN:[(9, 95000000, 95999999)];	2	1	1	3650	-	-	-	-	1.00292	0.416507	0.940903	11469
	918	ASB16;SRC;	2	17:1;20:1;	ASB16:17;SRC:20;	2	20q12-q13:1;17q21.31:1;	ASB16:17q21.31;SRC:20q12-q13;	3	(20, 36000000, 36999999):1;(17, 42000000, 42999999):1;(20, 35000000, 35999999):1;	ASB16:[(17, 42000000, 42999999)];SRC:[(20, 35000000, 35999999), (20, 36000000, 36999999)];	2	1	1	2326	-	-	-	-	0.991443	0.315265	0.917732	8892
	919	REL;TUBB4;	2	2:1;19:1;	REL:2;TUBB4:19;	2	19p13.3:1;2p13-p12:1;	REL:2p13-p12;TUBB4:19p13.3;	2	(2, 61000000, 61999999):1;(19, 6000000, 6999999):1;	REL:[(2, 61000000, 61999999)];TUBB4:[(19, 6000000, 6999999)];	2	1	1	2325	-	-	-	-	1.01607	0.388394	0.935356	10740
	921	BRCA1;BRAP;	2	12:1;17:1;	BRCA1:17;BRAP:12;	2	17q21:1;12q24:1;	BRCA1:17q21;BRAP:12q24;	2	(17, 41000000, 41999999):1;(12, 112000000, 112999999):1;	BRCA1:[(17, 41000000, 41999999)];BRAP:[(12, 112000000, 112999999)];	2	1	1	12005	-	-	-	-	0.998023	0.156027	0.873792	4611
	922	DAXX;CDKN2A;	2	6:1;9:1;	DAXX:6;CDKN2A:9;	2	9p21:1;6p21.3:1;	DAXX:6p21.3;CDKN2A:9p21;	2	(6, 33000000, 33999999):1;(9, 21000000, 21999999):1;	DAXX:[(6, 33000000, 33999999)];CDKN2A:[(9, 21000000, 21999999)];	2	1	1	11921	-	-	-	-	1.01533	0.864508	0.994392	22525
	923	DAXX;MDM2;	2	6:1;12:1;	DAXX:6;MDM2:12;	2	12q14.3-q15:1;6p21.3:1;	DAXX:6p21.3;MDM2:12q14.3-q15;	2	(6, 33000000, 33999999):1;(12, 69000000, 69999999):1;	DAXX:[(6, 33000000, 33999999)];MDM2:[(12, 69000000, 69999999)];	2	1	1	11923	-	-	-	-	1.01531	0.832331	0.994323	21674
	924	MDM2;CDKN2A;	2	9:1;12:1;	MDM2:12;CDKN2A:9;	2	12q14.3-q15:1;9p21:1;	MDM2:12q14.3-q15;CDKN2A:9p21;	2	(9, 21000000, 21999999):1;(12, 69000000, 69999999):1;	MDM2:[(12, 69000000, 69999999)];CDKN2A:[(9, 21000000, 21999999)];	2	1	1	12008	-	-	-	-	1.01308	0.799414	0.993024	20827
	925	LST1;G2E3;	2	6:1;14:1;	LST1:6;G2E3:14;	2	14q12:1;6p21.3:1;	LST1:6p21.3;G2E3:14q12;	2	(14, 31000000, 31999999):1;(6, 31000000, 31999999):1;	LST1:[(6, 31000000, 31999999)];G2E3:[(14, 31000000, 31999999)];	2	1	1	12009	-	-	-	-	1.01557	0.747512	0.988744	19578
	926	UBXN8;NPLOC4;	2	8:1;17:1;	UBXN8:8;NPLOC4:17;	2	17qter:1;8p12-p11.2:1;	UBXN8:8p12-p11.2;NPLOC4:17qter;	1	(8, 30000000, 30999999):1;	UBXN8:[(8, 30000000, 30999999)];NPLOC4:[];	2	1	1	12010	-	-	-	-	-	-	-	-
	927	UBXN8;VCPIP1;	1	8:2;	UBXN8:8;VCPIP1:8;	2	8q13:1;8p12-p11.2:1;	UBXN8:8p12-p11.2;VCPIP1:8q13;	2	(8, 30000000, 30999999):1;(8, 67000000, 67999999):1;	UBXN8:[(8, 30000000, 30999999)];VCPIP1:[(8, 67000000, 67999999)];	1	0.05281	0.911503	1342	36900000	0.404021	0.957227	690	-	-	-	-
	928	UBXN8;UFD1L;	2	8:1;22:1;	UBXN8:8;UFD1L:22;	2	22q11.21:1;8p12-p11.2:1;	UBXN8:8p12-p11.2;UFD1L:22q11.21;	2	(8, 30000000, 30999999):1;(22, 19000000, 19999999):1;	UBXN8:[(8, 30000000, 30999999)];UFD1L:[(22, 19000000, 19999999)];	2	1	1	26859	-	-	-	-	1.00649	0.250947	0.903146	7194
	929	UBXN8;VCP;	2	8:1;9:1;	UBXN8:8;VCP:9;	2	9p13.3:1;8p12-p11.2:1;	UBXN8:8p12-p11.2;VCP:9p13.3;	2	(8, 30000000, 30999999):1;(9, 35000000, 35999999):1;	UBXN8:[(8, 30000000, 30999999)];VCP:[(9, 35000000, 35999999)];	2	1	1	16910	-	-	-	-	1.0073	0.148332	0.873792	4384
	930	UBXN6;VCP;	2	9:1;19:1;	UBXN6:19;VCP:9;	2	9p13.3:1;19p13:1;	UBXN6:19p13;VCP:9p13.3;	2	(19, 4000000, 4999999):1;(9, 35000000, 35999999):1;	UBXN6:[(19, 4000000, 4999999)];VCP:[(9, 35000000, 35999999)];	2	1	1	21769	-	-	-	-	1.00659	0.408495	0.938992	11268
	931	UBXN6;VCPIP1;	2	8:1;19:1;	UBXN6:19;VCPIP1:8;	2	8q13:1;19p13:1;	UBXN6:19p13;VCPIP1:8q13;	2	(8, 67000000, 67999999):1;(19, 4000000, 4999999):1;	UBXN6:[(19, 4000000, 4999999)];VCPIP1:[(8, 67000000, 67999999)];	2	1	1	21768	-	-	-	-	1.01978	0.754768	0.989687	19757
	932	UBXN6;PLAA;	2	9:1;19:1;	UBXN6:19;PLAA:9;	2	9p21:1;19p13:1;	UBXN6:19p13;PLAA:9p21;	2	(19, 4000000, 4999999):1;(9, 26000000, 26999999):1;	UBXN6:[(19, 4000000, 4999999)];PLAA:[(9, 26000000, 26999999)];	2	1	1	17910	-	-	-	-	1.01788	0.940747	0.99757	24409
	933	VCP;UBXN4;	2	2:1;9:1;	VCP:9;UBXN4:2;	2	9p13.3:1;2q21.3:1;	VCP:9p13.3;UBXN4:2q21.3;	2	(2, 136000000, 136999999):1;(9, 35000000, 35999999):1;	VCP:[(9, 35000000, 35999999)];UBXN4:[(2, 136000000, 136999999)];	2	1	1	23750	-	-	-	-	1.0155	0.80974	0.993024	21117
	934	UBXN10;NPLOC4;	2	1:1;17:1;	UBXN10:1;NPLOC4:17;	2	17qter:1;1p36.12:1;	UBXN10:1p36.12;NPLOC4:17qter;	1	(1, 20000000, 20999999):1;	UBXN10:[(1, 20000000, 20999999)];NPLOC4:[];	2	1	1	21772	-	-	-	-	-	-	-	-
	935	UBXN10;VCP;	2	1:1;9:1;	UBXN10:1;VCP:9;	2	9p13.3:1;1p36.12:1;	UBXN10:1p36.12;VCP:9p13.3;	2	(1, 20000000, 20999999):1;(9, 35000000, 35999999):1;	UBXN10:[(1, 20000000, 20999999)];VCP:[(9, 35000000, 35999999)];	2	1	1	21771	-	-	-	-	1.0056	0.248998	0.902417	7148
	936	UBXN10;UFD1L;	2	1:1;22:1;	UBXN10:1;UFD1L:22;	2	22q11.21:1;1p36.12:1;	UBXN10:1p36.12;UFD1L:22q11.21;	2	(22, 19000000, 19999999):1;(1, 20000000, 20999999):1;	UBXN10:[(1, 20000000, 20999999)];UFD1L:[(22, 19000000, 19999999)];	2	1	1	21770	-	-	-	-	0.993931	0.283129	0.915625	7994
	938	ASPSCR1;PLAA;	2	9:1;17:1;	ASPSCR1:17;PLAA:9;	2	9p21:1;17q25.3:1;	ASPSCR1:17q25.3;PLAA:9p21;	1	(9, 26000000, 26999999):1;	ASPSCR1:[];PLAA:[(9, 26000000, 26999999)];	2	1	1	17908	-	-	-	-	-	-	-	-
	940	TNFRSF1A;C1QBP;	2	12:1;17:1;	TNFRSF1A:12;C1QBP:17;	2	12p13.2:1;17p13.3:1;	TNFRSF1A:12p13.2;C1QBP:17p13.3;	2	(17, 5000000, 5999999):1;(12, 6000000, 6999999):1;	TNFRSF1A:[(12, 6000000, 6999999)];C1QBP:[(17, 5000000, 5999999)];	2	1	1	6228	-	-	-	-	0.987472	0.012356	0.872989	314
	941	TNFRSF1A;DNAJB12;	2	10:1;12:1;	TNFRSF1A:12;DNAJB12:10;	2	12p13.2:1;10q22.1:1;	TNFRSF1A:12p13.2;DNAJB12:10q22.1;	2	(10, 74000000, 74999999):1;(12, 6000000, 6999999):1;	TNFRSF1A:[(12, 6000000, 6999999)];DNAJB12:[(10, 74000000, 74999999)];	2	1	1	6229	-	-	-	-	1.00667	0.122754	0.872989	3635
	942	TNFRSF1A;ATP5A1;	2	12:1;18:1;	TNFRSF1A:12;ATP5A1:18;	2	12p13.2:1;18q21:1;	TNFRSF1A:12p13.2;ATP5A1:18q21;	2	(18, 43000000, 43999999):1;(12, 6000000, 6999999):1;	TNFRSF1A:[(12, 6000000, 6999999)];ATP5A1:[(18, 43000000, 43999999)];	2	1	1	6226	-	-	-	-	1.00472	0.112537	0.872989	3330
	943	TNFRSF1A;SSR4;	2	12:1;23:1;	TNFRSF1A:12;SSR4:23;	2	12p13.2:1;Xq28:1;	TNFRSF1A:12p13.2;SSR4:Xq28;	2	(12, 6000000, 6999999):1;(23, 153000000, 153999999):1;	TNFRSF1A:[(12, 6000000, 6999999)];SSR4:[(23, 153000000, 153999999)];	2	1	1	6227	-	-	-	-	1.01857	0.944995	0.99757	24509
	945	TNFRSF1A;MYH10;	2	12:1;17:1;	TNFRSF1A:12;MYH10:17;	2	12p13.2:1;17p13:1;	TNFRSF1A:12p13.2;MYH10:17p13;	2	(17, 8000000, 8999999):1;(12, 6000000, 6999999):1;	TNFRSF1A:[(12, 6000000, 6999999)];MYH10:[(17, 8000000, 8999999)];	2	1	1	6225	-	-	-	-	0.990387	0.029287	0.872989	821
	946	TNFRSF1A;CANX;	2	5:1;12:1;	TNFRSF1A:12;CANX:5;	2	12p13.2:1;5q35:1;	TNFRSF1A:12p13.2;CANX:5q35;	2	(5, 179000000, 179999999):1;(12, 6000000, 6999999):1;	TNFRSF1A:[(12, 6000000, 6999999)];CANX:[(5, 179000000, 179999999)];	2	1	1	6223	-	-	-	-	1.00113	0.031312	0.872989	877
	947	TNFRSF1A;RUVBL1;	2	3:1;12:1;	TNFRSF1A:12;RUVBL1:3;	2	12p13.2:1;3q21:1;	TNFRSF1A:12p13.2;RUVBL1:3q21;	2	(3, 127000000, 127999999):1;(12, 6000000, 6999999):1;	TNFRSF1A:[(12, 6000000, 6999999)];RUVBL1:[(3, 127000000, 127999999)];	2	1	1	6224	-	-	-	-	1.00292	0.072517	0.872989	2109
	949	TNFRSF1A;SLC25A3;	1	12:2;	TNFRSF1A:12;SLC25A3:12;	2	12p13.2:1;12q23:1;	TNFRSF1A:12p13.2;SLC25A3:12q23;	2	(12, 98000000, 98999999):1;(12, 6000000, 6999999):1;	TNFRSF1A:[(12, 6000000, 6999999)];SLC25A3:[(12, 98000000, 98999999)];	1	0.052652	0.911503	899	92500000	0.872615	0.99048	1434	-	-	-	-
	950	TNFRSF1A;CLTCL1;	2	12:1;22:1;	TNFRSF1A:12;CLTCL1:22;	2	12p13.2:1;22q11.2|22q11.21:1;	TNFRSF1A:12p13.2;CLTCL1:22q11.2|22q11.21;	2	(22, 19000000, 19999999):1;(12, 6000000, 6999999):1;	TNFRSF1A:[(12, 6000000, 6999999)];CLTCL1:[(22, 19000000, 19999999)];	2	1	1	15949	-	-	-	-	0.984553	0.07839	0.872989	2286
	951	TNFRSF1A;TIMM50;	2	12:1;19:1;	TNFRSF1A:12;TIMM50:19;	2	12p13.2:1;19q13.2:1;	TNFRSF1A:12p13.2;TIMM50:19q13.2;	2	(19, 39000000, 39999999):1;(12, 6000000, 6999999):1;	TNFRSF1A:[(12, 6000000, 6999999)];TIMM50:[(19, 39000000, 39999999)];	2	1	1	15948	-	-	-	-	0.999667	0.103269	0.872989	3041
	952	TNFRSF1A;CDIPT;	2	12:1;16:1;	TNFRSF1A:12;CDIPT:16;	2	12p13.2:1;16p11.2:1;	TNFRSF1A:12p13.2;CDIPT:16p11.2;	2	(16, 29000000, 29999999):1;(12, 6000000, 6999999):1;	TNFRSF1A:[(12, 6000000, 6999999)];CDIPT:[(16, 29000000, 29999999)];	2	1	1	15950	-	-	-	-	1.00105	0.062795	0.872989	1796
	953	TNFRSF1A;NAP1L1;	1	12:2;	TNFRSF1A:12;NAP1L1:12;	2	12p13.2:1;12q21.2:1;	TNFRSF1A:12p13.2;NAP1L1:12q21.2;	2	(12, 76000000, 76999999):1;(12, 6000000, 6999999):1;	TNFRSF1A:[(12, 6000000, 6999999)];NAP1L1:[(12, 76000000, 76999999)];	1	0.052407	0.911503	260	70000000	0.76349	0.98254	1266	-	-	-	-
	954	TNFRSF1A;CLTC;	2	12:1;17:1;	TNFRSF1A:12;CLTC:17;	2	12p13.2:1;17q11-qter:1;	TNFRSF1A:12p13.2;CLTC:17q11-qter;	2	(17, 57000000, 57999999):1;(12, 6000000, 6999999):1;	TNFRSF1A:[(12, 6000000, 6999999)];CLTC:[(17, 57000000, 57999999)];	2	1	1	15952	-	-	-	-	0.997588	0.142347	0.872989	4213
	955	TNFRSF1A;DDOST;	2	1:1;12:1;	TNFRSF1A:12;DDOST:1;	2	12p13.2:1;1p36.1:1;	TNFRSF1A:12p13.2;DDOST:1p36.1;	2	(1, 20000000, 20999999):1;(12, 6000000, 6999999):1;	TNFRSF1A:[(12, 6000000, 6999999)];DDOST:[(1, 20000000, 20999999)];	2	1	1	15951	-	-	-	-	0.996109	0.014631	0.872989	367
	956	TNFRSF1A;RCN2;	2	12:1;15:1;	TNFRSF1A:12;RCN2:15;	2	12p13.2:1;15q23:1;	TNFRSF1A:12p13.2;RCN2:15q23;	2	(12, 6000000, 6999999):1;(15, 77000000, 77999999):1;	TNFRSF1A:[(12, 6000000, 6999999)];RCN2:[(15, 77000000, 77999999)];	2	1	1	15954	-	-	-	-	0.998223	0.033427	0.872989	933
	957	TNFRSF1A;TUBB2B;	2	6:1;12:1;	TNFRSF1A:12;TUBB2B:6;	2	12p13.2:1;6p25:1;	TNFRSF1A:12p13.2;TUBB2B:6p25;	2	(6, 3000000, 3999999):1;(12, 6000000, 6999999):1;	TNFRSF1A:[(12, 6000000, 6999999)];TUBB2B:[(6, 3000000, 3999999)];	2	1	1	15953	-	-	-	-	0.998528	0.039874	0.872989	1102
	958	TNFRSF1A;HADHA;	2	2:1;12:1;	TNFRSF1A:12;HADHA:2;	2	12p13.2:1;2p23:1;	TNFRSF1A:12p13.2;HADHA:2p23;	2	(2, 26000000, 26999999):1;(12, 6000000, 6999999):1;	TNFRSF1A:[(12, 6000000, 6999999)];HADHA:[(2, 26000000, 26999999)];	2	1	1	15947	-	-	-	-	1.00855	0.081164	0.872989	2369
	960	TNFRSF1A;RPS27A;	2	2:1;12:1;	TNFRSF1A:12;RPS27A:2;	2	12p13.2:1;2p16:1;	TNFRSF1A:12p13.2;RPS27A:2p16;	2	(2, 55000000, 55999999):1;(12, 6000000, 6999999):1;	TNFRSF1A:[(12, 6000000, 6999999)];RPS27A:[(2, 55000000, 55999999)];	2	1	1	25730	-	-	-	-	1.01436	0.42905	0.942222	11795
	961	TNFRSF1A;ERLEC1;	2	2:1;12:1;	TNFRSF1A:12;ERLEC1:2;	2	12p13.2:1;2p16.2:1;	TNFRSF1A:12p13.2;ERLEC1:2p16.2;	2	(2, 54000000, 54999999):1;(12, 6000000, 6999999):1;	TNFRSF1A:[(12, 6000000, 6999999)];ERLEC1:[(2, 54000000, 54999999)];	2	1	1	25731	-	-	-	-	1.01441	0.434298	0.942896	11933
	962	TNFRSF1A;MON2;	1	12:2;	TNFRSF1A:12;MON2:12;	2	12p13.2:1;12q14.1:1;	TNFRSF1A:12p13.2;MON2:12q14.1;	2	(12, 62000000, 62999999):1;(12, 6000000, 6999999):1;	TNFRSF1A:[(12, 6000000, 6999999)];MON2:[(12, 62000000, 62999999)];	1	0.052808	0.911503	1335	56400000	0.650605	0.98254	1055	-	-	-	-
	963	TNFRSF1A;MYO6;	2	6:1;12:1;	TNFRSF1A:12;MYO6:6;	2	12p13.2:1;6q13:1;	TNFRSF1A:12p13.2;MYO6:6q13;	2	(6, 76000000, 76999999):1;(12, 6000000, 6999999):1;	TNFRSF1A:[(12, 6000000, 6999999)];MYO6:[(6, 76000000, 76999999)];	2	1	1	25732	-	-	-	-	1.01238	0.564047	0.967434	15107
	964	TNFRSF1A;UBA52;	2	12:1;19:1;	TNFRSF1A:12;UBA52:19;	2	12p13.2:1;19p13.1-p12:1;	TNFRSF1A:12p13.2;UBA52:19p13.1-p12;	2	(19, 18000000, 18999999):1;(12, 6000000, 6999999):1;	TNFRSF1A:[(12, 6000000, 6999999)];UBA52:[(19, 18000000, 18999999)];	2	1	1	25727	-	-	-	-	0.996998	0.076677	0.872989	2226
	966	TNFRSF1A;PFKL;	2	12:1;21:1;	TNFRSF1A:12;PFKL:21;	2	12p13.2:1;21q22.3:1;	TNFRSF1A:12p13.2;PFKL:21q22.3;	2	(21, 45000000, 45999999):1;(12, 6000000, 6999999):1;	TNFRSF1A:[(12, 6000000, 6999999)];PFKL:[(21, 45000000, 45999999)];	2	1	1	25728	-	-	-	-	0.991844	0.022668	0.872989	627
	967	TNFRSF1A;TUBB4;	2	12:1;19:1;	TNFRSF1A:12;TUBB4:19;	2	12p13.2:1;19p13.3:1;	TNFRSF1A:12p13.2;TUBB4:19p13.3;	2	(19, 6000000, 6999999):1;(12, 6000000, 6999999):1;	TNFRSF1A:[(12, 6000000, 6999999)];TUBB4:[(19, 6000000, 6999999)];	2	1	1	25729	-	-	-	-	0.989578	0.016577	0.872989	427
	968	TNFRSF1A;LRRC59;	2	12:1;17:1;	TNFRSF1A:12;LRRC59:17;	2	12p13.2:1;17q21.33:1;	TNFRSF1A:12p13.2;LRRC59:17q21.33;	2	(17, 48000000, 48999999):1;(12, 6000000, 6999999):1;	TNFRSF1A:[(12, 6000000, 6999999)];LRRC59:[(17, 48000000, 48999999)];	2	1	1	25733	-	-	-	-	0.999026	0.18946	0.887179	5522
	969	TNFRSF1A;RPS27;	2	1:1;12:1;	TNFRSF1A:12;RPS27:1;	2	12p13.2:1;1q21:1;	TNFRSF1A:12p13.2;RPS27:1q21;	2	(1, 153000000, 153999999):1;(12, 6000000, 6999999):1;	TNFRSF1A:[(12, 6000000, 6999999)];RPS27:[(1, 153000000, 153999999)];	2	1	1	25734	-	-	-	-	1.00083	0.081744	0.872989	2386
	970	TNFRSF1A;ATAD3C;	2	1:1;12:1;	TNFRSF1A:12;ATAD3C:1;	2	12p13.2:1;1p36.33:1;	TNFRSF1A:12p13.2;ATAD3C:1p36.33;	2	(1, 1000000, 1999999):1;(12, 6000000, 6999999):1;	TNFRSF1A:[(12, 6000000, 6999999)];ATAD3C:[(1, 1000000, 1999999)];	2	1	1	9167	-	-	-	-	0.996378	0.016974	0.872989	436
	971	XPA;RASSF1;	2	3:1;9:1;	XPA:9;RASSF1:3;	2	9q22.3:1;3p21.3:1;	XPA:9q22.3;RASSF1:3p21.3;	2	(3, 50000000, 50999999):1;(9, 100000000, 100999999):1;	XPA:[(9, 100000000, 100999999)];RASSF1:[(3, 50000000, 50999999)];	2	1	1	9166	-	-	-	-	1.01237	0.628336	0.977274	16658
	972	MAP3K3;PYGM;	2	11:1;17:1;	MAP3K3:17;PYGM:11;	2	17q23.3:1;11q12-q13.2:1;	MAP3K3:17q23.3;PYGM:11q12-q13.2;	2	(11, 64000000, 64999999):1;(17, 61000000, 61999999):1;	MAP3K3:[(17, 61000000, 61999999)];PYGM:[(11, 64000000, 64999999)];	2	1	1	9165	-	-	-	-	0.998511	0.309027	0.917732	8715
	973	MAP3K3;PPP1CC;	2	12:1;17:1;	MAP3K3:17;PPP1CC:12;	2	17q23.3:1;12q24.1-q24.2:1;	MAP3K3:17q23.3;PPP1CC:12q24.1-q24.2;	2	(17, 61000000, 61999999):1;(12, 111000000, 111999999):1;	MAP3K3:[(17, 61000000, 61999999)];PPP1CC:[(12, 111000000, 111999999)];	2	1	1	9164	-	-	-	-	1.00436	0.402392	0.93721	11123
	975	MAP3K3;MYL6B;	2	12:1;17:1;	MAP3K3:17;MYL6B:12;	2	17q23.3:1;12q13.13:1;	MAP3K3:17q23.3;MYL6B:12q13.13;	2	(17, 61000000, 61999999):1;(12, 56000000, 56999999):1;	MAP3K3:[(17, 61000000, 61999999)];MYL6B:[(12, 56000000, 56999999)];	2	1	1	9163	-	-	-	-	1.00937	0.664534	0.983379	17504
	976	MAP3K3;DLG1;	2	3:1;17:1;	MAP3K3:17;DLG1:3;	2	17q23.3:1;3q29:1;	MAP3K3:17q23.3;DLG1:3q29;	3	(3, 196000000, 196999999):1;(17, 61000000, 61999999):1;(3, 197000000, 197999999):1;	MAP3K3:[(17, 61000000, 61999999)];DLG1:[(3, 196000000, 196999999), (3, 197000000, 197999999)];	2	1	1	9162	-	-	-	-	1.00369	0.226692	0.897083	6547
	977	MAP3K3;GAPDH;	2	12:1;17:1;	MAP3K3:17;GAPDH:12;	2	17q23.3:1;12p13:1;	MAP3K3:17q23.3;GAPDH:12p13;	2	(17, 61000000, 61999999):1;(12, 6000000, 6999999):1;	MAP3K3:[(17, 61000000, 61999999)];GAPDH:[(12, 6000000, 6999999)];	2	1	1	9161	-	-	-	-	0.999522	0.204569	0.891323	5945
	978	MAP3K3;SEC16A;	2	9:1;17:1;	MAP3K3:17;SEC16A:9;	2	9q34.3:1;17q23.3:1;	MAP3K3:17q23.3;SEC16A:9q34.3;	2	(17, 61000000, 61999999):1;(9, 139000000, 139999999):1;	MAP3K3:[(17, 61000000, 61999999)];SEC16A:[(9, 139000000, 139999999)];	2	1	1	9169	-	-	-	-	0.996057	0.297326	0.916595	8402
	979	MAP3K3;S100A7;	2	1:1;17:1;	MAP3K3:17;S100A7:1;	2	1q21:1;17q23.3:1;	MAP3K3:17q23.3;S100A7:1q21;	2	(17, 61000000, 61999999):1;(1, 153000000, 153999999):1;	MAP3K3:[(17, 61000000, 61999999)];S100A7:[(1, 153000000, 153999999)];	2	1	1	9168	-	-	-	-	1.0007	0.378618	0.935356	10484
	980	MAP3K3;CFL2;	2	14:1;17:1;	MAP3K3:17;CFL2:14;	2	14q12:1;17q23.3:1;	MAP3K3:17q23.3;CFL2:14q12;	2	(14, 35000000, 35999999):1;(17, 61000000, 61999999):1;	MAP3K3:[(17, 61000000, 61999999)];CFL2:[(14, 35000000, 35999999)];	2	1	1	17950	-	-	-	-	1.0094	0.903603	0.995578	23489
	981	AKAP8L;MAP3K3;	2	17:1;19:1;	AKAP8L:19;MAP3K3:17;	2	19p13.12:1;17q23.3:1;	AKAP8L:19p13.12;MAP3K3:17q23.3;	2	(19, 15000000, 15999999):1;(17, 61000000, 61999999):1;	AKAP8L:[(19, 15000000, 15999999)];MAP3K3:[(17, 61000000, 61999999)];	2	1	1	17951	-	-	-	-	1.0037	0.933834	0.996874	24272
	982	MAP3K3;CPVL;	2	7:1;17:1;	MAP3K3:17;CPVL:7;	2	17q23.3:1;7p15.1:1;	MAP3K3:17q23.3;CPVL:7p15.1;	2	(17, 61000000, 61999999):1;(7, 29000000, 29999999):1;	MAP3K3:[(17, 61000000, 61999999)];CPVL:[(7, 29000000, 29999999)];	2	1	1	17949	-	-	-	-	1.00532	0.016602	0.872989	428
	984	MAP3K3;CCT4;	2	2:1;17:1;	MAP3K3:17;CCT4:2;	2	2p15:1;17q23.3:1;	MAP3K3:17q23.3;CCT4:2p15;	2	(2, 62000000, 62999999):1;(17, 61000000, 61999999):1;	MAP3K3:[(17, 61000000, 61999999)];CCT4:[(2, 62000000, 62999999)];	2	1	1	17953	-	-	-	-	1.00938	0.170141	0.878831	5014
	985	SRC;MKI67;	2	10:1;20:1;	SRC:20;MKI67:10;	2	20q12-q13:1;10q26.2:1;	SRC:20q12-q13;MKI67:10q26.2;	3	(10, 129000000, 129999991):1;(20, 36000000, 36999999):1;(20, 35000000, 35999999):1;	SRC:[(20, 35000000, 35999999), (20, 36000000, 36999999)];MKI67:[(10, 129000000, 129999991)];	2	1	1	17954	-	-	-	-	1.01178	0.691592	0.983559	18204
	986	REL;UACA;	2	2:1;15:1;	REL:2;UACA:15;	2	15q22-q24:1;2p13-p12:1;	REL:2p13-p12;UACA:15q22-q24;	3	(2, 61000000, 61999999):1;(15, 71000000, 71999999):1;(15, 70000000, 70999999):1;	REL:[(2, 61000000, 61999999)];UACA:[(15, 70000000, 70999999), (15, 71000000, 71999999)];	2	1	1	17952	-	-	-	-	1.01297	0.486017	0.953823	13197
	989	NFKBIA;HSPA1A;	2	6:1;14:1;	NFKBIA:14;HSPA1A:6;	2	14q13:1;6p21.3:1;	NFKBIA:14q13;HSPA1A:6p21.3;	2	(6, 31000000, 31999999):1;(14, 35000000, 35999999):1;	NFKBIA:[(14, 35000000, 35999999)];HSPA1A:[(6, 31000000, 31999999)];	2	1	1	17948	-	-	-	-	1.01675	0.824111	0.994323	21470
	990	NFKBIA;HSPA5;	2	9:1;14:1;	NFKBIA:14;HSPA5:9;	2	14q13:1;9q33.3:1;	NFKBIA:14q13;HSPA5:9q33.3;	3	(14, 35000000, 35999999):1;(9, 127000000, 127999999):1;(9, 128000000, 128999999):1;	NFKBIA:[(14, 35000000, 35999999)];HSPA5:[(9, 127000000, 127999999), (9, 128000000, 128999999)];	2	1	1	27746	-	-	-	-	1.01548	0.982987	0.997871	25512
	991	NFKBIA;HSPA8;	2	11:1;14:1;	NFKBIA:14;HSPA8:11;	2	14q13:1;11q24.1:1;	NFKBIA:14q13;HSPA8:11q24.1;	2	(11, 122000000, 122999999):1;(14, 35000000, 35999999):1;	NFKBIA:[(14, 35000000, 35999999)];HSPA8:[(11, 122000000, 122999999)];	2	1	1	27745	-	-	-	-	1.01662	0.978429	0.997871	25379
	992	NFKBIA;RPS27L;	2	14:1;15:1;	NFKBIA:14;RPS27L:15;	2	15q22.2:1;14q13:1;	NFKBIA:14q13;RPS27L:15q22.2;	2	(14, 35000000, 35999999):1;(15, 63000000, 63999999):1;	NFKBIA:[(14, 35000000, 35999999)];RPS27L:[(15, 63000000, 63999999)];	2	1	1	27748	-	-	-	-	1.01338	0.973423	0.997871	25274
	993	NFKBIA;HSPA9;	2	5:1;14:1;	NFKBIA:14;HSPA9:5;	2	14q13:1;5q31.1:1;	NFKBIA:14q13;HSPA9:5q31.1;	2	(5, 137000000, 137999999):1;(14, 35000000, 35999999):1;	NFKBIA:[(14, 35000000, 35999999)];HSPA9:[(5, 137000000, 137999999)];	2	1	1	27747	-	-	-	-	1.01602	0.95602	0.99757	24804
	994	NFKBIA;RPL23;	2	14:1;17:1;	NFKBIA:14;RPL23:17;	2	14q13:1;17q:1;	NFKBIA:14q13;RPL23:17q;	2	(14, 35000000, 35999999):1;(17, 37000000, 37999999):1;	NFKBIA:[(14, 35000000, 35999999)];RPL23:[(17, 37000000, 37999999)];	2	1	1	27742	-	-	-	-	1.0124	0.971182	0.997871	25216
	995	NFKBIA;MCM3;	2	6:1;14:1;	NFKBIA:14;MCM3:6;	2	14q13:1;6p12:1;	NFKBIA:14q13;MCM3:6p12;	2	(6, 52000000, 52999999):1;(14, 35000000, 35999999):1;	NFKBIA:[(14, 35000000, 35999999)];MCM3:[(6, 52000000, 52999999)];	2	1	1	27741	-	-	-	-	1.01067	0.279329	0.915291	7904
	996	NFKBIA;NFKB1;	2	4:1;14:1;	NFKBIA:14;NFKB1:4;	2	14q13:1;4q24:1;	NFKBIA:14q13;NFKB1:4q24;	2	(14, 35000000, 35999999):1;(4, 103000000, 103999999):1;	NFKBIA:[(14, 35000000, 35999999)];NFKB1:[(4, 103000000, 103999999)];	2	1	1	27744	-	-	-	-	1.01656	0.864003	0.994392	22513
	997	NFKBIA;ACTG1;	2	14:1;17:1;	NFKBIA:14;ACTG1:17;	2	14q13:1;17q25:1;	NFKBIA:14q13;ACTG1:17q25;	1	(14, 35000000, 35999999):1;	NFKBIA:[(14, 35000000, 35999999)];ACTG1:[];	2	1	1	27743	-	-	-	-	-	-	-	-
	998	NFKBIA;VCP;	2	9:1;14:1;	NFKBIA:14;VCP:9;	2	9p13.3:1;14q13:1;	NFKBIA:14q13;VCP:9p13.3;	2	(14, 35000000, 35999999):1;(9, 35000000, 35999999):1;	NFKBIA:[(14, 35000000, 35999999)];VCP:[(9, 35000000, 35999999)];	2	1	1	27750	-	-	-	-	1.00999	0.746023	0.988744	19549
	999	NFKBIA;TIMM50;	2	14:1;19:1;	NFKBIA:14;TIMM50:19;	2	14q13:1;19q13.2:1;	NFKBIA:14q13;TIMM50:19q13.2;	2	(19, 39000000, 39999999):1;(14, 35000000, 35999999):1;	NFKBIA:[(14, 35000000, 35999999)];TIMM50:[(19, 39000000, 39999999)];	2	1	1	27749	-	-	-	-	1.00367	0.424515	0.942174	11668
	1000	NFKBIA;CLTC;	2	14:1;17:1;	NFKBIA:14;CLTC:17;	2	14q13:1;17q11-qter:1;	NFKBIA:14q13;CLTC:17q11-qter;	2	(14, 35000000, 35999999):1;(17, 57000000, 57999999):1;	NFKBIA:[(14, 35000000, 35999999)];CLTC:[(17, 57000000, 57999999)];	2	1	1	13626	-	-	-	-	1.00837	0.874296	0.995434	22745
	1001	CD97;SRC;	2	19:1;20:1;	CD97:19;SRC:20;	2	20q12-q13:1;19p13:1;	CD97:19p13;SRC:20q12-q13;	3	(19, 14000000, 14999999):1;(20, 36000000, 36999999):1;(20, 35000000, 35999999):1;	CD97:[(19, 14000000, 14999999)];SRC:[(20, 35000000, 35999999), (20, 36000000, 36999999)];	2	1	1	13625	-	-	-	-	0.998842	0.693079	0.983559	18240
	1002	SRC;RAPGEF1;	2	9:1;20:1;	SRC:20;RAPGEF1:9;	2	9q34.3:1;20q12-q13:1;	SRC:20q12-q13;RAPGEF1:9q34.3;	3	(20, 36000000, 36999999):1;(20, 35000000, 35999999):1;(9, 134000000, 134999999):1;	SRC:[(20, 35000000, 35999999), (20, 36000000, 36999999)];RAPGEF1:[(9, 134000000, 134999999)];	2	1	1	13624	-	-	-	-	0.989346	0.062318	0.872989	1777
	1003	SRC;CYP4F2;	2	19:1;20:1;	SRC:20;CYP4F2:19;	2	20q12-q13:1;19p13.12:1;	SRC:20q12-q13;CYP4F2:19p13.12;	4	(19, 15000000, 15999999):1;(19, 16000000, 16999999):1;(20, 36000000, 36999999):1;(20, 35000000, 35999999):1;	SRC:[(20, 35000000, 35999999), (20, 36000000, 36999999)];CYP4F2:[(19, 15000000, 15999999), (19, 16000000, 16999999)];	2	1	1	13623	-	-	-	-	0.999299	0.729408	0.987987	19125
	1004	RASSF5;STK4;	2	1:1;20:1;	RASSF5:1;STK4:20;	2	1q32.1:1;20q11.2-q13.2:1;	RASSF5:1q32.1;STK4:20q11.2-q13.2;	2	(1, 206000000, 206999999):1;(20, 43000000, 43999999):1;	RASSF5:[(1, 206000000, 206999999)];STK4:[(20, 43000000, 43999999)];	2	1	1	13622	-	-	-	-	1.01308	0.731835	0.988073	19189
	1005	RPP25;RPP14;	2	3:1;15:1;	RPP25:15;RPP14:3;	2	3p14.3:1;15q24.2:1;	RPP25:15q24.2;RPP14:3p14.3;	2	(3, 58000000, 58999999):1;(15, 75000000, 75999999):1;	RPP25:[(15, 75000000, 75999999)];RPP14:[(3, 58000000, 58999999)];	2	1	1	13621	-	-	-	-	1.00803	0.285113	0.915625	8046
	1006	SRC;ACAP1;	2	17:1;20:1;	SRC:20;ACAP1:17;	2	17p13.1:1;20q12-q13:1;	SRC:20q12-q13;ACAP1:17p13.1;	3	(20, 36000000, 36999999):1;(20, 35000000, 35999999):1;(17, 7000000, 7999999):1;	SRC:[(20, 35000000, 35999999), (20, 36000000, 36999999)];ACAP1:[(17, 7000000, 7999999)];	2	1	1	13620	-	-	-	-	0.989393	0.175952	0.879886	5180
	1007	PRICKLE3;SRC;	2	20:1;23:1;	PRICKLE3:23;SRC:20;	2	20q12-q13:1;Xp11.23:1;	PRICKLE3:Xp11.23;SRC:20q12-q13;	3	(20, 36000000, 36999999):1;(20, 35000000, 35999999):1;(23, 49000000, 49999999):1;	PRICKLE3:[(23, 49000000, 49999999)];SRC:[(20, 35000000, 35999999), (20, 36000000, 36999999)];	2	1	1	13619	-	-	-	-	1.01492	0.322241	0.919072	9075
	1008	ID4;SRC;	2	6:1;20:1;	ID4:6;SRC:20;	2	6p22.3:1;20q12-q13:1;	ID4:6p22.3;SRC:20q12-q13;	3	(6, 19000000, 19999999):1;(20, 36000000, 36999999):1;(20, 35000000, 35999999):1;	ID4:[(6, 19000000, 19999999)];SRC:[(20, 35000000, 35999999), (20, 36000000, 36999999)];	2	1	1	13618	-	-	-	-	1.01336	0.571981	0.968847	15297
	1009	SRC;RRAS;	2	19:1;20:1;	SRC:20;RRAS:19;	2	20q12-q13:1;19q13.3-qter:1;	SRC:20q12-q13;RRAS:19q13.3-qter;	3	(19, 50000000, 50999999):1;(20, 36000000, 36999999):1;(20, 35000000, 35999999):1;	SRC:[(20, 35000000, 35999999), (20, 36000000, 36999999)];RRAS:[(19, 50000000, 50999999)];	2	1	1	13617	-	-	-	-	0.994421	0.310471	0.917732	8754
	1010	ACTB;ACTR1B;	2	2:1;7:1;	ACTB:7;ACTR1B:2;	2	7p22:1;2q11.1-q11.2:1;	ACTB:7p22;ACTR1B:2q11.1-q11.2;	2	(2, 98000000, 98999999):1;(7, 5000000, 5999999):1;	ACTB:[(7, 5000000, 5999999)];ACTR1B:[(2, 98000000, 98999999)];	2	1	1	23396	-	-	-	-	1.01204	0.154913	0.873792	4573
	1011	FYN;TRIM39;	1	6:2;	FYN:6;TRIM39:6;	2	6q21:1;6p21.3:1;	FYN:6q21;TRIM39:6p21.3;	3	(6, 112000000, 112999999):1;(6, 30000000, 30999999):1;(6, 111000000, 111999999):1;	FYN:[(6, 111000000, 111999999), (6, 112000000, 112999999)];TRIM39:[(6, 30000000, 30999999)];	1	0.052314	0.911503	127	81700000	0.69481	0.98254	1143	-	-	-	-
	1012	ACTR1B;DCTN1;	1	2:2;	ACTR1B:2;DCTN1:2;	2	2p13:1;2q11.1-q11.2:1;	ACTR1B:2q11.1-q11.2;DCTN1:2p13;	2	(2, 98000000, 98999999):1;(2, 74000000, 74999999):1;	ACTR1B:[(2, 98000000, 98999999)];DCTN1:[(2, 74000000, 74999999)];	1	0.052955	0.911503	1525	23700000	0.189887	0.86052	360	-	-	-	-
	1013	GSTZ1;FYN;	2	6:1;14:1;	GSTZ1:14;FYN:6;	2	14q24.3:1;6q21:1;	GSTZ1:14q24.3;FYN:6q21;	3	(6, 111000000, 111999999):1;(6, 112000000, 112999999):1;(14, 77000000, 77999999):1;	GSTZ1:[(14, 77000000, 77999999)];FYN:[(6, 111000000, 111999999), (6, 112000000, 112999999)];	2	1	1	23397	-	-	-	-	1.01216	0.407447	0.938869	11240
	1014	PRICKLE3;FYN;	2	6:1;23:1;	PRICKLE3:23;FYN:6;	2	Xp11.23:1;6q21:1;	PRICKLE3:Xp11.23;FYN:6q21;	3	(6, 112000000, 112999999):1;(6, 111000000, 111999999):1;(23, 49000000, 49999999):1;	PRICKLE3:[(23, 49000000, 49999999)];FYN:[(6, 111000000, 111999999), (6, 112000000, 112999999)];	2	1	1	23392	-	-	-	-	1.01835	0.809999	0.993024	21131
	1015	FYN;DOCK3;	2	3:1;6:1;	FYN:6;DOCK3:3;	2	3p21.2:1;6q21:1;	FYN:6q21;DOCK3:3p21.2;	4	(6, 112000000, 112999999):1;(3, 50000000, 50999999):1;(6, 111000000, 111999999):1;(3, 51000000, 51999999):1;	FYN:[(6, 111000000, 111999999), (6, 112000000, 112999999)];DOCK3:[(3, 50000000, 50999999), (3, 51000000, 51999999)];	2	1	1	23393	-	-	-	-	1.01638	0.87939	0.995434	22865
	1016	NFKBIA;SPRR1A;	2	1:1;14:1;	NFKBIA:14;SPRR1A:1;	2	14q13:1;1q21-q22:1;	NFKBIA:14q13;SPRR1A:1q21-q22;	3	(14, 35000000, 35999999):1;(1, 152000000, 152999999):1;(1, 153000000, 153999999):1;	NFKBIA:[(14, 35000000, 35999999)];SPRR1A:[(1, 152000000, 152999999), (1, 153000000, 153999999)];	2	1	1	23394	-	-	-	-	1.01098	0.544025	0.963779	14626
	1017	NFKBIA;TUBB;	2	6:1;14:1;	NFKBIA:14;TUBB:6;	2	14q13:1;6p21.33:1;	NFKBIA:14q13;TUBB:6p21.33;	2	(6, 30000000, 30999999):1;(14, 35000000, 35999999):1;	NFKBIA:[(14, 35000000, 35999999)];TUBB:[(6, 30000000, 30999999)];	2	1	1	23395	-	-	-	-	1.01651	0.80858	0.993024	21082
	1018	TUBB4;NFKBIA;	2	14:1;19:1;	TUBB4:19;NFKBIA:14;	2	14q13:1;19p13.3:1;	TUBB4:19p13.3;NFKBIA:14q13;	2	(19, 6000000, 6999999):1;(14, 35000000, 35999999):1;	TUBB4:[(19, 6000000, 6999999)];NFKBIA:[(14, 35000000, 35999999)];	2	1	1	23390	-	-	-	-	1.01265	0.921671	0.995733	23977
	1019	NFKBIA;ELP3;	2	8:1;14:1;	NFKBIA:14;ELP3:8;	2	14q13:1;8p21.1:1;	NFKBIA:14q13;ELP3:8p21.1;	3	(8, 27000000, 27999999):1;(14, 35000000, 35999999):1;(8, 28000000, 28999999):1;	NFKBIA:[(14, 35000000, 35999999)];ELP3:[(8, 27000000, 27999999), (8, 28000000, 28999999)];	2	1	1	23391	-	-	-	-	1.01343	0.557606	0.966136	14951
	1021	NFKBIA;PTPN13;	2	4:1;14:1;	NFKBIA:14;PTPN13:4;	2	14q13:1;4q21.3:1;	NFKBIA:14q13;PTPN13:4q21.3;	2	(14, 35000000, 35999999):1;(4, 87000000, 87999999):1;	NFKBIA:[(14, 35000000, 35999999)];PTPN13:[(4, 87000000, 87999999)];	2	1	1	20309	-	-	-	-	1.01408	0.617298	0.974981	16399
	1022	NFKBIA;TUBA1A;	2	12:1;14:1;	NFKBIA:14;TUBA1A:12;	2	14q13:1;12q13.12:1;	NFKBIA:14q13;TUBA1A:12q13.12;	2	(14, 35000000, 35999999):1;(12, 49000000, 49999999):1;	NFKBIA:[(14, 35000000, 35999999)];TUBA1A:[(12, 49000000, 49999999)];	2	1	1	20312	-	-	-	-	1.01176	0.656434	0.981469	17330
	1023	TRAF1;TUBB;	2	6:1;9:1;	TRAF1:9;TUBB:6;	2	9q33-q34:1;6p21.33:1;	TRAF1:9q33-q34;TUBB:6p21.33;	2	(6, 30000000, 30999999):1;(9, 123000000, 123999999):1;	TRAF1:[(9, 123000000, 123999999)];TUBB:[(6, 30000000, 30999999)];	2	1	1	20311	-	-	-	-	1.00496	0.204829	0.891323	5951
	1024	SH3BP1;HCK;	2	20:1;22:1;	SH3BP1:22;HCK:20;	2	22q13.1:1;20q11-q12:1;	SH3BP1:22q13.1;HCK:20q11-q12;	2	(22, 38000000, 38999999):1;(20, 30000000, 30999999):1;	SH3BP1:[(22, 38000000, 38999999)];HCK:[(20, 30000000, 30999999)];	2	1	1	20306	-	-	-	-	0.981331	0.301065	0.91742	8500
	1025	ACTB;ANXA1;	2	7:1;9:1;	ACTB:7;ANXA1:9;	2	7p22:1;9q12-q21.2|9q21.13:1;	ACTB:7p22;ANXA1:9q12-q21.2|9q21.13;	2	(9, 75000000, 75999999):1;(7, 5000000, 5999999):1;	ACTB:[(7, 5000000, 5999999)];ANXA1:[(9, 75000000, 75999999)];	2	1	1	20305	-	-	-	-	1.00878	0.16616	0.878831	4897
	1026	ACTB;ANXA2;	2	7:1;15:1;	ACTB:7;ANXA2:15;	2	15q22.2:1;7p22:1;	ACTB:7p22;ANXA2:15q22.2;	2	(15, 60000000, 60999999):1;(7, 5000000, 5999999):1;	ACTB:[(7, 5000000, 5999999)];ANXA2:[(15, 60000000, 60999999)];	2	1	1	20308	-	-	-	-	1.01306	0.523016	0.959431	14119
	1027	ACTB;ANXA6;	2	5:1;7:1;	ACTB:7;ANXA6:5;	2	7p22:1;5q33.1:1;	ACTB:7p22;ANXA6:5q33.1;	2	(5, 150000000, 150999999):1;(7, 5000000, 5999999):1;	ACTB:[(7, 5000000, 5999999)];ANXA6:[(5, 150000000, 150999999)];	2	1	1	20307	-	-	-	-	1.01258	0.406182	0.938869	11203
	1028	ACTB;ATP5A1;	2	7:1;18:1;	ACTB:7;ATP5A1:18;	2	7p22:1;18q21:1;	ACTB:7p22;ATP5A1:18q21;	2	(18, 43000000, 43999999):1;(7, 5000000, 5999999):1;	ACTB:[(7, 5000000, 5999999)];ATP5A1:[(18, 43000000, 43999999)];	2	1	1	20314	-	-	-	-	1.01424	0.503352	0.957288	13622
	1029	ACTB;CD4;	2	7:1;12:1;	ACTB:7;CD4:12;	2	12pter-p12:1;7p22:1;	ACTB:7p22;CD4:12pter-p12;	2	(12, 6000000, 6999999):1;(7, 5000000, 5999999):1;	ACTB:[(7, 5000000, 5999999)];CD4:[(12, 6000000, 6999999)];	2	1	1	20313	-	-	-	-	1.01079	0.223764	0.896784	6460
	1030	ACTB;HSPD1;	2	2:1;7:1;	ACTB:7;HSPD1:2;	2	2q33.1:1;7p22:1;	ACTB:7p22;HSPD1:2q33.1;	2	(2, 198000000, 198999999):1;(7, 5000000, 5999999):1;	ACTB:[(7, 5000000, 5999999)];HSPD1:[(2, 198000000, 198999999)];	2	1	1	3796	-	-	-	-	1.01831	0.91178	0.995578	23725
	1031	ACTB;DDX3X;	2	7:1;23:1;	ACTB:7;DDX3X:23;	2	7p22:1;Xp11.3-p11.23:1;	ACTB:7p22;DDX3X:Xp11.3-p11.23;	2	(23, 41000000, 41999999):1;(7, 5000000, 5999999):1;	ACTB:[(7, 5000000, 5999999)];DDX3X:[(23, 41000000, 41999999)];	2	1	1	3797	-	-	-	-	1.01676	0.66034	0.982385	17414
	1032	ACTB;DDX5;	2	7:1;17:1;	ACTB:7;DDX5:17;	2	7p22:1;17q21:1;	ACTB:7p22;DDX5:17q21;	2	(17, 62000000, 62999999):1;(7, 5000000, 5999999):1;	ACTB:[(7, 5000000, 5999999)];DDX5:[(17, 62000000, 62999999)];	2	1	1	3794	-	-	-	-	1.01064	0.258169	0.908438	7359
	1033	ACTB;DHRS2;	2	7:1;14:1;	ACTB:7;DHRS2:14;	2	7p22:1;14q11.2:1;	ACTB:7p22;DHRS2:14q11.2;	2	(14, 24000000, 24999999):1;(7, 5000000, 5999999):1;	ACTB:[(7, 5000000, 5999999)];DHRS2:[(14, 24000000, 24999999)];	2	1	1	3795	-	-	-	-	1.01128	0.212188	0.893248	6154
	1034	ACTB;EEF1B2;	2	2:1;7:1;	ACTB:7;EEF1B2:2;	2	7p22:1;2q33.3:1;	ACTB:7p22;EEF1B2:2q33.3;	2	(2, 207000000, 207999999):1;(7, 5000000, 5999999):1;	ACTB:[(7, 5000000, 5999999)];EEF1B2:[(2, 207000000, 207999999)];	2	1	1	3799	-	-	-	-	1.01783	0.875973	0.995434	22787
	1035	ACTB;EIF3B;	1	7:2;	ACTB:7;EIF3B:7;	2	7p22:1;7p22.3:1;	ACTB:7p22;EIF3B:7p22.3;	2	(7, 2000000, 2999999):1;(7, 5000000, 5999999):1;	ACTB:[(7, 5000000, 5999999)];EIF3B:[(7, 2000000, 2999999)];	1	0.052706	0.911503	1048	3146399	0.054881	0.734022	119	-	-	-	-
	1037	ACTB;EIF3D;	2	7:1;22:1;	ACTB:7;EIF3D:22;	2	7p22:1;22q13.1:1;	ACTB:7p22;EIF3D:22q13.1;	2	(22, 36000000, 36999999):1;(7, 5000000, 5999999):1;	ACTB:[(7, 5000000, 5999999)];EIF3D:[(22, 36000000, 36999999)];	2	1	1	3798	-	-	-	-	1.015	0.613766	0.974331	16321
	1038	ACTB;EIF3E;	2	7:1;8:1;	ACTB:7;EIF3E:8;	2	7p22:1;8q22-q23:1;	ACTB:7p22;EIF3E:8q22-q23;	2	(8, 109000000, 109999999):1;(7, 5000000, 5999999):1;	ACTB:[(7, 5000000, 5999999)];EIF3E:[(8, 109000000, 109999999)];	2	1	1	3792	-	-	-	-	1.01477	0.639424	0.979435	16912
	1039	ACTB;EIF3I;	2	1:1;7:1;	ACTB:7;EIF3I:1;	2	7p22:1;1p34.1:1;	ACTB:7p22;EIF3I:1p34.1;	2	(1, 32000000, 32999999):1;(7, 5000000, 5999999):1;	ACTB:[(7, 5000000, 5999999)];EIF3I:[(1, 32000000, 32999999)];	2	1	1	3793	-	-	-	-	1.01596	0.812581	0.993385	21195
	1040	ACTB;EIF3K;	2	7:1;19:1;	ACTB:7;EIF3K:19;	2	7p22:1;19q13.2:1;	ACTB:7p22;EIF3K:19q13.2;	2	(19, 39000000, 39999999):1;(7, 5000000, 5999999):1;	ACTB:[(7, 5000000, 5999999)];EIF3K:[(19, 39000000, 39999999)];	2	1	1	27262	-	-	-	-	1.00612	0.040588	0.872989	1132
	1041	ACTB;EIF3M;	2	7:1;11:1;	ACTB:7;EIF3M:11;	2	7p22:1;11p13:1;	ACTB:7p22;EIF3M:11p13;	2	(11, 32000000, 32999999):1;(7, 5000000, 5999999):1;	ACTB:[(7, 5000000, 5999999)];EIF3M:[(11, 32000000, 32999999)];	2	1	1	27261	-	-	-	-	1.01451	0.646623	0.980621	17085
	1042	ACTB;ENO1;	2	1:1;7:1;	ACTB:7;ENO1:1;	2	7p22:1;1p36.2:1;	ACTB:7p22;ENO1:1p36.2;	2	(1, 8000000, 8999999):1;(7, 5000000, 5999999):1;	ACTB:[(7, 5000000, 5999999)];ENO1:[(1, 8000000, 8999999)];	2	1	1	27260	-	-	-	-	1.0129	0.431528	0.942513	11858
	1043	ACTB;GAPDH;	2	7:1;12:1;	ACTB:7;GAPDH:12;	2	7p22:1;12p13:1;	ACTB:7p22;GAPDH:12p13;	2	(12, 6000000, 6999999):1;(7, 5000000, 5999999):1;	ACTB:[(7, 5000000, 5999999)];GAPDH:[(12, 6000000, 6999999)];	2	1	1	27259	-	-	-	-	1.01079	0.223593	0.896784	6451
	1045	ACTB;GNAI2;	2	3:1;7:1;	ACTB:7;GNAI2:3;	2	7p22:1;3p21.31:1;	ACTB:7p22;GNAI2:3p21.31;	2	(3, 50000000, 50999999):1;(7, 5000000, 5999999):1;	ACTB:[(7, 5000000, 5999999)];GNAI2:[(3, 50000000, 50999999)];	2	1	1	27265	-	-	-	-	1.01015	0.10256	0.872989	3024
	1046	ACTB;HNRNPH1;	2	5:1;7:1;	ACTB:7;HNRNPH1:5;	2	7p22:1;5q35.3:1;	ACTB:7p22;HNRNPH1:5q35.3;	2	(5, 179000000, 179999999):1;(7, 5000000, 5999999):1;	ACTB:[(7, 5000000, 5999999)];HNRNPH1:[(5, 179000000, 179999999)];	2	1	1	27264	-	-	-	-	1.00815	0.0379	0.872989	1057
	1047	ACTB;HNRNPD;	2	4:1;7:1;	ACTB:7;HNRNPD:4;	2	7p22:1;4q21:1;	ACTB:7p22;HNRNPD:4q21;	2	(4, 83000000, 83999999):1;(7, 5000000, 5999999):1;	ACTB:[(7, 5000000, 5999999)];HNRNPD:[(4, 83000000, 83999999)];	2	1	1	27263	-	-	-	-	1.01278	0.26741	0.911403	7601
	1049	ACTB;HSP90AB1;	2	6:1;7:1;	ACTB:7;HSP90AB1:6;	2	7p22:1;6p12:1;	ACTB:7p22;HSP90AB1:6p12;	2	(6, 44000000, 44999999):1;(7, 5000000, 5999999):1;	ACTB:[(7, 5000000, 5999999)];HSP90AB1:[(6, 44000000, 44999999)];	2	1	1	27267	-	-	-	-	1.01244	0.341606	0.926416	9553
	1050	ACTB;HSPA8;	2	7:1;11:1;	ACTB:7;HSPA8:11;	2	7p22:1;11q24.1:1;	ACTB:7p22;HSPA8:11q24.1;	2	(11, 122000000, 122999999):1;(7, 5000000, 5999999):1;	ACTB:[(7, 5000000, 5999999)];HSPA8:[(11, 122000000, 122999999)];	2	1	1	10565	-	-	-	-	1.01138	0.312853	0.917732	8821
	1051	ACTB;EIF4A2;	2	3:1;7:1;	ACTB:7;EIF4A2:3;	2	7p22:1;3q28:1;	ACTB:7p22;EIF4A2:3q28;	2	(3, 186000000, 186999999):1;(7, 5000000, 5999999):1;	ACTB:[(7, 5000000, 5999999)];EIF4A2:[(3, 186000000, 186999999)];	2	1	1	10566	-	-	-	-	1.0134	0.431635	0.942513	11862
	1052	ACTB;KPNB1;	2	7:1;17:1;	ACTB:7;KPNB1:17;	2	7p22:1;17q21.32:1;	ACTB:7p22;KPNB1:17q21.32;	2	(17, 45000000, 45999999):1;(7, 5000000, 5999999):1;	ACTB:[(7, 5000000, 5999999)];KPNB1:[(17, 45000000, 45999999)];	2	1	1	10567	-	-	-	-	1.01103	0.289814	0.915625	8193
	1053	ACTB;LCK;	2	1:1;7:1;	ACTB:7;LCK:1;	2	7p22:1;1p34.3:1;	ACTB:7p22;LCK:1p34.3;	2	(1, 32000000, 32999999):1;(7, 5000000, 5999999):1;	ACTB:[(7, 5000000, 5999999)];LCK:[(1, 32000000, 32999999)];	2	1	1	10568	-	-	-	-	1.01596	0.812633	0.993401	21196
	1054	ACTB;LRPPRC;	2	2:1;7:1;	ACTB:7;LRPPRC:2;	2	7p22:1;2p21:1;	ACTB:7p22;LRPPRC:2p21;	2	(2, 44000000, 44999999):1;(7, 5000000, 5999999):1;	ACTB:[(7, 5000000, 5999999)];LRPPRC:[(2, 44000000, 44999999)];	2	1	1	10569	-	-	-	-	1.01374	0.305611	0.917732	8612
	1055	ACTB;MYL12A;	2	7:1;18:1;	ACTB:7;MYL12A:18;	2	7p22:1;18p11.31:1;	ACTB:7p22;MYL12A:18p11.31;	2	(18, 3000000, 3999999):1;(7, 5000000, 5999999):1;	ACTB:[(7, 5000000, 5999999)];MYL12A:[(18, 3000000, 3999999)];	2	1	1	10570	-	-	-	-	1.00823	0.048361	0.872989	1356
	1056	ACTB;MYL6B;	2	7:1;12:1;	ACTB:7;MYL6B:12;	2	7p22:1;12q13.13:1;	ACTB:7p22;MYL6B:12q13.13;	2	(12, 56000000, 56999999):1;(7, 5000000, 5999999):1;	ACTB:[(7, 5000000, 5999999)];MYL6B:[(12, 56000000, 56999999)];	2	1	1	10571	-	-	-	-	1.01052	0.204805	0.891323	5948
	1057	ACTB;MME;	2	3:1;7:1;	ACTB:7;MME:3;	2	7p22:1;3q25.1-q25.2:1;	ACTB:7p22;MME:3q25.1-q25.2;	2	(3, 154000000, 154999999):1;(7, 5000000, 5999999):1;	ACTB:[(7, 5000000, 5999999)];MME:[(3, 154000000, 154999999)];	2	1	1	10572	-	-	-	-	1.01558	0.702311	0.983559	18498
	1058	ACTB;NPM1;	2	5:1;7:1;	ACTB:7;NPM1:5;	2	7p22:1;5q35.1:1;	ACTB:7p22;NPM1:5q35.1;	2	(5, 170000000, 170999999):1;(7, 5000000, 5999999):1;	ACTB:[(7, 5000000, 5999999)];NPM1:[(5, 170000000, 170999999)];	2	1	1	10573	-	-	-	-	1.01152	0.270505	0.912954	7672
	1059	ACTB;NCL;	2	2:1;7:1;	ACTB:7;NCL:2;	2	7p22:1;2q37.1:1;	ACTB:7p22;NCL:2q37.1;	2	(2, 232000000, 232999999):1;(7, 5000000, 5999999):1;	ACTB:[(7, 5000000, 5999999)];NCL:[(2, 232000000, 232999999)];	2	1	1	10574	-	-	-	-	1.01277	0.205984	0.891345	5986
	1060	ACTB;PHB;	2	7:1;17:1;	ACTB:7;PHB:17;	2	7p22:1;17q21:1;	ACTB:7p22;PHB:17q21;	2	(17, 47000000, 47999999):1;(7, 5000000, 5999999):1;	ACTB:[(7, 5000000, 5999999)];PHB:[(17, 47000000, 47999999)];	2	1	1	7760	-	-	-	-	1.01049	0.246377	0.901855	7072
	1061	ACTB;RAN;	2	7:1;12:1;	ACTB:7;RAN:12;	2	7p22:1;12q24.3:1;	ACTB:7p22;RAN:12q24.3;	2	(12, 130999992, 132000007):1;(7, 5000000, 5999999):1;	ACTB:[(7, 5000000, 5999999)];RAN:[(12, 130999992, 132000007)];	2	1	1	7759	-	-	-	-	1.00601	0.023154	0.872989	642
	1062	ACTB;RPL11;	2	1:1;7:1;	ACTB:7;RPL11:1;	2	7p22:1;1p36.1-p35:1;	ACTB:7p22;RPL11:1p36.1-p35;	2	(1, 24000000, 24999999):1;(7, 5000000, 5999999):1;	ACTB:[(7, 5000000, 5999999)];RPL11:[(1, 24000000, 24999999)];	2	1	1	7762	-	-	-	-	1.01351	0.510354	0.957492	13806
	1063	ACTB;RPL18;	2	7:1;19:1;	ACTB:7;RPL18:19;	2	7p22:1;19q13:1;	ACTB:7p22;RPL18:19q13;	2	(19, 49000000, 49999999):1;(7, 5000000, 5999999):1;	ACTB:[(7, 5000000, 5999999)];RPL18:[(19, 49000000, 49999999)];	2	1	1	7761	-	-	-	-	1.00923	0.083991	0.872989	2464
	1064	ACTB;RPL22;	2	1:1;7:1;	ACTB:7;RPL22:1;	2	7p22:1;1p36.31:1;	ACTB:7p22;RPL22:1p36.31;	2	(1, 6000000, 6999999):1;(7, 5000000, 5999999):1;	ACTB:[(7, 5000000, 5999999)];RPL22:[(1, 6000000, 6999999)];	2	1	1	7764	-	-	-	-	1.01199	0.325925	0.919474	9183
	1066	ACTB;RPL7A;	2	7:1;9:1;	ACTB:7;RPL7A:9;	2	7p22:1;9q34:1;	ACTB:7p22;RPL7A:9q34;	2	(9, 136000000, 136999999):1;(7, 5000000, 5999999):1;	ACTB:[(7, 5000000, 5999999)];RPL7A:[(9, 136000000, 136999999)];	2	1	1	7766	-	-	-	-	1.00912	0.187752	0.887179	5473
	1067	ACTB;RPLP0;	2	7:1;12:1;	ACTB:7;RPLP0:12;	2	7p22:1;12q24.2:1;	ACTB:7p22;RPLP0:12q24.2;	2	(12, 120000008, 120999999):1;(7, 5000000, 5999999):1;	ACTB:[(7, 5000000, 5999999)];RPLP0:[(12, 120000008, 120999999)];	2	1	1	7765	-	-	-	-	1.00932	0.121676	0.872989	3601
	1068	ACTB;RPLP1;	2	7:1;15:1;	ACTB:7;RPLP1:15;	2	7p22:1;15q22:1;	ACTB:7p22;RPLP1:15q22;	2	(15, 69000000, 69999999):1;(7, 5000000, 5999999):1;	ACTB:[(7, 5000000, 5999999)];RPLP1:[(15, 69000000, 69999999)];	2	1	1	7758	-	-	-	-	1.01277	0.484466	0.953563	13164
	1069	ACTB;HNRNPA1;	2	7:1;12:1;	ACTB:7;HNRNPA1:12;	2	7p22:1;12q13.1:1;	ACTB:7p22;HNRNPA1:12q13.1;	2	(12, 54000000, 54999999):1;(7, 5000000, 5999999):1;	ACTB:[(7, 5000000, 5999999)];HNRNPA1:[(12, 54000000, 54999999)];	2	1	1	7757	-	-	-	-	1.00995	0.164252	0.877512	4850
	1071	ACTB;RPS10;	2	6:1;7:1;	ACTB:7;RPS10:6;	2	7p22:1;6p21.31:1;	ACTB:7p22;RPS10:6p21.31;	2	(6, 34000000, 34999999):1;(7, 5000000, 5999999):1;	ACTB:[(7, 5000000, 5999999)];RPS10:[(6, 34000000, 34999999)];	2	1	1	17537	-	-	-	-	1.01199	0.287155	0.915625	8104
	1072	ACTB;RPS12;	2	6:1;7:1;	ACTB:7;RPS12:6;	2	7p22:1;6q23.2:1;	ACTB:7p22;RPS12:6q23.2;	2	(6, 133000008, 133999999):1;(7, 5000000, 5999999):1;	ACTB:[(7, 5000000, 5999999)];RPS12:[(6, 133000008, 133999999)];	2	1	1	17534	-	-	-	-	1.01487	0.687075	0.983559	18076
	1073	ACTB;RPS13;	2	7:1;11:1;	ACTB:7;RPS13:11;	2	7p22:1;11p15:1;	ACTB:7p22;RPS13:11p15;	2	(11, 17000000, 17999999):1;(7, 5000000, 5999999):1;	ACTB:[(7, 5000000, 5999999)];RPS13:[(11, 17000000, 17999999)];	2	1	1	17535	-	-	-	-	1.01443	0.636551	0.978654	16851
	1074	ACTB;RPS18;	2	6:1;7:1;	ACTB:7;RPS18:6;	2	7p22:1;6p21.3:1;	ACTB:7p22;RPS18:6p21.3;	2	(6, 33000000, 33999999):1;(7, 5000000, 5999999):1;	ACTB:[(7, 5000000, 5999999)];RPS18:[(6, 33000000, 33999999)];	2	1	1	17532	-	-	-	-	1.01197	0.284715	0.915625	8036
	1075	ACTB;RPS19;	2	7:1;19:1;	ACTB:7;RPS19:19;	2	7p22:1;19q13.2:1;	ACTB:7p22;RPS19:19q13.2;	2	(19, 42000000, 42999999):1;(7, 5000000, 5999999):1;	ACTB:[(7, 5000000, 5999999)];RPS19:[(19, 42000000, 42999999)];	2	1	1	17533	-	-	-	-	1.0068	0.046426	0.872989	1308
	1076	ACTB;RPS24;	2	7:1;10:1;	ACTB:7;RPS24:10;	2	7p22:1;10q22:1;	ACTB:7p22;RPS24:10q22;	2	(10, 79000000, 79999999):1;(7, 5000000, 5999999):1;	ACTB:[(7, 5000000, 5999999)];RPS24:[(10, 79000000, 79999999)];	2	1	1	17530	-	-	-	-	1.01169	0.28839	0.915625	8144
	1077	ACTB;RPS3A;	2	4:1;7:1;	ACTB:7;RPS3A:4;	2	7p22:1;4q31.2-q31.3:1;	ACTB:7p22;RPS3A:4q31.2-q31.3;	2	(4, 152000000, 152999999):1;(7, 5000000, 5999999):1;	ACTB:[(7, 5000000, 5999999)];RPS3A:[(4, 152000000, 152999999)];	2	1	1	17531	-	-	-	-	1.01414	0.462941	0.949752	12629
	1078	ACTB;RPS4X;	2	7:1;23:1;	ACTB:7;RPS4X:23;	2	7p22:1;Xq13.1:1;	ACTB:7p22;RPS4X:Xq13.1;	2	(23, 71000000, 71999999):1;(7, 5000000, 5999999):1;	ACTB:[(7, 5000000, 5999999)];RPS4X:[(23, 71000000, 71999999)];	2	1	1	17528	-	-	-	-	1.01848	0.87282	0.995319	22722
	1079	ACTB;RPS7;	2	2:1;7:1;	ACTB:7;RPS7:2;	2	7p22:1;2p25:1;	ACTB:7p22;RPS7:2p25;	2	(2, 3000000, 3999999):1;(7, 5000000, 5999999):1;	ACTB:[(7, 5000000, 5999999)];RPS7:[(2, 3000000, 3999999)];	2	1	1	17529	-	-	-	-	1.01107	0.110192	0.872989	3252
	1080	ACTB;RPS8;	2	1:1;7:1;	ACTB:7;RPS8:1;	2	7p22:1;1p34.1-p32:1;	ACTB:7p22;RPS8:1p34.1-p32;	2	(1, 45000000, 45999999):1;(7, 5000000, 5999999):1;	ACTB:[(7, 5000000, 5999999)];RPS8:[(1, 45000000, 45999999)];	2	1	1	12714	-	-	-	-	1.0174	0.915885	0.995733	23818
	1081	ACTB;RPS9;	2	7:1;19:1;	ACTB:7;RPS9:19;	2	7p22:1;19q13.4:1;	ACTB:7p22;RPS9:19q13.4;	2	(19, 54000000, 54999999):1;(7, 5000000, 5999999):1;	ACTB:[(7, 5000000, 5999999)];RPS9:[(19, 54000000, 54999999)];	2	1	1	12713	-	-	-	-	1.00937	0.08935	0.872989	2623
	1082	ACTB;RPSA;	2	3:1;7:1;	ACTB:7;RPSA:3;	2	7p22:1;3p22.2:1;	ACTB:7p22;RPSA:3p22.2;	2	(3, 39000000, 39999999):1;(7, 5000000, 5999999):1;	ACTB:[(7, 5000000, 5999999)];RPSA:[(3, 39000000, 39999999)];	2	1	1	12712	-	-	-	-	1.01278	0.357607	0.93158	9941
	1083	ACTB;SSRP1;	2	7:1;11:1;	ACTB:7;SSRP1:11;	2	7p22:1;11q12:1;	ACTB:7p22;SSRP1:11q12;	2	(11, 57000000, 57999999):1;(7, 5000000, 5999999):1;	ACTB:[(7, 5000000, 5999999)];SSRP1:[(11, 57000000, 57999999)];	2	1	1	12711	-	-	-	-	1.01081	0.258149	0.908438	7358
	1084	ACTB;FARSB;	2	2:1;7:1;	ACTB:7;FARSB:2;	2	7p22:1;2q36.1:1;	ACTB:7p22;FARSB:2q36.1;	2	(2, 223000000, 223999999):1;(7, 5000000, 5999999):1;	ACTB:[(7, 5000000, 5999999)];FARSB:[(2, 223000000, 223999999)];	2	1	1	12710	-	-	-	-	1.0132	0.243409	0.901855	6982
	1085	ACTB;TUBA1A;	2	7:1;12:1;	ACTB:7;TUBA1A:12;	2	7p22:1;12q13.12:1;	ACTB:7p22;TUBA1A:12q13.12;	2	(12, 49000000, 49999999):1;(7, 5000000, 5999999):1;	ACTB:[(7, 5000000, 5999999)];TUBA1A:[(12, 49000000, 49999999)];	2	1	1	12709	-	-	-	-	1.00874	0.090251	0.872989	2655
	1086	ACTB;TUBB;	2	6:1;7:1;	ACTB:7;TUBB:6;	2	7p22:1;6p21.33:1;	ACTB:7p22;TUBB:6p21.33;	2	(6, 30000000, 30999999):1;(7, 5000000, 5999999):1;	ACTB:[(7, 5000000, 5999999)];TUBB:[(6, 30000000, 30999999)];	2	1	1	12708	-	-	-	-	1.01153	0.238515	0.901855	6847
	1087	ACTB;TNPO1;	2	5:1;7:1;	ACTB:7;TNPO1:5;	2	7p22:1;5q13.2:1;	ACTB:7p22;TNPO1:5q13.2;	2	(5, 72000000, 72999999):1;(7, 5000000, 5999999):1;	ACTB:[(7, 5000000, 5999999)];TNPO1:[(5, 72000000, 72999999)];	2	1	1	12707	-	-	-	-	1.01433	0.625971	0.976527	16608
	1088	ACTB;UBB;	2	7:1;17:1;	ACTB:7;UBB:17;	2	7p22:1;17p12-p11.2:1;	ACTB:7p22;UBB:17p12-p11.2;	2	(17, 16000000, 16999999):1;(7, 5000000, 5999999):1;	ACTB:[(7, 5000000, 5999999)];UBB:[(17, 16000000, 16999999)];	2	1	1	12716	-	-	-	-	1.00675	0.040793	0.872989	1135
	1089	ACTB;VDAC1;	2	5:1;7:1;	ACTB:7;VDAC1:5;	2	7p22:1;5q31:1;	ACTB:7p22;VDAC1:5q31;	2	(5, 133000008, 133999999):1;(7, 5000000, 5999999):1;	ACTB:[(7, 5000000, 5999999)];VDAC1:[(5, 133000008, 133999999)];	2	1	1	12715	-	-	-	-	1.01358	0.533831	0.961794	14379
	1090	ACTB;VDAC2;	2	7:1;10:1;	ACTB:7;VDAC2:10;	2	7p22:1;10q22:1;	ACTB:7p22;VDAC2:10q22;	2	(10, 76000000, 76999999):1;(7, 5000000, 5999999):1;	ACTB:[(7, 5000000, 5999999)];VDAC2:[(10, 76000000, 76999999)];	2	1	1	22439	-	-	-	-	1.01079	0.192769	0.887655	5627
	1091	ACTB;VDAC3;	2	7:1;8:1;	ACTB:7;VDAC3:8;	2	7p22:1;8p11.2:1;	ACTB:7p22;VDAC3:8p11.2;	2	(8, 42000000, 42999999):1;(7, 5000000, 5999999):1;	ACTB:[(7, 5000000, 5999999)];VDAC3:[(8, 42000000, 42999999)];	2	1	1	22440	-	-	-	-	1.01554	0.7426	0.988637	19457
	1093	ACTB;YBX1;	2	1:1;7:1;	ACTB:7;YBX1:1;	2	7p22:1;1p34:1;	ACTB:7p22;YBX1:1p34;	2	(1, 43000000, 43999999):1;(7, 5000000, 5999999):1;	ACTB:[(7, 5000000, 5999999)];YBX1:[(1, 43000000, 43999999)];	2	1	1	22441	-	-	-	-	1.01643	0.851449	0.994375	22170
	1094	DDX39A;DDX39B;	2	6:1;19:1;	DDX39A:19;DDX39B:6;	2	19p13.12:1;6p21.3:1;	DDX39A:19p13.12;DDX39B:6p21.3;	2	(19, 14000000, 14999999):1;(6, 31000000, 31999999):1;	DDX39A:[(19, 14000000, 14999999)];DDX39B:[(6, 31000000, 31999999)];	2	1	1	22435	-	-	-	-	0.983376	0.058003	0.872989	1650
	1095	DDX39B;SARNP;	2	6:1;12:1;	DDX39B:6;SARNP:12;	2	12q13.2:1;6p21.3:1;	DDX39B:6p21.3;SARNP:12q13.2;	2	(6, 31000000, 31999999):1;(12, 56000000, 56999999):1;	DDX39B:[(6, 31000000, 31999999)];SARNP:[(12, 56000000, 56999999)];	2	1	1	22436	-	-	-	-	1.00874	0.292415	0.916011	8254
	1096	EEF1D;RIPK3;	2	8:1;14:1;	EEF1D:8;RIPK3:14;	2	14q11.2:1;8q24.3:1;	EEF1D:8q24.3;RIPK3:14q11.2;	2	(8, 144000000, 144999999):1;(14, 24000000, 24999999):1;	EEF1D:[(8, 144000000, 144999999)];RIPK3:[(14, 24000000, 24999999)];	2	1	1	22437	-	-	-	-	1.01069	0.300579	0.91742	8482
	1097	MAP3K3;MYO1A;	2	12:1;17:1;	MAP3K3:17;MYO1A:12;	2	17q23.3:1;12q13-q14:1;	MAP3K3:17q23.3;MYO1A:12q13-q14;	2	(17, 61000000, 61999999):1;(12, 57000000, 57999999):1;	MAP3K3:[(17, 61000000, 61999999)];MYO1A:[(12, 57000000, 57999999)];	2	1	1	22438	-	-	-	-	1.01055	0.728075	0.987805	19094
	1098	MAP3K3;HSP90AB1;	2	6:1;17:1;	MAP3K3:17;HSP90AB1:6;	2	17q23.3:1;6p12:1;	MAP3K3:17q23.3;HSP90AB1:6p12;	2	(6, 44000000, 44999999):1;(17, 61000000, 61999999):1;	MAP3K3:[(17, 61000000, 61999999)];HSP90AB1:[(6, 44000000, 44999999)];	2	1	1	22442	-	-	-	-	1.00471	0.362194	0.931694	10069
	1099	MAP3K3;MYL12A;	2	17:1;18:1;	MAP3K3:17;MYL12A:18;	2	17q23.3:1;18p11.31:1;	MAP3K3:17q23.3;MYL12A:18p11.31;	2	(18, 3000000, 3999999):1;(17, 61000000, 61999999):1;	MAP3K3:[(17, 61000000, 61999999)];MYL12A:[(18, 3000000, 3999999)];	2	1	1	22443	-	-	-	-	1.00226	0.163655	0.876696	4834
	1100	MAP3K3;GNAI3;	2	1:1;17:1;	MAP3K3:17;GNAI3:1;	2	17q23.3:1;1p13:1;	MAP3K3:17q23.3;GNAI3:1p13;	2	(17, 61000000, 61999999):1;(1, 110000000, 110999999):1;	MAP3K3:[(17, 61000000, 61999999)];GNAI3:[(1, 110000000, 110999999)];	2	1	1	5568	-	-	-	-	1.01113	0.680895	0.983559	17909
	1101	MAP3K3;IQGAP2;	2	5:1;17:1;	MAP3K3:17;IQGAP2:5;	2	17q23.3:1;5q13.3:1;	MAP3K3:17q23.3;IQGAP2:5q13.3;	3	(5, 75000000, 75999999):1;(17, 61000000, 61999999):1;(5, 76000000, 76999999):1;	MAP3K3:[(17, 61000000, 61999999)];IQGAP2:[(5, 75000000, 75999999), (5, 76000000, 76999999)];	2	1	1	5569	-	-	-	-	1.00696	0.204986	0.891323	5959
	1103	MAP3K3;RPS27;	2	1:1;17:1;	MAP3K3:17;RPS27:1;	2	1q21:1;17q23.3:1;	MAP3K3:17q23.3;RPS27:1q21;	2	(17, 61000000, 61999999):1;(1, 153000000, 153999999):1;	MAP3K3:[(17, 61000000, 61999999)];RPS27:[(1, 153000000, 153999999)];	2	1	1	25528	-	-	-	-	1.0007	0.378673	0.935356	10485
	1104	MAP3K3;MYLK2;	2	17:1;20:1;	MAP3K3:17;MYLK2:20;	2	17q23.3:1;20q13.31:1;	MAP3K3:17q23.3;MYLK2:20q13.31;	2	(17, 61000000, 61999999):1;(20, 30000000, 30999999):1;	MAP3K3:[(17, 61000000, 61999999)];MYLK2:[(20, 30000000, 30999999)];	2	1	1	5565	-	-	-	-	0.999713	0.717761	0.986385	18851
	1105	MAP3K3;MYO1D;	1	17:2;	MAP3K3:17;MYO1D:17;	2	17q11-q12:1;17q23.3:1;	MAP3K3:17q23.3;MYO1D:17q11-q12;	3	(17, 31000000, 31999999):1;(17, 61000000, 61999999):1;(17, 30000000, 30999999):1;	MAP3K3:[(17, 61000000, 61999999)];MYO1D:[(17, 30000000, 30999999), (17, 31000000, 31999999)];	1	0.052202	0.911503	43	30500000	0.569084	0.98254	923	-	-	-	-
	1106	MAP3K3;TUBA1A;	2	12:1;17:1;	MAP3K3:17;TUBA1A:12;	2	17q23.3:1;12q13.12:1;	MAP3K3:17q23.3;TUBA1A:12q13.12;	2	(17, 61000000, 61999999):1;(12, 49000000, 49999999):1;	MAP3K3:[(17, 61000000, 61999999)];TUBA1A:[(12, 49000000, 49999999)];	2	1	1	5563	-	-	-	-	1.00341	0.358771	0.931694	9970
	1107	SUV39H2;CRK;	2	10:1;17:1;	SUV39H2:10;CRK:17;	2	10p13:1;17p13.3:1;	SUV39H2:10p13;CRK:17p13.3;	2	(10, 14000000, 14999999):1;(17, 1000000, 1999999):1;	SUV39H2:[(10, 14000000, 14999999)];CRK:[(17, 1000000, 1999999)];	2	1	1	5564	-	-	-	-	1.00612	0.282126	0.915625	7966
	1108	CRK;CELSR2;	2	1:1;17:1;	CRK:17;CELSR2:1;	2	17p13.3:1;1p21:1;	CRK:17p13.3;CELSR2:1p21;	2	(17, 1000000, 1999999):1;(1, 109000000, 109999999):1;	CRK:[(17, 1000000, 1999999)];CELSR2:[(1, 109000000, 109999999)];	2	1	1	5576	-	-	-	-	1.00866	0.599571	0.972231	15974
	1109	THOC2;CRK;	2	17:1;23:1;	THOC2:23;CRK:17;	2	17p13.3:1;Xq25-q26.3:1;	THOC2:Xq25-q26.3;CRK:17p13.3;	2	(17, 1000000, 1999999):1;(23, 122000000, 122999999):1;	THOC2:[(23, 122000000, 122999999)];CRK:[(17, 1000000, 1999999)];	2	1	1	25540	-	-	-	-	1.02	0.786964	0.991766	20548
	1110	CRK;GRIP2;	2	3:1;17:1;	CRK:17;GRIP2:3;	2	17p13.3:1;3p24-p23:1;	CRK:17p13.3;GRIP2:3p24-p23;	2	(3, 14000000, 14999999):1;(17, 1000000, 1999999):1;	CRK:[(17, 1000000, 1999999)];GRIP2:[(3, 14000000, 14999999)];	2	1	1	22046	-	-	-	-	1.00959	0.406829	0.938869	11222
	1113	TP53BP2;CRK;	2	1:1;17:1;	TP53BP2:1;CRK:17;	2	17p13.3:1;1q41:1;	TP53BP2:1q41;CRK:17p13.3;	3	(17, 1000000, 1999999):1;(1, 223000000, 223999999):1;(1, 224000000, 224999999):1;	TP53BP2:[(1, 223000000, 223999999), (1, 224000000, 224999999)];CRK:[(17, 1000000, 1999999)];	2	1	1	22047	-	-	-	-	1.01799	0.946728	0.99757	24543
	1114	F2RL2;CRK;	2	5:1;17:1;	F2RL2:5;CRK:17;	2	17p13.3:1;5q13:1;	F2RL2:5q13;CRK:17p13.3;	2	(5, 75000000, 75999999):1;(17, 1000000, 1999999):1;	F2RL2:[(5, 75000000, 75999999)];CRK:[(17, 1000000, 1999999)];	2	1	1	22048	-	-	-	-	1.00883	0.321584	0.919072	9061
	1116	CRK;DTX1;	2	12:1;17:1;	CRK:17;DTX1:12;	2	17p13.3:1;12q24.13:1;	CRK:17p13.3;DTX1:12q24.13;	2	(17, 1000000, 1999999):1;(12, 113000000, 113999999):1;	CRK:[(17, 1000000, 1999999)];DTX1:[(12, 113000000, 113999999)];	2	1	1	19480	-	-	-	-	0.999813	0.215596	0.894673	6243
	1118	SRC;DLX4;	2	17:1;20:1;	SRC:20;DLX4:17;	2	20q12-q13:1;17q21.33:1;	SRC:20q12-q13;DLX4:17q21.33;	3	(20, 36000000, 36999999):1;(20, 35000000, 35999999):1;(17, 48000000, 48999999):1;	SRC:[(20, 35000000, 35999999), (20, 36000000, 36999999)];DLX4:[(17, 48000000, 48999999)];	2	1	1	19483	-	-	-	-	0.998064	0.64078	0.97989	16944
	1119	TAB2;CAD;	2	2:1;6:1;	TAB2:6;CAD:2;	2	6q25.1:1;2p22-p21:1;	TAB2:6q25.1;CAD:2p22-p21;	2	(2, 27000000, 27999999):1;(6, 149000000, 149999999):1;	TAB2:[(6, 149000000, 149999999)];CAD:[(2, 27000000, 27999999)];	2	1	1	22051	-	-	-	-	1.01638	0.686653	0.983559	18063
	1120	TAB2;RUVBL1;	2	3:1;6:1;	TAB2:6;RUVBL1:3;	2	6q25.1:1;3q21:1;	TAB2:6q25.1;RUVBL1:3q21;	2	(3, 127000000, 127999999):1;(6, 149000000, 149999999):1;	TAB2:[(6, 149000000, 149999999)];RUVBL1:[(3, 127000000, 127999999)];	2	1	1	25055	-	-	-	-	1.01732	0.943335	0.99757	24470
	1121	TAB2;ACTG1;	2	6:1;17:1;	TAB2:6;ACTG1:17;	2	6q25.1:1;17q25:1;	TAB2:6q25.1;ACTG1:17q25;	1	(6, 149000000, 149999999):1;	TAB2:[(6, 149000000, 149999999)];ACTG1:[];	2	1	1	25056	-	-	-	-	-	-	-	-
	1122	TAB2;LGALS3BP;	2	6:1;17:1;	TAB2:6;LGALS3BP:17;	2	6q25.1:1;17q25:1;	TAB2:6q25.1;LGALS3BP:17q25;	2	(6, 149000000, 149999999):1;(17, 76000000, 76999999):1;	TAB2:[(6, 149000000, 149999999)];LGALS3BP:[(17, 76000000, 76999999)];	2	1	1	25057	-	-	-	-	1.01723	0.781318	0.991766	20401
	1123	CLTC;TAB2;	2	6:1;17:1;	CLTC:17;TAB2:6;	2	6q25.1:1;17q11-qter:1;	CLTC:17q11-qter;TAB2:6q25.1;	2	(6, 149000000, 149999999):1;(17, 57000000, 57999999):1;	CLTC:[(17, 57000000, 57999999)];TAB2:[(6, 149000000, 149999999)];	2	1	1	25058	-	-	-	-	1.01298	0.574872	0.969843	15349
	1124	TAB2;SEC13;	2	3:1;6:1;	TAB2:6;SEC13:3;	2	6q25.1:1;3p25-p24:1;	TAB2:6q25.1;SEC13:3p25-p24;	2	(3, 10000000, 10999999):1;(6, 149000000, 149999999):1;	TAB2:[(6, 149000000, 149999999)];SEC13:[(3, 10000000, 10999999)];	2	1	1	25059	-	-	-	-	1.00768	0.156342	0.873792	4621
	1125	TAB2;PFKL;	2	6:1;21:1;	TAB2:6;PFKL:21;	2	6q25.1:1;21q22.3:1;	TAB2:6q25.1;PFKL:21q22.3;	2	(21, 45000000, 45999999):1;(6, 149000000, 149999999):1;	TAB2:[(6, 149000000, 149999999)];PFKL:[(21, 45000000, 45999999)];	2	1	1	25060	-	-	-	-	1.02111	0.959488	0.99757	24910
	1126	TAB2;TUBB4;	2	6:1;19:1;	TAB2:6;TUBB4:19;	2	6q25.1:1;19p13.3:1;	TAB2:6q25.1;TUBB4:19p13.3;	2	(19, 6000000, 6999999):1;(6, 149000000, 149999999):1;	TAB2:[(6, 149000000, 149999999)];TUBB4:[(19, 6000000, 6999999)];	2	1	1	25061	-	-	-	-	1.02149	0.814371	0.993434	21228
	1127	TAB2;KIAA1967;	2	6:1;8:1;	TAB2:6;KIAA1967:8;	2	8p22:1;6q25.1:1;	TAB2:6q25.1;KIAA1967:8p22;	2	(8, 22000000, 22999999):1;(6, 149000000, 149999999):1;	TAB2:[(6, 149000000, 149999999)];KIAA1967:[(8, 22000000, 22999999)];	2	1	1	25062	-	-	-	-	1.01579	0.706298	0.984321	18591
	1128	TAB2;FLNA;	2	6:1;23:1;	TAB2:6;FLNA:23;	2	6q25.1:1;Xq28:1;	TAB2:6q25.1;FLNA:Xq28;	2	(6, 149000000, 149999999):1;(23, 153000000, 153999999):1;	TAB2:[(6, 149000000, 149999999)];FLNA:[(23, 153000000, 153999999)];	2	1	1	25054	-	-	-	-	1.00967	0.032279	0.872989	900
	1130	TAB2;HSP90AA1;	2	6:1;14:1;	TAB2:6;HSP90AA1:14;	2	6q25.1:1;14q32.33:1;	TAB2:6q25.1;HSP90AA1:14q32.33;	2	(14, 102000000, 102999999):1;(6, 149000000, 149999999):1;	TAB2:[(6, 149000000, 149999999)];HSP90AA1:[(14, 102000000, 102999999)];	2	1	1	15272	-	-	-	-	1.0144	0.643863	0.980621	17001
	1131	TAB2;RPS27;	2	1:1;6:1;	TAB2:6;RPS27:1;	2	6q25.1:1;1q21:1;	TAB2:6q25.1;RPS27:1q21;	2	(6, 149000000, 149999999):1;(1, 153000000, 153999999):1;	TAB2:[(6, 149000000, 149999999)];RPS27:[(1, 153000000, 153999999)];	2	1	1	15271	-	-	-	-	1.01448	0.686881	0.983559	18074
	1132	EIF3B;EIF3I;	2	1:1;7:1;	EIF3B:7;EIF3I:1;	2	7p22.3:1;1p34.1:1;	EIF3B:7p22.3;EIF3I:1p34.1;	2	(1, 32000000, 32999999):1;(7, 2000000, 2999999):1;	EIF3B:[(7, 2000000, 2999999)];EIF3I:[(1, 32000000, 32999999)];	2	1	1	15270	-	-	-	-	1.01256	0.386903	0.935356	10685
	1133	EIF3B;EIF3G;	2	7:1;19:1;	EIF3B:7;EIF3G:19;	2	19p13.2:1;7p22.3:1;	EIF3B:7p22.3;EIF3G:19p13.2;	2	(19, 10000000, 10999999):1;(7, 2000000, 2999999):1;	EIF3B:[(7, 2000000, 2999999)];EIF3G:[(19, 10000000, 10999999)];	2	1	1	15269	-	-	-	-	1.01008	0.104763	0.872989	3095
	1134	POP4;RPP14;	2	3:1;19:1;	POP4:19;RPP14:3;	2	19q12:1;3p14.3:1;	POP4:19q12;RPP14:3p14.3;	1	(3, 58000000, 58999999):1;	POP4:[];RPP14:[(3, 58000000, 58999999)];	2	1	1	15276	-	-	-	-	-	-	-	-
	1135	MAP3K3;CHUK;	2	10:1;17:1;	MAP3K3:17;CHUK:10;	2	17q23.3:1;10q24-q25:1;	MAP3K3:17q23.3;CHUK:10q24-q25;	2	(10, 101000000, 101999999):1;(17, 61000000, 61999999):1;	MAP3K3:[(17, 61000000, 61999999)];CHUK:[(10, 101000000, 101999999)];	2	1	1	15275	-	-	-	-	1.00678	0.330769	0.920592	9307
	1136	MAP3K3;PFDN6;	2	6:1;17:1;	MAP3K3:17;PFDN6:6;	2	17q23.3:1;6p21.3:1;	MAP3K3:17q23.3;PFDN6:6p21.3;	2	(6, 33000000, 33999999):1;(17, 61000000, 61999999):1;	MAP3K3:[(17, 61000000, 61999999)];PFDN6:[(6, 33000000, 33999999)];	2	1	1	15274	-	-	-	-	0.998269	0.209824	0.892196	6091
	1137	MAP3K3;UBL4A;	2	17:1;23:1;	MAP3K3:17;UBL4A:23;	2	17q23.3:1;Xq28:1;	MAP3K3:17q23.3;UBL4A:Xq28;	2	(17, 61000000, 61999999):1;(23, 153000000, 153999999):1;	MAP3K3:[(17, 61000000, 61999999)];UBL4A:[(23, 153000000, 153999999)];	2	1	1	15273	-	-	-	-	1.01418	0.211529	0.892331	6141
	1138	MAP3K3;CAPZA1;	2	1:1;17:1;	MAP3K3:17;CAPZA1:1;	2	1p13.2:1;17q23.3:1;	MAP3K3:17q23.3;CAPZA1:1p13.2;	2	(17, 61000000, 61999999):1;(1, 113000000, 113999999):1;	MAP3K3:[(17, 61000000, 61999999)];CAPZA1:[(1, 113000000, 113999999)];	2	1	1	15268	-	-	-	-	1.00967	0.630008	0.977383	16700
	1139	MAP3K14;TRAF3;	2	14:1;17:1;	MAP3K14:17;TRAF3:14;	2	17q21:1;14q32.32:1;	MAP3K14:17q21;TRAF3:14q32.32;	2	(14, 103000000, 103999999):1;(17, 43000000, 43999999):1;	MAP3K14:[(17, 43000000, 43999999)];TRAF3:[(14, 103000000, 103999999)];	2	1	1	15267	-	-	-	-	0.999818	0.216624	0.895279	6263
	1140	MAP3K14;HSPA6;	2	1:1;17:1;	MAP3K14:17;HSPA6:1;	2	1q23:1;17q21:1;	MAP3K14:17q21;HSPA6:1q23;	2	(17, 43000000, 43999999):1;(1, 161000000, 161999999):1;	MAP3K14:[(17, 43000000, 43999999)];HSPA6:[(1, 161000000, 161999999)];	2	1	1	18241	-	-	-	-	1.00818	0.58654	0.970746	15650
	1141	MAP3K14;RPS20;	2	8:1;17:1;	MAP3K14:17;RPS20:8;	2	8q12:1;17q21:1;	MAP3K14:17q21;RPS20:8q12;	2	(8, 56000000, 56999999):1;(17, 43000000, 43999999):1;	MAP3K14:[(17, 43000000, 43999999)];RPS20:[(8, 56000000, 56999999)];	2	1	1	18242	-	-	-	-	1.01685	0.867875	0.99477	22598
	1142	MAP3K14;DNAJA1;	2	9:1;17:1;	MAP3K14:17;DNAJA1:9;	2	9p13.3:1;17q21:1;	MAP3K14:17q21;DNAJA1:9p13.3;	2	(17, 43000000, 43999999):1;(9, 33000000, 33999999):1;	MAP3K14:[(17, 43000000, 43999999)];DNAJA1:[(9, 33000000, 33999999)];	2	1	1	22526	-	-	-	-	1.00313	0.450987	0.945576	12345
	1143	MAP3K14;IARS;	2	9:1;17:1;	MAP3K14:17;IARS:9;	2	9q21:1;17q21:1;	MAP3K14:17q21;IARS:9q21;	3	(9, 95000000, 95999999):1;(17, 43000000, 43999999):1;(9, 94000000, 94999999):1;	MAP3K14:[(17, 43000000, 43999999)];IARS:[(9, 94000000, 94999999), (9, 95000000, 95999999)];	2	1	1	18134	-	-	-	-	1.00308	0.44924	0.945576	12300
	1144	MAP3K14;RPS18;	2	6:1;17:1;	MAP3K14:17;RPS18:6;	2	17q21:1;6p21.3:1;	MAP3K14:17q21;RPS18:6p21.3;	2	(6, 33000000, 33999999):1;(17, 43000000, 43999999):1;	MAP3K14:[(17, 43000000, 43999999)];RPS18:[(6, 33000000, 33999999)];	2	1	1	18244	-	-	-	-	0.988251	0.074477	0.872989	2166
	1145	MAP3K14;EPRS;	2	1:1;17:1;	MAP3K14:17;EPRS:1;	2	17q21:1;1q41:1;	MAP3K14:17q21;EPRS:1q41;	2	(17, 43000000, 43999999):1;(1, 220000000, 220999999):1;	MAP3K14:[(17, 43000000, 43999999)];EPRS:[(1, 220000000, 220999999)];	2	1	1	18245	-	-	-	-	1.01681	0.900351	0.995578	23421
	1146	MAP3K14;C1QBP;	1	17:2;	MAP3K14:17;C1QBP:17;	2	17p13.3:1;17q21:1;	MAP3K14:17q21;C1QBP:17p13.3;	2	(17, 43000000, 43999999):1;(17, 5000000, 5999999):1;	MAP3K14:[(17, 43000000, 43999999)];C1QBP:[(17, 5000000, 5999999)];	1	0.052613	0.911503	776	38000000	0.711711	0.98254	1168	-	-	-	-
	1147	MAP3K14;PABPC1;	2	8:1;17:1;	MAP3K14:17;PABPC1:8;	2	17q21:1;8q22.2-q23:1;	MAP3K14:17q21;PABPC1:8q22.2-q23;	2	(8, 101000000, 101999999):1;(17, 43000000, 43999999):1;	MAP3K14:[(17, 43000000, 43999999)];PABPC1:[(8, 101000000, 101999999)];	2	1	1	18243	-	-	-	-	1.01191	0.43995	0.943744	12073
	1148	MAP3K14;BYSL;	2	6:1;17:1;	MAP3K14:17;BYSL:6;	2	17q21:1;6p21.1:1;	MAP3K14:17q21;BYSL:6p21.1;	2	(6, 41000000, 41999999):1;(17, 43000000, 43999999):1;	MAP3K14:[(17, 43000000, 43999999)];BYSL:[(6, 41000000, 41999999)];	2	1	1	22545	-	-	-	-	0.998662	0.22059	0.895279	6383
	1149	MAP3K14;DDX50;	2	10:1;17:1;	MAP3K14:17;DDX50:10;	2	10q22.1:1;17q21:1;	MAP3K14:17q21;DDX50:10q22.1;	2	(10, 70000000, 70999999):1;(17, 43000000, 43999999):1;	MAP3K14:[(17, 43000000, 43999999)];DDX50:[(10, 70000000, 70999999)];	2	1	1	17805	-	-	-	-	1.00617	0.286289	0.915625	8081
	1151	MAP3K14;GLUD1;	2	10:1;17:1;	MAP3K14:17;GLUD1:10;	2	17q21:1;10q23.3:1;	MAP3K14:17q21;GLUD1:10q23.3;	2	(10, 88000000, 88999999):1;(17, 43000000, 43999999):1;	MAP3K14:[(17, 43000000, 43999999)];GLUD1:[(10, 88000000, 88999999)];	2	1	1	8509	-	-	-	-	1.00819	0.448171	0.945576	12272
	1153	MAP3K14;TSR1;	1	17:2;	MAP3K14:17;TSR1:17;	2	17p13.3:1;17q21:1;	MAP3K14:17q21;TSR1:17p13.3;	2	(17, 43000000, 43999999):1;(17, 2000000, 2999999):1;	MAP3K14:[(17, 43000000, 43999999)];TSR1:[(17, 2000000, 2999999)];	1	0.052437	0.911503	330	41100000	0.762995	0.98254	1263	-	-	-	-
	1154	MAP3K14;CAD;	2	2:1;17:1;	MAP3K14:17;CAD:2;	2	2p22-p21:1;17q21:1;	MAP3K14:17q21;CAD:2p22-p21;	2	(2, 27000000, 27999999):1;(17, 43000000, 43999999):1;	MAP3K14:[(17, 43000000, 43999999)];CAD:[(2, 27000000, 27999999)];	2	1	1	8507	-	-	-	-	1.00549	0.07487	0.872989	2180
	1155	MAP3K14;RUVBL1;	2	3:1;17:1;	MAP3K14:17;RUVBL1:3;	2	17q21:1;3q21:1;	MAP3K14:17q21;RUVBL1:3q21;	2	(3, 127000000, 127999999):1;(17, 43000000, 43999999):1;	MAP3K14:[(17, 43000000, 43999999)];RUVBL1:[(3, 127000000, 127999999)];	2	1	1	8506	-	-	-	-	1.00253	0.205516	0.891324	5973
	1156	MAP3K14;ACTG1;	1	17:2;	MAP3K14:17;ACTG1:17;	2	17q21:1;17q25:1;	MAP3K14:17q21;ACTG1:17q25;	1	(17, 43000000, 43999999):1;	MAP3K14:[(17, 43000000, 43999999)];ACTG1:[];	1	0.052494	0.911503	454	36100000	0.678128	0.98254	1114	-	-	-	-
	1157	RPP25;POP4;	2	15:1;19:1;	RPP25:15;POP4:19;	2	19q12:1;15q24.2:1;	RPP25:15q24.2;POP4:19q12;	1	(15, 75000000, 75999999):1;	RPP25:[(15, 75000000, 75999999)];POP4:[];	2	1	1	8508	-	-	-	-	-	-	-	-
	1158	POP1;POP5;	2	8:1;12:1;	POP1:8;POP5:12;	2	8q22.1:1;12q24.31:1;	POP1:8q22.1;POP5:12q24.31;	2	(8, 99000000, 99999999):1;(12, 121000000, 121999999):1;	POP1:[(8, 99000000, 99999999)];POP5:[(12, 121000000, 121999999)];	2	1	1	8505	-	-	-	-	1.01217	0.407544	0.938869	11244
	1159	RPP25;POP5;	2	12:1;15:1;	RPP25:15;POP5:12;	2	12q24.31:1;15q24.2:1;	RPP25:15q24.2;POP5:12q24.31;	2	(12, 121000000, 121999999):1;(15, 75000000, 75999999):1;	RPP25:[(15, 75000000, 75999999)];POP5:[(12, 121000000, 121999999)];	2	1	1	8504	-	-	-	-	1.0047	0.20739	0.891704	6018
	1160	MYB;NLK;	2	6:1;17:1;	MYB:6;NLK:17;	2	17q11.2:1;6q22-q23:1;	MYB:6q22-q23;NLK:17q11.2;	2	(6, 135000000, 135999999):1;(17, 26000000, 26999999):1;	MYB:[(6, 135000000, 135999999)];NLK:[(17, 26000000, 26999999)];	2	1	1	8023	-	-	-	-	1.01578	0.693692	0.983559	18258
	1161	HIPK2;MYB;	2	6:1;7:1;	HIPK2:7;MYB:6;	2	6q22-q23:1;7q32-q34:1;	HIPK2:7q32-q34;MYB:6q22-q23;	2	(6, 135000000, 135999999):1;(7, 139000000, 139999999):1;	HIPK2:[(7, 139000000, 139999999)];MYB:[(6, 135000000, 135999999)];	2	1	1	8024	-	-	-	-	1.00884	0.064521	0.872989	1854
	1162	TP53;RAD51;	2	15:1;17:1;	TP53:17;RAD51:15;	2	17p13.1:1;15q15.1:1;	TP53:17p13.1;RAD51:15q15.1;	3	(15, 41000000, 41999999):1;(17, 7000000, 7999999):1;(15, 40000000, 40999999):1;	TP53:[(17, 7000000, 7999999)];RAD51:[(15, 40000000, 40999999), (15, 41000000, 41999999)];	2	1	1	11751	-	-	-	-	0.995521	0.258756	0.908438	7379
	1163	IFNAR2;EP300;	2	21:1;22:1;	IFNAR2:21;EP300:22;	2	22q13.2:1;21q22.1|21q22.11:1;	IFNAR2:21q22.1|21q22.11;EP300:22q13.2;	2	(21, 34000000, 34999999):1;(22, 41000000, 41999999):1;	IFNAR2:[(21, 34000000, 34999999)];EP300:[(22, 41000000, 41999999)];	2	1	1	8034	-	-	-	-	0.978163	0.655375	0.981469	17297
	1164	IL10RB;EP300;	2	21:1;22:1;	IL10RB:21;EP300:22;	2	21q22.1-q22.2|21q22.11:1;22q13.2:1;	IL10RB:21q22.1-q22.2|21q22.11;EP300:22q13.2;	2	(21, 34000000, 34999999):1;(22, 41000000, 41999999):1;	IL10RB:[(21, 34000000, 34999999)];EP300:[(22, 41000000, 41999999)];	2	1	1	11730	-	-	-	-	0.978163	0.655746	0.981469	17308
	1165	FEZ2;NEK1;	2	2:1;4:1;	FEZ2:2;NEK1:4;	2	4q33:1;2p21:1;	FEZ2:2p21;NEK1:4q33;	2	(2, 36000000, 36999999):1;(4, 170000000, 170999999):1;	FEZ2:[(2, 36000000, 36999999)];NEK1:[(4, 170000000, 170999999)];	2	1	1	8019	-	-	-	-	1.01461	0.35744	0.93158	9934
	1167	STAT2;STAT5A;	2	12:1;17:1;	STAT2:12;STAT5A:17;	2	12q13.3:1;17q11.2:1;	STAT2:12q13.3;STAT5A:17q11.2;	2	(17, 40000000, 40999999):1;(12, 56000000, 56999999):1;	STAT2:[(12, 56000000, 56999999)];STAT5A:[(17, 40000000, 40999999)];	2	1	1	11364	-	-	-	-	1.0059	0.483507	0.953105	13142
	1168	NLRC5;CHUK;	2	10:1;16:1;	NLRC5:16;CHUK:10;	2	10q24-q25:1;16q13:1;	NLRC5:16q13;CHUK:10q24-q25;	2	(10, 101000000, 101999999):1;(16, 57000000, 57999999):1;	NLRC5:[(16, 57000000, 57999999)];CHUK:[(10, 101000000, 101999999)];	2	1	1	11369	-	-	-	-	1.01739	0.98009	0.997871	25425
	1169	NLRC5;IKBKB;	2	8:1;16:1;	NLRC5:16;IKBKB:8;	2	8p11.2:1;16q13:1;	NLRC5:16q13;IKBKB:8p11.2;	2	(16, 57000000, 57999999):1;(8, 42000000, 42999999):1;	NLRC5:[(16, 57000000, 57999999)];IKBKB:[(8, 42000000, 42999999)];	2	1	1	11370	-	-	-	-	1.0113	0.384906	0.935356	10640
	1170	IRAK3;TRAF6;	2	11:1;12:1;	IRAK3:12;TRAF6:11;	2	12q14.3:1;11p12:1;	IRAK3:12q14.3;TRAF6:11p12;	2	(11, 36000000, 36999999):1;(12, 66000000, 66999999):1;	IRAK3:[(12, 66000000, 66999999)];TRAF6:[(11, 36000000, 36999999)];	2	1	1	1745	-	-	-	-	1.01252	0.750475	0.989042	19661
	1171	POP1;RPP38;	2	8:1;10:1;	POP1:8;RPP38:10;	2	8q22.1:1;10p13:1;	POP1:8q22.1;RPP38:10p13;	2	(10, 15000000, 15999999):1;(8, 99000000, 99999999):1;	POP1:[(8, 99000000, 99999999)];RPP38:[(10, 15000000, 15999999)];	2	1	1	1744	-	-	-	-	1.01522	0.721773	0.987019	18947
	1172	RPP40;POP1;	2	6:1;8:1;	RPP40:6;POP1:8;	2	6p25.1:1;8q22.1:1;	RPP40:6p25.1;POP1:8q22.1;	3	(6, 5000000, 5999999):1;(8, 99000000, 99999999):1;(6, 4000000, 4999999):1;	RPP40:[(6, 4000000, 4999999), (6, 5000000, 5999999)];POP1:[(8, 99000000, 99999999)];	2	1	1	1743	-	-	-	-	1.01094	0.189441	0.887179	5521
	1173	POP5;POP4;	2	12:1;19:1;	POP5:12;POP4:19;	2	12q24.31:1;19q12:1;	POP5:12q24.31;POP4:19q12;	1	(12, 121000000, 121999999):1;	POP5:[(12, 121000000, 121999999)];POP4:[];	2	1	1	1742	-	-	-	-	-	-	-	-
	1174	RPP38;POP4;	2	10:1;19:1;	RPP38:10;POP4:19;	2	10p13:1;19q12:1;	RPP38:10p13;POP4:19q12;	1	(10, 15000000, 15999999):1;	RPP38:[(10, 15000000, 15999999)];POP4:[];	2	1	1	1741	-	-	-	-	-	-	-	-
	1175	RPP14;POP5;	2	3:1;12:1;	RPP14:3;POP5:12;	2	12q24.31:1;3p14.3:1;	RPP14:3p14.3;POP5:12q24.31;	2	(3, 58000000, 58999999):1;(12, 121000000, 121999999):1;	RPP14:[(3, 58000000, 58999999)];POP5:[(12, 121000000, 121999999)];	2	1	1	1740	-	-	-	-	1.0143	0.709877	0.984726	18678
	1176	RPP14;RPP30;	2	3:1;10:1;	RPP14:3;RPP30:10;	2	10q23.31:1;3p14.3:1;	RPP14:3p14.3;RPP30:10q23.31;	2	(10, 92000000, 92999999):1;(3, 58000000, 58999999):1;	RPP14:[(3, 58000000, 58999999)];RPP30:[(10, 92000000, 92999999)];	2	1	1	1739	-	-	-	-	1.00942	0.120034	0.872989	3545
	1177	RPP14;RPP40;	2	3:1;6:1;	RPP14:3;RPP40:6;	2	6p25.1:1;3p14.3:1;	RPP14:3p14.3;RPP40:6p25.1;	3	(6, 5000000, 5999999):1;(3, 58000000, 58999999):1;(6, 4000000, 4999999):1;	RPP14:[(3, 58000000, 58999999)];RPP40:[(6, 4000000, 4999999), (6, 5000000, 5999999)];	2	1	1	1738	-	-	-	-	1.00845	0.190864	0.887179	5564
	1178	IKBKG;CANX;	2	5:1;23:1;	IKBKG:23;CANX:5;	2	5q35:1;Xq28:1;	IKBKG:Xq28;CANX:5q35;	2	(5, 179000000, 179999999):1;(23, 153000000, 153999999):1;	IKBKG:[(23, 153000000, 153999999)];CANX:[(5, 179000000, 179999999)];	2	1	1	1752	-	-	-	-	1.00843	0.023935	0.872989	674
	1179	IKBKG;ACTG1;	2	17:1;23:1;	IKBKG:23;ACTG1:17;	2	17q25:1;Xq28:1;	IKBKG:Xq28;ACTG1:17q25;	1	(23, 153000000, 153999999):1;	IKBKG:[(23, 153000000, 153999999)];ACTG1:[];	2	1	1	1751	-	-	-	-	-	-	-	-
	1180	IKBKG;TIMM50;	2	19:1;23:1;	IKBKG:23;TIMM50:19;	2	19q13.2:1;Xq28:1;	IKBKG:Xq28;TIMM50:19q13.2;	2	(19, 39000000, 39999999):1;(23, 153000000, 153999999):1;	IKBKG:[(23, 153000000, 153999999)];TIMM50:[(19, 39000000, 39999999)];	2	1	1	6549	-	-	-	-	1.01325	0.040581	0.872989	1131
	1181	IKBKG;CLTC;	2	17:1;23:1;	IKBKG:23;CLTC:17;	2	17q11-qter:1;Xq28:1;	IKBKG:Xq28;CLTC:17q11-qter;	2	(17, 57000000, 57999999):1;(23, 153000000, 153999999):1;	IKBKG:[(23, 153000000, 153999999)];CLTC:[(17, 57000000, 57999999)];	2	1	1	6550	-	-	-	-	1.01624	0.422572	0.942174	11613
	1182	IKBKG;RPN1;	2	3:1;23:1;	IKBKG:23;RPN1:3;	2	3q21.3:1;Xq28:1;	IKBKG:Xq28;RPN1:3q21.3;	2	(3, 128000000, 128999999):1;(23, 153000000, 153999999):1;	IKBKG:[(23, 153000000, 153999999)];RPN1:[(3, 128000000, 128999999)];	2	1	1	6547	-	-	-	-	1.01735	0.698128	0.983559	18356
	1183	IKBKG;RPS14;	2	5:1;23:1;	IKBKG:23;RPS14:5;	2	5q31-q33:1;Xq28:1;	IKBKG:Xq28;RPS14:5q31-q33;	2	(5, 149000000, 149999999):1;(23, 153000000, 153999999):1;	IKBKG:[(23, 153000000, 153999999)];RPS14:[(5, 149000000, 149999999)];	2	1	1	6548	-	-	-	-	1.01014	0.071875	0.872989	2082
	1184	IKBKG;F10;	2	13:1;23:1;	IKBKG:23;F10:13;	2	13q34:1;Xq28:1;	IKBKG:Xq28;F10:13q34;	2	(13, 113000000, 113999999):1;(23, 153000000, 153999999):1;	IKBKG:[(23, 153000000, 153999999)];F10:[(13, 113000000, 113999999)];	2	1	1	6545	-	-	-	-	1.00782	0.011549	0.872989	293
	1185	IKBKG;IDH3A;	2	15:1;23:1;	IKBKG:23;IDH3A:15;	2	15q25.1-q25.2:1;Xq28:1;	IKBKG:Xq28;IDH3A:15q25.1-q25.2;	2	(15, 78000000, 78999999):1;(23, 153000000, 153999999):1;	IKBKG:[(23, 153000000, 153999999)];IDH3A:[(15, 78000000, 78999999)];	2	1	1	6546	-	-	-	-	1.01277	0.153406	0.873792	4534
	1186	IKBKG;TBCD;	2	17:1;23:1;	IKBKG:23;TBCD:17;	2	17q25.3:1;Xq28:1;	IKBKG:Xq28;TBCD:17q25.3;	1	(23, 153000000, 153999999):1;	IKBKG:[(23, 153000000, 153999999)];TBCD:[];	2	1	1	6543	-	-	-	-	-	-	-	-
	1187	IKBKG;DYNC1H1;	2	14:1;23:1;	IKBKG:23;DYNC1H1:14;	2	14q32.3-qter|14q32:1;Xq28:1;	IKBKG:Xq28;DYNC1H1:14q32.3-qter|14q32;	2	(14, 102000000, 102999999):1;(23, 153000000, 153999999):1;	IKBKG:[(23, 153000000, 153999999)];DYNC1H1:[(14, 102000000, 102999999)];	2	1	1	6544	-	-	-	-	1.00839	0.013629	0.872989	347
	1188	IKBKG;HSPA8;	2	11:1;23:1;	IKBKG:23;HSPA8:11;	2	11q24.1:1;Xq28:1;	IKBKG:Xq28;HSPA8:11q24.1;	2	(11, 122000000, 122999999):1;(23, 153000000, 153999999):1;	IKBKG:[(23, 153000000, 153999999)];HSPA8:[(11, 122000000, 122999999)];	2	1	1	6541	-	-	-	-	1.01526	0.397009	0.935612	10994
	1189	IKBKG;MYO6;	2	6:1;23:1;	IKBKG:23;MYO6:6;	2	6q13:1;Xq28:1;	IKBKG:Xq28;MYO6:6q13;	2	(6, 76000000, 76999999):1;(23, 153000000, 153999999):1;	IKBKG:[(23, 153000000, 153999999)];MYO6:[(6, 76000000, 76999999)];	2	1	1	6542	-	-	-	-	1.01422	0.282288	0.915625	7971
	1190	IKBKG;SET;	2	9:1;23:1;	IKBKG:23;SET:9;	2	9q34:1;Xq28:1;	IKBKG:Xq28;SET:9q34;	2	(9, 130999992, 132000007):1;(23, 153000000, 153999999):1;	IKBKG:[(23, 153000000, 153999999)];SET:[(9, 130999992, 132000007)];	2	1	1	23036	-	-	-	-	1.01531	0.651134	0.981412	17186
	1191	IKBKG;UTP20;	2	12:1;23:1;	IKBKG:23;UTP20:12;	2	12q23:1;Xq28:1;	IKBKG:Xq28;UTP20:12q23;	2	(12, 101000000, 101999999):1;(23, 153000000, 153999999):1;	IKBKG:[(23, 153000000, 153999999)];UTP20:[(12, 101000000, 101999999)];	2	1	1	23035	-	-	-	-	1.01342	0.313419	0.917732	8838
	1192	IKBKG;RPLP0;	2	12:1;23:1;	IKBKG:23;RPLP0:12;	2	12q24.2:1;Xq28:1;	IKBKG:Xq28;RPLP0:12q24.2;	2	(12, 120000008, 120999999):1;(23, 153000000, 153999999):1;	IKBKG:[(23, 153000000, 153999999)];RPLP0:[(12, 120000008, 120999999)];	2	1	1	23038	-	-	-	-	1.00695	0.019222	0.872989	527
	1193	IKBKG;PSMD13;	2	11:1;23:1;	IKBKG:23;PSMD13:11;	2	11p15.5:1;Xq28:1;	IKBKG:Xq28;PSMD13:11p15.5;	2	(11, 0, 999999):1;(23, 153000000, 153999999):1;	IKBKG:[(23, 153000000, 153999999)];PSMD13:[(11, 0, 999999)];	2	1	1	23037	-	-	-	-	1.01186	0.117136	0.872989	3462
	1194	IKBKG;LARS;	2	5:1;23:1;	IKBKG:23;LARS:5;	2	5q32:1;Xq28:1;	IKBKG:Xq28;LARS:5q32;	2	(5, 145000000, 145999999):1;(23, 153000000, 153999999):1;	IKBKG:[(23, 153000000, 153999999)];LARS:[(5, 145000000, 145999999)];	2	1	1	23040	-	-	-	-	1.0099	0.060366	0.872989	1718
	1195	IKBKG;FASN;	2	17:1;23:1;	IKBKG:23;FASN:17;	2	17q25:1;Xq28:1;	IKBKG:Xq28;FASN:17q25;	1	(23, 153000000, 153999999):1;	IKBKG:[(23, 153000000, 153999999)];FASN:[];	2	1	1	23039	-	-	-	-	-	-	-	-
	1196	IKBKG;TUBB;	2	6:1;23:1;	IKBKG:23;TUBB:6;	2	6p21.33:1;Xq28:1;	IKBKG:Xq28;TUBB:6p21.33;	2	(6, 30000000, 30999999):1;(23, 153000000, 153999999):1;	IKBKG:[(23, 153000000, 153999999)];TUBB:[(6, 30000000, 30999999)];	2	1	1	23042	-	-	-	-	1.01372	0.223721	0.896784	6457
	1197	IKBKG;TUBB4;	2	19:1;23:1;	IKBKG:23;TUBB4:19;	2	19p13.3:1;Xq28:1;	IKBKG:Xq28;TUBB4:19p13.3;	2	(19, 6000000, 6999999):1;(23, 153000000, 153999999):1;	IKBKG:[(23, 153000000, 153999999)];TUBB4:[(19, 6000000, 6999999)];	2	1	1	23041	-	-	-	-	1.01429	0.08192	0.872989	2390
	1198	RIPK3;SPECC1L;	2	14:1;22:1;	RIPK3:14;SPECC1L:22;	2	14q11.2:1;22q11.23:1;	RIPK3:14q11.2;SPECC1L:22q11.23;	2	(22, 24000000, 24999999):1;(14, 24000000, 24999999):1;	RIPK3:[(14, 24000000, 24999999)];SPECC1L:[(22, 24000000, 24999999)];	2	1	1	23034	-	-	-	-	1.00071	0.509857	0.957492	13789
	1199	RIPK3;TPM3;	2	1:1;14:1;	RIPK3:14;TPM3:1;	2	14q11.2:1;1q21.2:1;	RIPK3:14q11.2;TPM3:1q21.2;	2	(14, 24000000, 24999999):1;(1, 154000000, 154999999):1;	RIPK3:[(14, 24000000, 24999999)];TPM3:[(1, 154000000, 154999999)];	2	1	1	23033	-	-	-	-	1.00836	0.32133	0.919072	9055
	1200	RIPK3;RAI14;	2	5:1;14:1;	RIPK3:14;RAI14:5;	2	14q11.2:1;5p13.3-p13.2:1;	RIPK3:14q11.2;RAI14:5p13.3-p13.2;	2	(5, 34000000, 34999999):1;(14, 24000000, 24999999):1;	RIPK3:[(14, 24000000, 24999999)];RAI14:[(5, 34000000, 34999999)];	2	1	1	23794	-	-	-	-	1.00857	0.247514	0.901866	7104
	1201	RIPK3;SAMD14;	2	14:1;17:1;	RIPK3:14;SAMD14:17;	2	14q11.2:1;17q21.33:1;	RIPK3:14q11.2;SAMD14:17q21.33;	2	(14, 24000000, 24999999):1;(17, 48000000, 48999999):1;	RIPK3:[(14, 24000000, 24999999)];SAMD14:[(17, 48000000, 48999999)];	2	1	1	23793	-	-	-	-	1.0059	0.684219	0.983559	18000
	1202	RIPK3;FLNA;	2	14:1;23:1;	RIPK3:14;FLNA:23;	2	14q11.2:1;Xq28:1;	RIPK3:14q11.2;FLNA:Xq28;	2	(14, 24000000, 24999999):1;(23, 153000000, 153999999):1;	RIPK3:[(14, 24000000, 24999999)];FLNA:[(23, 153000000, 153999999)];	2	1	1	23796	-	-	-	-	1.01206	0.12197	0.872989	3612
	1203	RIPK3;PPP1R12A;	2	12:1;14:1;	RIPK3:14;PPP1R12A:12;	2	12q15-q21:1;14q11.2:1;	RIPK3:14q11.2;PPP1R12A:12q15-q21;	2	(14, 24000000, 24999999):1;(12, 80000000, 80999999):1;	RIPK3:[(14, 24000000, 24999999)];PPP1R12A:[(12, 80000000, 80999999)];	2	1	1	23795	-	-	-	-	1.01466	0.93934	0.99757	24378
	1204	RIPK3;DDX3X;	2	14:1;23:1;	RIPK3:14;DDX3X:23;	2	14q11.2:1;Xp11.3-p11.23:1;	RIPK3:14q11.2;DDX3X:Xp11.3-p11.23;	2	(14, 24000000, 24999999):1;(23, 41000000, 41999999):1;	RIPK3:[(14, 24000000, 24999999)];DDX3X:[(23, 41000000, 41999999)];	2	1	1	23790	-	-	-	-	1.01227	0.145667	0.873792	4317
	1205	RIPK3;HNRNPA1;	2	12:1;14:1;	RIPK3:14;HNRNPA1:12;	2	14q11.2:1;12q13.1:1;	RIPK3:14q11.2;HNRNPA1:12q13.1;	2	(14, 24000000, 24999999):1;(12, 54000000, 54999999):1;	RIPK3:[(14, 24000000, 24999999)];HNRNPA1:[(12, 54000000, 54999999)];	2	1	1	23789	-	-	-	-	1.00821	0.356655	0.93158	9911
	1206	RIPK3;CCT2;	2	12:1;14:1;	RIPK3:14;CCT2:12;	2	14q11.2:1;12q15:1;	RIPK3:14q11.2;CCT2:12q15;	2	(14, 24000000, 24999999):1;(12, 69000000, 69999999):1;	RIPK3:[(14, 24000000, 24999999)];CCT2:[(12, 69000000, 69999999)];	2	1	1	23792	-	-	-	-	1.01438	0.920744	0.995733	23955
	1207	RIPK3;TPM1;	2	14:1;15:1;	RIPK3:14;TPM1:15;	2	14q11.2:1;15q22.1:1;	RIPK3:14q11.2;TPM1:15q22.1;	2	(14, 24000000, 24999999):1;(15, 63000000, 63999999):1;	RIPK3:[(14, 24000000, 24999999)];TPM1:[(15, 63000000, 63999999)];	2	1	1	23791	-	-	-	-	1.0098	0.941915	0.99757	24430
	1208	RIPK3;VIM;	2	10:1;14:1;	RIPK3:14;VIM:10;	2	10p13:1;14q11.2:1;	RIPK3:14q11.2;VIM:10p13;	2	(10, 17000000, 17999999):1;(14, 24000000, 24999999):1;	RIPK3:[(14, 24000000, 24999999)];VIM:[(10, 17000000, 17999999)];	2	1	1	23788	-	-	-	-	1.00648	0.13871	0.872989	4108
	1209	RIPK3;UBB;	2	14:1;17:1;	RIPK3:14;UBB:17;	2	14q11.2:1;17p12-p11.2:1;	RIPK3:14q11.2;UBB:17p12-p11.2;	2	(14, 24000000, 24999999):1;(17, 16000000, 16999999):1;	RIPK3:[(14, 24000000, 24999999)];UBB:[(17, 16000000, 16999999)];	2	1	1	23787	-	-	-	-	0.99863	0.170689	0.879436	5025
	1210	RIPK3;SPTBN1;	2	2:1;14:1;	RIPK3:14;SPTBN1:2;	2	14q11.2:1;2p21:1;	RIPK3:14q11.2;SPTBN1:2p21;	2	(2, 54000000, 54999999):1;(14, 24000000, 24999999):1;	RIPK3:[(14, 24000000, 24999999)];SPTBN1:[(2, 54000000, 54999999)];	2	1	1	7262	-	-	-	-	1.01434	0.507055	0.957492	13712
	1211	RIPK3;HSP90AA1;	1	14:2;	RIPK3:14;HSP90AA1:14;	2	14q11.2:1;14q32.33:1;	RIPK3:14q11.2;HSP90AA1:14q32.33;	2	(14, 102000000, 102999999):1;(14, 24000000, 24999999):1;	RIPK3:[(14, 24000000, 24999999)];HSP90AA1:[(14, 102000000, 102999999)];	1	0.052629	0.911503	833	77700000	0.94684	0.992787	1556	-	-	-	-
	1212	RIPK3;PPP1CC;	2	12:1;14:1;	RIPK3:14;PPP1CC:12;	2	14q11.2:1;12q24.1-q24.2:1;	RIPK3:14q11.2;PPP1CC:12q24.1-q24.2;	2	(14, 24000000, 24999999):1;(12, 111000000, 111999999):1;	RIPK3:[(14, 24000000, 24999999)];PPP1CC:[(12, 111000000, 111999999)];	2	1	1	7260	-	-	-	-	1.01267	0.766337	0.991537	20019
	1213	RIPK3;PRKDC;	2	8:1;14:1;	RIPK3:14;PRKDC:8;	2	14q11.2:1;8q11:1;	RIPK3:14q11.2;PRKDC:8q11;	2	(8, 48000000, 48999999):1;(14, 24000000, 24999999):1;	RIPK3:[(14, 24000000, 24999999)];PRKDC:[(8, 48000000, 48999999)];	2	1	1	9016	-	-	-	-	1.00698	0.07124	0.872989	2065
	1214	RIPK3;MYL6B;	2	12:1;14:1;	RIPK3:14;MYL6B:12;	2	14q11.2:1;12q13.13:1;	RIPK3:14q11.2;MYL6B:12q13.13;	2	(14, 24000000, 24999999):1;(12, 56000000, 56999999):1;	RIPK3:[(14, 24000000, 24999999)];MYL6B:[(12, 56000000, 56999999)];	2	1	1	7265	-	-	-	-	1.00861	0.38918	0.935356	10765
	1215	RIPK3;CAPZB;	2	1:1;14:1;	RIPK3:14;CAPZB:1;	2	14q11.2:1;1p36.1:1;	RIPK3:14q11.2;CAPZB:1p36.1;	2	(14, 24000000, 24999999):1;(1, 19000000, 19999999):1;	RIPK3:[(14, 24000000, 24999999)];CAPZB:[(1, 19000000, 19999999)];	2	1	1	7266	-	-	-	-	1.01402	0.802632	0.993024	20915
	1216	RIPK3;HSP90AB1;	2	6:1;14:1;	RIPK3:14;HSP90AB1:6;	2	14q11.2:1;6p12:1;	RIPK3:14q11.2;HSP90AB1:6p12;	2	(6, 44000000, 44999999):1;(14, 24000000, 24999999):1;	RIPK3:[(14, 24000000, 24999999)];HSP90AB1:[(6, 44000000, 44999999)];	2	1	1	7263	-	-	-	-	1.01485	0.687882	0.983559	18103
	1217	RIPK3;MYL12A;	2	14:1;18:1;	RIPK3:14;MYL12A:18;	2	14q11.2:1;18p11.31:1;	RIPK3:14q11.2;MYL12A:18p11.31;	2	(18, 3000000, 3999999):1;(14, 24000000, 24999999):1;	RIPK3:[(14, 24000000, 24999999)];MYL12A:[(18, 3000000, 3999999)];	2	1	1	7264	-	-	-	-	1.00109	0.117537	0.872989	3478
	1218	HADHA;NFKB2;	2	2:1;10:1;	HADHA:2;NFKB2:10;	2	10q24:1;2p23:1;	HADHA:2p23;NFKB2:10q24;	2	(2, 26000000, 26999999):1;(10, 104000000, 104999991):1;	HADHA:[(2, 26000000, 26999999)];NFKB2:[(10, 104000000, 104999991)];	2	1	1	9017	-	-	-	-	1.01034	0.090806	0.872989	2677
	1219	NFKB2;TUBB6;	2	10:1;18:1;	NFKB2:10;TUBB6:18;	2	18p11.21:1;10q24:1;	NFKB2:10q24;TUBB6:18p11.21;	2	(10, 104000000, 104999991):1;(18, 12000000, 12999999):1;	NFKB2:[(10, 104000000, 104999991)];TUBB6:[(18, 12000000, 12999999)];	2	1	1	7269	-	-	-	-	1.01094	0.408203	0.938992	11264
	1220	NFKB2;TUBB;	2	6:1;10:1;	NFKB2:10;TUBB:6;	2	6p21.33:1;10q24:1;	NFKB2:10q24;TUBB:6p21.33;	2	(10, 104000000, 104999991):1;(6, 30000000, 30999999):1;	NFKB2:[(10, 104000000, 104999991)];TUBB:[(6, 30000000, 30999999)];	2	1	1	14802	-	-	-	-	1.00649	0.096295	0.872989	2846
	1221	TRAF2;PARP1;	2	1:1;9:1;	TRAF2:9;PARP1:1;	2	1q41-q42:1;9q34:1;	TRAF2:9q34;PARP1:1q41-q42;	2	(9, 139000000, 139999999):1;(1, 226000000, 226999999):1;	TRAF2:[(9, 139000000, 139999999)];PARP1:[(1, 226000000, 226999999)];	2	1	1	14801	-	-	-	-	1.01205	0.660686	0.982385	17426
	1222	MAP3K3;SLC25A5;	2	17:1;23:1;	MAP3K3:17;SLC25A5:23;	2	17q23.3:1;Xq24-q26:1;	MAP3K3:17q23.3;SLC25A5:Xq24-q26;	2	(17, 61000000, 61999999):1;(23, 117999992, 119000007):1;	MAP3K3:[(17, 61000000, 61999999)];SLC25A5:[(23, 117999992, 119000007)];	2	1	1	16987	-	-	-	-	1.01664	0.474952	0.951957	12924
	1223	MAP3K3;HSPA2;	2	14:1;17:1;	MAP3K3:17;HSPA2:14;	2	17q23.3:1;14q24.1:1;	MAP3K3:17q23.3;HSPA2:14q24.1;	2	(14, 65000000, 65999999):1;(17, 61000000, 61999999):1;	MAP3K3:[(17, 61000000, 61999999)];HSPA2:[(14, 65000000, 65999999)];	2	1	1	16986	-	-	-	-	1.00239	0.354449	0.931528	9854
	1224	MAP3K3;BAG5;	2	14:1;17:1;	MAP3K3:17;BAG5:14;	2	17q23.3:1;14q32.33:1;	MAP3K3:17q23.3;BAG5:14q32.33;	2	(14, 104000000, 104999991):1;(17, 61000000, 61999999):1;	MAP3K3:[(17, 61000000, 61999999)];BAG5:[(14, 104000000, 104999991)];	2	1	1	16985	-	-	-	-	0.999611	0.205689	0.891324	5979
	1225	MAP3K3;MARS;	2	12:1;17:1;	MAP3K3:17;MARS:12;	2	17q23.3:1;12q13:1;	MAP3K3:17q23.3;MARS:12q13;	2	(17, 61000000, 61999999):1;(12, 57000000, 57999999):1;	MAP3K3:[(17, 61000000, 61999999)];MARS:[(12, 57000000, 57999999)];	2	1	1	16984	-	-	-	-	1.01055	0.728881	0.987987	19113
	1226	MAP3K3;CORO1C;	2	12:1;17:1;	MAP3K3:17;CORO1C:12;	2	17q23.3:1;12q24.1:1;	MAP3K3:17q23.3;CORO1C:12q24.1;	2	(17, 61000000, 61999999):1;(12, 109000000, 109999999):1;	MAP3K3:[(17, 61000000, 61999999)];CORO1C:[(12, 109000000, 109999999)];	2	1	1	16983	-	-	-	-	1.00332	0.354126	0.931528	9845
	1227	MAP3K3;RUVBL2;	2	17:1;19:1;	MAP3K3:17;RUVBL2:19;	2	17q23.3:1;19q13.3:1;	MAP3K3:17q23.3;RUVBL2:19q13.3;	2	(19, 49000000, 49999999):1;(17, 61000000, 61999999):1;	MAP3K3:[(17, 61000000, 61999999)];RUVBL2:[(19, 49000000, 49999999)];	2	1	1	16982	-	-	-	-	1.00451	0.950559	0.99757	24649
	1228	MAP3K3;SUGT1;	2	13:1;17:1;	MAP3K3:17;SUGT1:13;	2	17q23.3:1;13q14.3:1;	MAP3K3:17q23.3;SUGT1:13q14.3;	2	(13, 53000000, 53999999):1;(17, 61000000, 61999999):1;	MAP3K3:[(17, 61000000, 61999999)];SUGT1:[(13, 53000000, 53999999)];	2	1	1	14809	-	-	-	-	1.01102	0.66505	0.983379	17520
	1229	MAP3K3;IQGAP1;	2	15:1;17:1;	MAP3K3:17;IQGAP1:15;	2	17q23.3:1;15q26.1:1;	MAP3K3:17q23.3;IQGAP1:15q26.1;	3	(15, 91000000, 91999999):1;(17, 61000000, 61999999):1;(15, 90000000, 90999999):1;	MAP3K3:[(17, 61000000, 61999999)];IQGAP1:[(15, 90000000, 90999999), (15, 91000000, 91999999)];	2	1	1	14808	-	-	-	-	1.00678	0.921231	0.995733	23967
	1230	MAP3K3;RPL23;	1	17:2;	MAP3K3:17;RPL23:17;	2	17q23.3:1;17q:1;	MAP3K3:17q23.3;RPL23:17q;	2	(17, 61000000, 61999999):1;(17, 37000000, 37999999):1;	MAP3K3:[(17, 61000000, 61999999)];RPL23:[(17, 37000000, 37999999)];	1	0.052483	0.911503	428	2.47e+07	0.479478	0.967408	806	-	-	-	-
	1231	MAP3K3;HAX1;	2	1:1;17:1;	MAP3K3:17;HAX1:1;	2	17q23.3:1;1q21.3:1;	MAP3K3:17q23.3;HAX1:1q21.3;	2	(17, 61000000, 61999999):1;(1, 154000000, 154999999):1;	MAP3K3:[(17, 61000000, 61999999)];HAX1:[(1, 154000000, 154999999)];	2	1	1	20572	-	-	-	-	1.00164	0.404143	0.937909	11165
	1232	MAP3K3;CCT5;	2	5:1;17:1;	MAP3K3:17;CCT5:5;	2	17q23.3:1;5p15.2:1;	MAP3K3:17q23.3;CCT5:5p15.2;	2	(5, 10000000, 10999999):1;(17, 61000000, 61999999):1;	MAP3K3:[(17, 61000000, 61999999)];CCT5:[(5, 10000000, 10999999)];	2	1	1	20577	-	-	-	-	1.00914	0.339405	0.925371	9502
	1233	MAP3K3;PLEC;	2	8:1;17:1;	MAP3K3:17;PLEC:8;	2	17q23.3:1;8q24:1;	MAP3K3:17q23.3;PLEC:8q24;	3	(8, 145000000, 145999999):1;(8, 144000000, 144999999):1;(17, 61000000, 61999999):1;	MAP3K3:[(17, 61000000, 61999999)];PLEC:[(8, 144000000, 144999999), (8, 145000000, 145999999)];	2	1	1	15032	-	-	-	-	1.00347	0.110391	0.872989	3263
	1234	MAP3K3;PHGDH;	2	1:1;17:1;	MAP3K3:17;PHGDH:1;	2	17q23.3:1;1p12:1;	MAP3K3:17q23.3;PHGDH:1p12;	2	(17, 61000000, 61999999):1;(1, 120000008, 120999999):1;	MAP3K3:[(17, 61000000, 61999999)];PHGDH:[(1, 120000008, 120999999)];	2	1	1	20568	-	-	-	-	1.00879	0.603203	0.972741	16060
	1235	MAP3K3;MCC;	2	5:1;17:1;	MAP3K3:17;MCC:5;	2	17q23.3:1;5q21:1;	MAP3K3:17q23.3;MCC:5q21;	2	(5, 112000000, 112999999):1;(17, 61000000, 61999999):1;	MAP3K3:[(17, 61000000, 61999999)];MCC:[(5, 112000000, 112999999)];	2	1	1	26709	-	-	-	-	1.01313	0.575967	0.969843	15370
	1236	CRK;CSMD2;	2	1:1;17:1;	CRK:17;CSMD2:1;	2	17p13.3:1;1p34.3:1;	CRK:17p13.3;CSMD2:1p34.3;	3	(1, 34000000, 34999999):1;(17, 1000000, 1999999):1;(1, 33000000, 33999999):1;	CRK:[(17, 1000000, 1999999)];CSMD2:[(1, 33000000, 33999999), (1, 34000000, 34999999)];	2	1	1	20570	-	-	-	-	0.990277	0.136637	0.872989	4046
	1237	LIG3;CRK;	1	17:2;	LIG3:17;CRK:17;	2	17p13.3:1;17q11.2-q12:1;	LIG3:17q11.2-q12;CRK:17p13.3;	2	(17, 33000000, 33999999):1;(17, 1000000, 1999999):1;	LIG3:[(17, 33000000, 33999999)];CRK:[(17, 1000000, 1999999)];	1	0.052897	0.911503	1465	31900000	0.596644	0.98254	974	-	-	-	-
	1238	CRK;FLNA;	2	17:1;23:1;	CRK:17;FLNA:23;	2	17p13.3:1;Xq28:1;	CRK:17p13.3;FLNA:Xq28;	2	(17, 1000000, 1999999):1;(23, 153000000, 153999999):1;	CRK:[(17, 1000000, 1999999)];FLNA:[(23, 153000000, 153999999)];	2	1	1	26718	-	-	-	-	1.01059	0.011777	0.872989	299
	1240	DLGAP4;CRK;	2	17:1;20:1;	DLGAP4:20;CRK:17;	2	17p13.3:1;20q11.23:1;	DLGAP4:20q11.23;CRK:17p13.3;	3	(20, 35000000, 35999999):1;(20, 34000000, 34999999):1;(17, 1000000, 1999999):1;	DLGAP4:[(20, 34000000, 34999999), (20, 35000000, 35999999)];CRK:[(17, 1000000, 1999999)];	2	1	1	10979	-	-	-	-	0.987697	0.087841	0.872989	2580
	1241	GLTSCR1;CRK;	2	17:1;19:1;	GLTSCR1:19;CRK:17;	2	17p13.3:1;19q13.3:1;	GLTSCR1:19q13.3;CRK:17p13.3;	2	(19, 48000000, 48999999):1;(17, 1000000, 1999999):1;	GLTSCR1:[(19, 48000000, 48999999)];CRK:[(17, 1000000, 1999999)];	2	1	1	10978	-	-	-	-	0.963772	0.03207	0.872989	889
	1242	SP1;CRK;	2	12:1;17:1;	SP1:12;CRK:17;	2	12q13.1:1;17p13.3:1;	SP1:12q13.1;CRK:17p13.3;	2	(17, 1000000, 1999999):1;(12, 53000000, 53999999):1;	SP1:[(12, 53000000, 53999999)];CRK:[(17, 1000000, 1999999)];	2	1	1	10981	-	-	-	-	1.0013	0.260322	0.908438	7410
	1243	FLNB;CRK;	2	3:1;17:1;	FLNB:3;CRK:17;	2	17p13.3:1;3p14.3:1;	FLNB:3p14.3;CRK:17p13.3;	3	(3, 57000000, 57999999):1;(17, 1000000, 1999999):1;(3, 58000000, 58999999):1;	FLNB:[(3, 57000000, 57999999), (3, 58000000, 58999999)];CRK:[(17, 1000000, 1999999)];	2	1	1	10980	-	-	-	-	1.00872	0.368294	0.933051	10227
	1244	TGOLN2;CRK;	2	2:1;17:1;	TGOLN2:2;CRK:17;	2	17p13.3:1;2p11.2:1;	TGOLN2:2p11.2;CRK:17p13.3;	2	(2, 85000000, 85999999):1;(17, 1000000, 1999999):1;	TGOLN2:[(2, 85000000, 85999999)];CRK:[(17, 1000000, 1999999)];	2	1	1	10983	-	-	-	-	1.01084	0.235897	0.901306	6779
	1245	CRK;CD93;	2	17:1;20:1;	CRK:17;CD93:20;	2	17p13.3:1;20p11.21:1;	CRK:17p13.3;CD93:20p11.21;	2	(17, 1000000, 1999999):1;(20, 23000000, 23999999):1;	CRK:[(17, 1000000, 1999999)];CD93:[(20, 23000000, 23999999)];	2	1	1	10982	-	-	-	-	0.998895	0.674335	0.983559	17746
	1246	CRK;GHR;	2	5:1;17:1;	CRK:17;GHR:5;	2	5p13-p12:1;17p13.3:1;	CRK:17p13.3;GHR:5p13-p12;	2	(5, 42000000, 42999999):1;(17, 1000000, 1999999):1;	CRK:[(17, 1000000, 1999999)];GHR:[(5, 42000000, 42999999)];	2	1	1	10985	-	-	-	-	1.01213	0.503548	0.957288	13625
	1247	EXOSC4;EXOSC9;	2	4:1;8:1;	EXOSC4:8;EXOSC9:4;	2	4q27:1;8q24.3:1;	EXOSC4:8q24.3;EXOSC9:4q27;	2	(8, 145000000, 145999999):1;(4, 122000000, 122999999):1;	EXOSC4:[(8, 145000000, 145999999)];EXOSC9:[(4, 122000000, 122999999)];	2	1	1	10984	-	-	-	-	1.01694	0.815683	0.993434	21274
	1248	EXOSC4;SMPD4;	2	2:1;8:1;	EXOSC4:8;SMPD4:2;	2	2q21.1:1;8q24.3:1;	EXOSC4:8q24.3;SMPD4:2q21.1;	2	(2, 129999992, 130999991):1;(8, 145000000, 145999999):1;	EXOSC4:[(8, 145000000, 145999999)];SMPD4:[(2, 129999992, 130999991)];	2	1	1	10986	-	-	-	-	1.01944	0.950063	0.99757	24632
	1249	EXOSC4;TSEN15;	2	1:1;8:1;	EXOSC4:8;TSEN15:1;	2	8q24.3:1;1q25:1;	EXOSC4:8q24.3;TSEN15:1q25;	2	(8, 145000000, 145999999):1;(1, 184000000, 184999999):1;	EXOSC4:[(8, 145000000, 145999999)];TSEN15:[(1, 184000000, 184999999)];	2	1	1	6036	-	-	-	-	1.0154	0.695628	0.983559	18299
	1250	EXOSC4;FAHD1;	2	8:1;16:1;	EXOSC4:8;FAHD1:16;	2	8q24.3:1;16p13.3:1;	EXOSC4:8q24.3;FAHD1:16p13.3;	2	(8, 145000000, 145999999):1;(16, 1000000, 1999999):1;	EXOSC4:[(8, 145000000, 145999999)];FAHD1:[(16, 1000000, 1999999)];	2	1	1	20696	-	-	-	-	0.994533	0.016352	0.872989	422
	1251	EXOSC4;NEK1;	2	4:1;8:1;	EXOSC4:8;NEK1:4;	2	4q33:1;8q24.3:1;	EXOSC4:8q24.3;NEK1:4q33;	2	(8, 145000000, 145999999):1;(4, 170000000, 170999999):1;	EXOSC4:[(8, 145000000, 145999999)];NEK1:[(4, 170000000, 170999999)];	2	1	1	20697	-	-	-	-	1.0131	0.265168	0.908952	7559
	1252	EXOSC4;AKR1A1;	2	1:1;8:1;	EXOSC4:8;AKR1A1:1;	2	1p33-p32:1;8q24.3:1;	EXOSC4:8q24.3;AKR1A1:1p33-p32;	2	(8, 145000000, 145999999):1;(1, 46000000, 46999999):1;	EXOSC4:[(8, 145000000, 145999999)];AKR1A1:[(1, 46000000, 46999999)];	2	1	1	11777	-	-	-	-	1.00011	0.04018	0.872989	1118
	1253	EXOSC4;GTF2IRD1;	2	7:1;8:1;	EXOSC4:8;GTF2IRD1:7;	2	8q24.3:1;7q11.23:1;	EXOSC4:8q24.3;GTF2IRD1:7q11.23;	3	(8, 145000000, 145999999):1;(7, 74000000, 74999999):1;(7, 73000000, 73999999):1;	EXOSC4:[(8, 145000000, 145999999)];GTF2IRD1:[(7, 73000000, 73999999), (7, 74000000, 74999999)];	2	1	1	11778	-	-	-	-	1.01304	0.396053	0.935452	10965
	1254	EXOSC4;LRRC8D;	2	1:1;8:1;	EXOSC4:8;LRRC8D:1;	2	1p22.2:1;8q24.3:1;	EXOSC4:8q24.3;LRRC8D:1p22.2;	2	(8, 145000000, 145999999):1;(1, 90000000, 90999999):1;	EXOSC4:[(8, 145000000, 145999999)];LRRC8D:[(1, 90000000, 90999999)];	2	1	1	20693	-	-	-	-	1.01121	0.224233	0.896784	6474
	1255	EXOSC4;GADD45GIP1;	2	8:1;19:1;	EXOSC4:8;GADD45GIP1:19;	2	8q24.3:1;19p13.2:1;	EXOSC4:8q24.3;GADD45GIP1:19p13.2;	2	(8, 145000000, 145999999):1;(19, 13000000, 13999999):1;	EXOSC4:[(8, 145000000, 145999999)];GADD45GIP1:[(19, 13000000, 13999999)];	2	1	1	20694	-	-	-	-	0.995899	0.043545	0.872989	1229
	1256	EEF1A1;EXOSC4;	2	6:1;8:1;	EEF1A1:6;EXOSC4:8;	2	6q14.1:1;8q24.3:1;	EEF1A1:6q14.1;EXOSC4:8q24.3;	2	(8, 145000000, 145999999):1;(6, 74000000, 74999999):1;	EEF1A1:[(6, 74000000, 74999999)];EXOSC4:[(8, 145000000, 145999999)];	2	1	1	20691	-	-	-	-	1.01892	0.963075	0.99757	25008
	1257	EXOSC5;CDK5RAP1;	2	19:1;20:1;	EXOSC5:19;CDK5RAP1:20;	2	20pter-q11.23:1;19q13.1:1;	EXOSC5:19q13.1;CDK5RAP1:20pter-q11.23;	2	(19, 41000000, 41999999):1;(20, 31000000, 31999999):1;	EXOSC5:[(19, 41000000, 41999999)];CDK5RAP1:[(20, 31000000, 31999999)];	2	1	1	20692	-	-	-	-	0.992252	0.198407	0.890497	5758
	1258	EXOSC8;RASSF1;	2	3:1;13:1;	EXOSC8:13;RASSF1:3;	2	13q13.1:1;3p21.3:1;	EXOSC8:13q13.1;RASSF1:3p21.3;	2	(13, 37000000, 37999999):1;(3, 50000000, 50999999):1;	EXOSC8:[(13, 37000000, 37999999)];RASSF1:[(3, 50000000, 50999999)];	2	1	1	11789	-	-	-	-	1.01576	0.809302	0.993024	21103
	1259	EXOSC8;MKRN1;	2	7:1;13:1;	EXOSC8:13;MKRN1:7;	2	13q13.1:1;7q34:1;	EXOSC8:13q13.1;MKRN1:7q34;	2	(13, 37000000, 37999999):1;(7, 140000000, 140999999):1;	EXOSC8:[(13, 37000000, 37999999)];MKRN1:[(7, 140000000, 140999999)];	2	1	1	11790	-	-	-	-	1.01509	0.778021	0.991766	20312
	1260	CWC22;EXOSC8;	2	2:1;13:1;	CWC22:2;EXOSC8:13;	2	2q31.3:1;13q13.1:1;	CWC22:2q31.3;EXOSC8:13q13.1;	2	(2, 180000000, 180999999):1;(13, 37000000, 37999999):1;	CWC22:[(2, 180000000, 180999999)];EXOSC8:[(13, 37000000, 37999999)];	2	1	1	4188	-	-	-	-	1.01604	0.72245	0.987019	18962
	1261	EXOSC8;FOXN3;	2	13:1;14:1;	EXOSC8:13;FOXN3:14;	2	14q31.3:1;13q13.1:1;	EXOSC8:13q13.1;FOXN3:14q31.3;	3	(14, 90000000, 90999999):1;(13, 37000000, 37999999):1;(14, 89000000, 89999999):1;	EXOSC8:[(13, 37000000, 37999999)];FOXN3:[(14, 89000000, 89999999), (14, 90000000, 90999999)];	2	1	1	4187	-	-	-	-	1.01064	0.712028	0.985422	18721
	1262	EXOSC2;RNF8;	2	6:1;9:1;	EXOSC2:9;RNF8:6;	2	6p21.3:1;9q34:1;	EXOSC2:9q34;RNF8:6p21.3;	2	(6, 37000000, 37999999):1;(9, 133000008, 133999999):1;	EXOSC2:[(9, 133000008, 133999999)];RNF8:[(6, 37000000, 37999999)];	2	1	1	4186	-	-	-	-	0.985791	0.050019	0.872989	1399
	1263	EXOSC3;CDK5RAP1;	2	9:1;20:1;	EXOSC3:9;CDK5RAP1:20;	2	20pter-q11.23:1;9p11:1;	EXOSC3:9p11;CDK5RAP1:20pter-q11.23;	2	(9, 37000000, 37999999):1;(20, 31000000, 31999999):1;	EXOSC3:[(9, 37000000, 37999999)];CDK5RAP1:[(20, 31000000, 31999999)];	2	1	1	4185	-	-	-	-	0.997644	0.228501	0.898708	6588
	1264	EXOSC1;NUP160;	2	10:1;11:1;	EXOSC1:10;NUP160:11;	2	11p11.2:1;10q24:1;	EXOSC1:10q24;NUP160:11p11.2;	2	(10, 99000000, 99999999):1;(11, 47000000, 47999999):1;	EXOSC1:[(10, 99000000, 99999999)];NUP160:[(11, 47000000, 47999999)];	2	1	1	4192	-	-	-	-	1.0162	0.948282	0.99757	24585
	1265	EXOSC10;CIB1;	2	1:1;15:1;	EXOSC10:1;CIB1:15;	2	15q25.3-q26:1;1p36.22:1;	EXOSC10:1p36.22;CIB1:15q25.3-q26;	2	(1, 11000000, 11999999):1;(15, 90000000, 90999999):1;	EXOSC10:[(1, 11000000, 11999999)];CIB1:[(15, 90000000, 90999999)];	2	1	1	4191	-	-	-	-	1.00929	0.602949	0.972741	16056
	1266	EXOSC10;SCRIB;	2	1:1;8:1;	EXOSC10:1;SCRIB:8;	2	8q24.3:1;1p36.22:1;	EXOSC10:1p36.22;SCRIB:8q24.3;	2	(8, 144000000, 144999999):1;(1, 11000000, 11999999):1;	EXOSC10:[(1, 11000000, 11999999)];SCRIB:[(8, 144000000, 144999999)];	2	1	1	4190	-	-	-	-	0.986499	0.011721	0.872989	297
	1267	EXOSC10;PTGES2;	2	1:1;9:1;	EXOSC10:1;PTGES2:9;	2	9q34.11:1;1p36.22:1;	EXOSC10:1p36.22;PTGES2:9q34.11;	2	(1, 11000000, 11999999):1;(9, 129999992, 130999991):1;	EXOSC10:[(1, 11000000, 11999999)];PTGES2:[(9, 129999992, 130999991)];	2	1	1	4189	-	-	-	-	0.979967	0.067236	0.872989	1940
	1268	EXOSC10;NOMO1;	2	1:1;16:1;	EXOSC10:1;NOMO1:16;	2	16p13.11:1;1p36.22:1;	EXOSC10:1p36.22;NOMO1:16p13.11;	2	(16, 14000000, 14999999):1;(1, 11000000, 11999999):1;	EXOSC10:[(1, 11000000, 11999999)];NOMO1:[(16, 14000000, 14999999)];	2	1	1	4184	-	-	-	-	1.00278	0.193568	0.888515	5644
	1269	EXOSC10;EIF3M;	2	1:1;11:1;	EXOSC10:1;EIF3M:11;	2	1p36.22:1;11p13:1;	EXOSC10:1p36.22;EIF3M:11p13;	2	(11, 32000000, 32999999):1;(1, 11000000, 11999999):1;	EXOSC10:[(1, 11000000, 11999999)];EIF3M:[(11, 32000000, 32999999)];	2	1	1	4183	-	-	-	-	1.02033	0.984838	0.997952	25568
	1270	EXOSC10;SSRP1;	2	1:1;11:1;	EXOSC10:1;SSRP1:11;	2	11q12:1;1p36.22:1;	EXOSC10:1p36.22;SSRP1:11q12;	2	(11, 57000000, 57999999):1;(1, 11000000, 11999999):1;	EXOSC10:[(1, 11000000, 11999999)];SSRP1:[(11, 57000000, 57999999)];	2	1	1	14024	-	-	-	-	1.00893	0.356573	0.93158	9908
	1271	EXOSC10;USP21;	1	1:2;	EXOSC10:1;USP21:1;	2	1q22:1;1p36.22:1;	EXOSC10:1p36.22;USP21:1q22;	2	(1, 11000000, 11999999):1;(1, 161000000, 161999999):1;	EXOSC10:[(1, 11000000, 11999999)];USP21:[(1, 161000000, 161999999)];	1	0.052638	0.911503	861	150000000	0.812236	0.988207	1339	-	-	-	-
	1272	EXOSC10;B9D1;	2	1:1;17:1;	EXOSC10:1;B9D1:17;	2	17p11.2:1;1p36.22:1;	EXOSC10:1p36.22;B9D1:17p11.2;	2	(1, 11000000, 11999999):1;(17, 19000000, 19999999):1;	EXOSC10:[(1, 11000000, 11999999)];B9D1:[(17, 19000000, 19999999)];	2	1	1	14025	-	-	-	-	1.00007	0.362171	0.931694	10068
	1273	EXOSC10;CHPF;	2	1:1;2:1;	EXOSC10:1;CHPF:2;	2	2q35:1;1p36.22:1;	EXOSC10:1p36.22;CHPF:2q35;	2	(2, 220000000, 220999999):1;(1, 11000000, 11999999):1;	EXOSC10:[(1, 11000000, 11999999)];CHPF:[(2, 220000000, 220999999)];	2	1	1	14026	-	-	-	-	1.0124	0.276581	0.91421	7839
	1274	ABHD16A;SPAG7;	2	6:1;17:1;	ABHD16A:6;SPAG7:17;	2	17p13.2:1;6p21.3:1;	ABHD16A:6p21.3;SPAG7:17p13.2;	2	(6, 31000000, 31999999):1;(17, 4000000, 4999999):1;	ABHD16A:[(6, 31000000, 31999999)];SPAG7:[(17, 4000000, 4999999)];	2	1	1	14027	-	-	-	-	0.990391	0.103705	0.872989	3058
	1275	ABHD16A;SAFB;	2	6:1;19:1;	ABHD16A:6;SAFB:19;	2	19p13.3-p13.2:1;6p21.3:1;	ABHD16A:6p21.3;SAFB:19p13.3-p13.2;	2	(19, 5000000, 5999999):1;(6, 31000000, 31999999):1;	ABHD16A:[(6, 31000000, 31999999)];SAFB:[(19, 5000000, 5999999)];	2	1	1	14028	-	-	-	-	0.974819	0.016878	0.872989	434
	1277	CSNK2B;CSNK2A2;	2	6:1;16:1;	CSNK2B:6;CSNK2A2:16;	2	16q21:1;6p21-p12|6p21.3:1;	CSNK2B:6p21-p12|6p21.3;CSNK2A2:16q21;	2	(16, 58000000, 58999999):1;(6, 31000000, 31999999):1;	CSNK2B:[(6, 31000000, 31999999)];CSNK2A2:[(16, 58000000, 58999999)];	2	1	1	14029	-	-	-	-	1.01424	0.583316	0.969966	15582
	1278	CSNK2B;LYN;	2	6:1;8:1;	CSNK2B:6;LYN:8;	2	8q13:1;6p21-p12|6p21.3:1;	CSNK2B:6p21-p12|6p21.3;LYN:8q13;	2	(8, 56000000, 56999999):1;(6, 31000000, 31999999):1;	CSNK2B:[(6, 31000000, 31999999)];LYN:[(8, 56000000, 56999999)];	2	1	1	14022	-	-	-	-	1.0181	0.916594	0.995733	23834
	1279	CSNK2B;CSNK2A1;	2	6:1;20:1;	CSNK2B:6;CSNK2A1:20;	2	20p13:1;6p21-p12|6p21.3:1;	CSNK2B:6p21-p12|6p21.3;CSNK2A1:20p13;	2	(6, 31000000, 31999999):1;(20, 0, 999999):1;	CSNK2B:[(6, 31000000, 31999999)];CSNK2A1:[(20, 0, 999999)];	2	1	1	14023	-	-	-	-	0.997651	0.006905	0.872989	178
	1280	CSNK2B;RPL5;	2	1:1;6:1;	CSNK2B:6;RPL5:1;	2	1p22.1:1;6p21-p12|6p21.3:1;	CSNK2B:6p21-p12|6p21.3;RPL5:1p22.1;	2	(6, 31000000, 31999999):1;(1, 93000000, 93999999):1;	CSNK2B:[(6, 31000000, 31999999)];RPL5:[(1, 93000000, 93999999)];	2	1	1	24129	-	-	-	-	1.01442	0.680178	0.983559	17890
	1281	CSNK2B;ZNHIT1;	2	6:1;7:1;	CSNK2B:6;ZNHIT1:7;	2	7q22.1:1;6p21-p12|6p21.3:1;	CSNK2B:6p21-p12|6p21.3;ZNHIT1:7q22.1;	2	(6, 31000000, 31999999):1;(7, 100000000, 100999999):1;	CSNK2B:[(6, 31000000, 31999999)];ZNHIT1:[(7, 100000000, 100999999)];	2	1	1	24126	-	-	-	-	1.00724	0.023592	0.872989	656
	1282	CSNK2B;MBD4;	2	3:1;6:1;	CSNK2B:6;MBD4:3;	2	3q21.3:1;6p21-p12|6p21.3:1;	CSNK2B:6p21-p12|6p21.3;MBD4:3q21.3;	2	(3, 129000000, 129999991):1;(6, 31000000, 31999999):1;	CSNK2B:[(6, 31000000, 31999999)];MBD4:[(3, 129000000, 129999991)];	2	1	1	24686	-	-	-	-	1.00715	0.137005	0.872989	4059
	1283	CSNK2B;ZNF44;	2	6:1;19:1;	CSNK2B:6;ZNF44:19;	2	19p13.2:1;6p21-p12|6p21.3:1;	CSNK2B:6p21-p12|6p21.3;ZNF44:19p13.2;	2	(19, 12000000, 12999999):1;(6, 31000000, 31999999):1;	CSNK2B:[(6, 31000000, 31999999)];ZNF44:[(19, 12000000, 12999999)];	2	1	1	8713	-	-	-	-	0.98004	0.043536	0.872989	1227
	1284	GPSM3;FGFR3;	2	4:1;6:1;	GPSM3:6;FGFR3:4;	2	4p16.3:1;6p21.3:1;	GPSM3:6p21.3;FGFR3:4p16.3;	2	(6, 32000000, 32999999):1;(4, 1000000, 1999999):1;	GPSM3:[(6, 32000000, 32999999)];FGFR3:[(4, 1000000, 1999999)];	2	1	1	8709	-	-	-	-	1.00235	0.008561	0.872989	216
	1285	BAG6;SGTA;	2	6:1;19:1;	BAG6:6;SGTA:19;	2	6p21.3:1;19p13:1;	BAG6:6p21.3;SGTA:19p13;	2	(19, 2000000, 2999999):1;(6, 31000000, 31999999):1;	BAG6:[(6, 31000000, 31999999)];SGTA:[(19, 2000000, 2999999)];	2	1	1	8708	-	-	-	-	0.973817	0.009449	0.872989	238
	1286	BAG6;UBL7;	2	6:1;15:1;	BAG6:6;UBL7:15;	2	15q24.1:1;6p21.3:1;	BAG6:6p21.3;UBL7:15q24.1;	2	(6, 31000000, 31999999):1;(15, 74000000, 74999999):1;	BAG6:[(6, 31000000, 31999999)];UBL7:[(15, 74000000, 74999999)];	2	1	1	8710	-	-	-	-	0.992974	0.025652	0.872989	723
	1287	BAG6;RNF126;	2	6:1;19:1;	BAG6:6;RNF126:19;	2	19p13.3:1;6p21.3:1;	BAG6:6p21.3;RNF126:19p13.3;	2	(19, 0, 999999):1;(6, 31000000, 31999999):1;	BAG6:[(6, 31000000, 31999999)];RNF126:[(19, 0, 999999)];	2	1	1	24681	-	-	-	-	0.97344	0.00413	0.872989	101
	1288	PRRC2A;EIF3E;	2	6:1;8:1;	PRRC2A:6;EIF3E:8;	2	8q22-q23:1;6p21.3:1;	PRRC2A:6p21.3;EIF3E:8q22-q23;	2	(8, 109000000, 109999999):1;(6, 31000000, 31999999):1;	PRRC2A:[(6, 31000000, 31999999)];EIF3E:[(8, 109000000, 109999999)];	2	1	1	8726	-	-	-	-	1.02001	0.99121	0.998794	25708
	1289	PRRC2A;DDX20;	2	1:1;6:1;	PRRC2A:6;DDX20:1;	2	1p21.1-p13.2:1;6p21.3:1;	PRRC2A:6p21.3;DDX20:1p21.1-p13.2;	2	(6, 31000000, 31999999):1;(1, 112000000, 112999999):1;	PRRC2A:[(6, 31000000, 31999999)];DDX20:[(1, 112000000, 112999999)];	2	1	1	8725	-	-	-	-	1.00932	0.315622	0.917732	8903
	1290	PRRC2A;FGG;	2	4:1;6:1;	PRRC2A:6;FGG:4;	2	4q28:1;6p21.3:1;	PRRC2A:6p21.3;FGG:4q28;	2	(6, 31000000, 31999999):1;(4, 155000000, 155999999):1;	PRRC2A:[(6, 31000000, 31999999)];FGG:[(4, 155000000, 155999999)];	2	1	1	8193	-	-	-	-	1.01864	0.966305	0.99757	25088
	1291	PRRC2A;P4HA2;	2	5:1;6:1;	PRRC2A:6;P4HA2:5;	2	5q31:1;6p21.3:1;	PRRC2A:6p21.3;P4HA2:5q31;	2	(5, 130999992, 132000007):1;(6, 31000000, 31999999):1;	PRRC2A:[(6, 31000000, 31999999)];P4HA2:[(5, 130999992, 132000007)];	2	1	1	8194	-	-	-	-	1.0116	0.308499	0.917732	8696
	1292	PRRC2A;PRMT2;	2	6:1;21:1;	PRRC2A:6;PRMT2:21;	2	21q22.3:1;6p21.3:1;	PRRC2A:6p21.3;PRMT2:21q22.3;	1	(6, 31000000, 31999999):1;	PRRC2A:[(6, 31000000, 31999999)];PRMT2:[];	2	1	1	8191	-	-	-	-	-	-	-	-
	1293	PRRC2A;CPSF1;	2	6:1;8:1;	PRRC2A:6;CPSF1:8;	2	8q24.23:1;6p21.3:1;	PRRC2A:6p21.3;CPSF1:8q24.23;	2	(8, 145000000, 145999999):1;(6, 31000000, 31999999):1;	PRRC2A:[(6, 31000000, 31999999)];CPSF1:[(8, 145000000, 145999999)];	2	1	1	8192	-	-	-	-	1.00194	0.013561	0.872989	344
	1294	PRRC2A;IMMT;	2	2:1;6:1;	PRRC2A:6;IMMT:2;	2	2p11.2|2:1;6p21.3:1;	PRRC2A:6p21.3;IMMT:2p11.2|2;	2	(2, 86000000, 86999999):1;(6, 31000000, 31999999):1;	PRRC2A:[(6, 31000000, 31999999)];IMMT:[(2, 86000000, 86999999)];	2	1	1	8197	-	-	-	-	1.01446	0.418597	0.941676	11517
	1295	PRRC2A;CCR10;	2	6:1;17:1;	PRRC2A:6;CCR10:17;	2	17q21.1-q21.3:1;6p21.3:1;	PRRC2A:6p21.3;CCR10:17q21.1-q21.3;	2	(6, 31000000, 31999999):1;(17, 40000000, 40999999):1;	PRRC2A:[(6, 31000000, 31999999)];CCR10:[(17, 40000000, 40999999)];	2	1	1	8198	-	-	-	-	0.984043	0.032716	0.872989	916
	1296	PRRC2A;GANAB;	2	6:1;11:1;	PRRC2A:6;GANAB:11;	2	11q12.3:1;6p21.3:1;	PRRC2A:6p21.3;GANAB:11q12.3;	2	(11, 62000000, 62999999):1;(6, 31000000, 31999999):1;	PRRC2A:[(6, 31000000, 31999999)];GANAB:[(11, 62000000, 62999999)];	2	1	1	8195	-	-	-	-	0.993647	0.04811	0.872989	1351
	1297	EXOSC1;EXOSC7;	2	3:1;10:1;	EXOSC1:10;EXOSC7:3;	2	3p21.31:1;10q24:1;	EXOSC1:10q24;EXOSC7:3p21.31;	2	(10, 99000000, 99999999):1;(3, 45000000, 45999999):1;	EXOSC1:[(10, 99000000, 99999999)];EXOSC7:[(3, 45000000, 45999999)];	2	1	1	8196	-	-	-	-	1.00566	0.022846	0.872989	633
	1298	NFKBIB;RPL7;	2	8:1;19:1;	NFKBIB:19;RPL7:8;	2	8q21.11:1;19q13.1:1;	NFKBIB:19q13.1;RPL7:8q21.11;	2	(8, 74000000, 74999999):1;(19, 39000000, 39999999):1;	NFKBIB:[(19, 39000000, 39999999)];RPL7:[(8, 74000000, 74999999)];	2	1	1	14610	-	-	-	-	1.02338	0.978105	0.997871	25368
	1300	NFKBIB;SRPRB;	2	3:1;19:1;	NFKBIB:19;SRPRB:3;	2	3q22.1:1;19q13.1:1;	NFKBIB:19q13.1;SRPRB:3q22.1;	2	(19, 39000000, 39999999):1;(3, 133000008, 133999999):1;	NFKBIB:[(19, 39000000, 39999999)];SRPRB:[(3, 133000008, 133999999)];	2	1	1	15655	-	-	-	-	1.01666	0.540264	0.962976	14537
	1301	NFKBIB;TUBB;	2	6:1;19:1;	NFKBIB:19;TUBB:6;	2	6p21.33:1;19q13.1:1;	NFKBIB:19q13.1;TUBB:6p21.33;	2	(19, 39000000, 39999999):1;(6, 30000000, 30999999):1;	NFKBIB:[(19, 39000000, 39999999)];TUBB:[(6, 30000000, 30999999)];	2	1	1	15656	-	-	-	-	1.00425	0.301478	0.917706	8510
	1302	NFKBIB;MYO9A;	2	15:1;19:1;	NFKBIB:19;MYO9A:15;	2	15q22-q23:1;19q13.1:1;	NFKBIB:19q13.1;MYO9A:15q22-q23;	2	(19, 39000000, 39999999):1;(15, 72000000, 72999999):1;	NFKBIB:[(19, 39000000, 39999999)];MYO9A:[(15, 72000000, 72999999)];	2	1	1	15657	-	-	-	-	1.0065	0.653684	0.981469	17251
	1303	NFKBIB;KIAA1967;	2	8:1;19:1;	NFKBIB:19;KIAA1967:8;	2	8p22:1;19q13.1:1;	NFKBIB:19q13.1;KIAA1967:8p22;	2	(8, 22000000, 22999999):1;(19, 39000000, 39999999):1;	NFKBIB:[(19, 39000000, 39999999)];KIAA1967:[(8, 22000000, 22999999)];	2	1	1	15658	-	-	-	-	1.0114	0.239128	0.901855	6868
	1304	NFKBIB;KIF18A;	2	11:1;19:1;	NFKBIB:19;KIF18A:11;	2	11p14.1:1;19q13.1:1;	NFKBIB:19q13.1;KIF18A:11p14.1;	2	(19, 39000000, 39999999):1;(11, 28000000, 28999999):1;	NFKBIB:[(19, 39000000, 39999999)];KIF18A:[(11, 28000000, 28999999)];	2	1	1	15651	-	-	-	-	1.01698	0.82686	0.994323	21530
	1306	NFKBIB;POLR1B;	2	2:1;19:1;	NFKBIB:19;POLR1B:2;	2	2q13:1;19q13.1:1;	NFKBIB:19q13.1;POLR1B:2q13;	2	(2, 113000000, 113999999):1;(19, 39000000, 39999999):1;	NFKBIB:[(19, 39000000, 39999999)];POLR1B:[(2, 113000000, 113999999)];	2	1	1	15653	-	-	-	-	1.01302	0.210602	0.892196	6112
	1307	NFKBIB;HNRNPU;	2	1:1;19:1;	NFKBIB:19;HNRNPU:1;	2	1q44:1;19q13.1:1;	NFKBIB:19q13.1;HNRNPU:1q44;	2	(19, 39000000, 39999999):1;(1, 245000000, 245999999):1;	NFKBIB:[(19, 39000000, 39999999)];HNRNPU:[(1, 245000000, 245999999)];	2	1	1	15654	-	-	-	-	1.018	0.807113	0.993024	21041
	1308	UBB;NFKBIB;	2	17:1;19:1;	UBB:17;NFKBIB:19;	2	17p12-p11.2:1;19q13.1:1;	UBB:17p12-p11.2;NFKBIB:19q13.1;	2	(19, 39000000, 39999999):1;(17, 16000000, 16999999):1;	UBB:[(17, 16000000, 16999999)];NFKBIB:[(19, 39000000, 39999999)];	2	1	1	15661	-	-	-	-	0.986285	0.501081	0.956868	13565
	1309	SFPQ;NFKBIB;	2	1:1;19:1;	SFPQ:1;NFKBIB:19;	2	1p34.3:1;19q13.1:1;	SFPQ:1p34.3;NFKBIB:19q13.1;	2	(19, 39000000, 39999999):1;(1, 35000000, 35999999):1;	SFPQ:[(1, 35000000, 35999999)];NFKBIB:[(19, 39000000, 39999999)];	2	1	1	15662	-	-	-	-	1.00237	0.390187	0.935356	10796
	1310	TRAF1;TRAF2;	1	9:2;	TRAF1:9;TRAF2:9;	2	9q33-q34:1;9q34:1;	TRAF1:9q33-q34;TRAF2:9q34;	2	(9, 123000000, 123999999):1;(9, 139000000, 139999999):1;	TRAF1:[(9, 123000000, 123999999)];TRAF2:[(9, 139000000, 139999999)];	1	0.052503	0.911503	469	1.61e+07	0.266807	0.890844	488	-	-	-	-
	1311	TRAF6;KCNQ1;	1	11:2;	TRAF6:11;KCNQ1:11;	2	11p15.5:1;11p12:1;	TRAF6:11p12;KCNQ1:11p15.5;	2	(11, 36000000, 36999999):1;(11, 2000000, 2999999):1;	TRAF6:[(11, 36000000, 36999999)];KCNQ1:[(11, 2000000, 2999999)];	1	0.052911	0.911503	1482	33600000	0.42429	0.958908	719	-	-	-	-
	1312	TRAF6;PSMD6;	2	3:1;11:1;	TRAF6:11;PSMD6:3;	2	11p12:1;3p14.1:1;	TRAF6:11p12;PSMD6:3p14.1;	3	(11, 36000000, 36999999):1;(3, 64000000, 64999999):1;(3, 63000000, 63999999):1;	TRAF6:[(11, 36000000, 36999999)];PSMD6:[(3, 63000000, 63999999), (3, 64000000, 64999999)];	2	1	1	5947	-	-	-	-	1.01402	0.692986	0.983559	18237
	1313	TRAF6;PSMB5;	2	11:1;14:1;	TRAF6:11;PSMB5:14;	2	14q11.2:1;11p12:1;	TRAF6:11p12;PSMB5:14q11.2;	2	(11, 36000000, 36999999):1;(14, 23000000, 23999999):1;	TRAF6:[(11, 36000000, 36999999)];PSMB5:[(14, 23000000, 23999999)];	2	1	1	5946	-	-	-	-	1.00797	0.31751	0.917947	8957
	1314	TRAF6;PSMC1;	2	11:1;14:1;	TRAF6:11;PSMC1:14;	2	14q32.11:1;11p12:1;	TRAF6:11p12;PSMC1:14q32.11;	2	(11, 36000000, 36999999):1;(14, 90000000, 90999999):1;	TRAF6:[(11, 36000000, 36999999)];PSMC1:[(14, 90000000, 90999999)];	2	1	1	5945	-	-	-	-	1.01353	0.838811	0.994323	21854
	1315	TRAF6;PSMC3;	1	11:2;	TRAF6:11;PSMC3:11;	2	11p12:1;11p11.2:1;	TRAF6:11p12;PSMC3:11p11.2;	2	(11, 36000000, 36999999):1;(11, 47000000, 47999999):1;	TRAF6:[(11, 36000000, 36999999)];PSMC3:[(11, 47000000, 47999999)];	1	0.052293	0.911503	103	10900000	0.20595	0.870758	379	-	-	-	-
	1316	TRAF6;PSMD1;	2	2:1;11:1;	TRAF6:11;PSMD1:2;	2	2q37.1:1;11p12:1;	TRAF6:11p12;PSMD1:2q37.1;	3	(2, 231000000, 231999999):1;(2, 232000000, 232999999):1;(11, 36000000, 36999999):1;	TRAF6:[(11, 36000000, 36999999)];PSMD1:[(2, 231000000, 231999999), (2, 232000000, 232999999)];	2	1	1	5944	-	-	-	-	1.01585	0.630744	0.977513	16717
	1317	TRAF6;PSMD12;	2	11:1;17:1;	TRAF6:11;PSMD12:17;	2	17q24.2:1;11p12:1;	TRAF6:11p12;PSMD12:17q24.2;	2	(11, 36000000, 36999999):1;(17, 65000000, 65999999):1;	TRAF6:[(11, 36000000, 36999999)];PSMD12:[(17, 65000000, 65999999)];	2	1	1	5943	-	-	-	-	1.01078	0.783234	0.991766	20455
	1318	TRAF6;PSMD13;	1	11:2;	TRAF6:11;PSMD13:11;	2	11p15.5:1;11p12:1;	TRAF6:11p12;PSMD13:11p15.5;	2	(11, 36000000, 36999999):1;(11, 0, 999999):1;	TRAF6:[(11, 36000000, 36999999)];PSMD13:[(11, 0, 999999)];	1	0.052763	0.911503	1221	36300000	0.442818	0.958908	753	-	-	-	-
	1319	TRAF6;PSMD3;	2	11:1;17:1;	TRAF6:11;PSMD3:17;	2	17q21.1:1;11p12:1;	TRAF6:11p12;PSMD3:17q21.1;	2	(11, 36000000, 36999999):1;(17, 38000000, 38999999):1;	TRAF6:[(11, 36000000, 36999999)];PSMD3:[(17, 38000000, 38999999)];	2	1	1	5954	-	-	-	-	1.0121	0.84861	0.994375	22104
	1320	TRAF6;PSMD7;	2	11:1;16:1;	TRAF6:11;PSMD7:16;	2	16q22.3:1;11p12:1;	TRAF6:11p12;PSMD7:16q22.3;	2	(16, 74000000, 74999999):1;(11, 36000000, 36999999):1;	TRAF6:[(11, 36000000, 36999999)];PSMD7:[(16, 74000000, 74999999)];	2	1	1	22452	-	-	-	-	1.00988	0.606806	0.97304	16148
	1321	PPP6R2;NFKBIE;	2	6:1;22:1;	PPP6R2:22;NFKBIE:6;	2	6p21.1:1;22q13.33:1;	PPP6R2:22q13.33;NFKBIE:6p21.1;	1	(6, 44000000, 44999999):1;	PPP6R2:[];NFKBIE:[(6, 44000000, 44999999)];	2	1	1	22453	-	-	-	-	-	-	-	-
	1322	NFKBIE;PPP6R1;	2	6:1;19:1;	NFKBIE:6;PPP6R1:19;	2	6p21.1:1;19q13.42:1;	NFKBIE:6p21.1;PPP6R1:19q13.42;	2	(19, 55000000, 55999999):1;(6, 44000000, 44999999):1;	NFKBIE:[(6, 44000000, 44999999)];PPP6R1:[(19, 55000000, 55999999)];	2	1	1	22450	-	-	-	-	1.01083	0.409071	0.938992	11287
	1323	NFKBIE;PPP6C;	2	6:1;9:1;	NFKBIE:6;PPP6C:9;	2	9q33.3:1;6p21.1:1;	NFKBIE:6p21.1;PPP6C:9q33.3;	2	(6, 44000000, 44999999):1;(9, 127000000, 127999999):1;	NFKBIE:[(6, 44000000, 44999999)];PPP6C:[(9, 127000000, 127999999)];	2	1	1	22451	-	-	-	-	1.00218	0.157985	0.873792	4661
	1324	CHUK;CDC37;	2	10:1;19:1;	CHUK:10;CDC37:19;	2	10q24-q25:1;19p13.2:1;	CHUK:10q24-q25;CDC37:19p13.2;	2	(10, 101000000, 101999999):1;(19, 10000000, 10999999):1;	CHUK:[(10, 101000000, 101999999)];CDC37:[(19, 10000000, 10999999)];	2	1	1	22455	-	-	-	-	1.00842	0.067165	0.872989	1937
	1325	CHUK;FKBP5;	2	6:1;10:1;	CHUK:10;FKBP5:6;	2	10q24-q25:1;6p21.31:1;	CHUK:10q24-q25;FKBP5:6p21.31;	2	(10, 101000000, 101999999):1;(6, 35000000, 35999999):1;	CHUK:[(10, 101000000, 101999999)];FKBP5:[(6, 35000000, 35999999)];	2	1	1	22456	-	-	-	-	1.00001	0.003336	0.872989	78
	1326	CHUK;HSP90AA1;	2	10:1;14:1;	CHUK:10;HSP90AA1:14;	2	10q24-q25:1;14q32.33:1;	CHUK:10q24-q25;HSP90AA1:14q32.33;	2	(10, 101000000, 101999999):1;(14, 102000000, 102999999):1;	CHUK:[(10, 101000000, 101999999)];HSP90AA1:[(14, 102000000, 102999999)];	2	1	1	22454	-	-	-	-	1.00435	0.050668	0.872989	1419
	1328	IKBKB;HSP90AA1;	2	8:1;14:1;	IKBKB:8;HSP90AA1:14;	2	8p11.2:1;14q32.33:1;	IKBKB:8p11.2;HSP90AA1:14q32.33;	2	(8, 42000000, 42999999):1;(14, 102000000, 102999999):1;	IKBKB:[(8, 42000000, 42999999)];HSP90AA1:[(14, 102000000, 102999999)];	2	1	1	21589	-	-	-	-	1.01001	0.235647	0.901306	6763
	1329	IKBKB;HSP90AB1;	2	6:1;8:1;	IKBKB:8;HSP90AB1:6;	2	6p12:1;8p11.2:1;	IKBKB:8p11.2;HSP90AB1:6p12;	2	(8, 42000000, 42999999):1;(6, 44000000, 44999999):1;	IKBKB:[(8, 42000000, 42999999)];HSP90AB1:[(6, 44000000, 44999999)];	2	1	1	21590	-	-	-	-	1.01605	0.729618	0.987987	19132
	1331	SRC;DUSP15;	1	20:2;	SRC:20;DUSP15:20;	2	20q12-q13:1;20q11.21:1;	SRC:20q12-q13;DUSP15:20q11.21;	3	(20, 30000000, 30999999):1;(20, 36000000, 36999999):1;(20, 35000000, 35999999):1;	SRC:[(20, 35000000, 35999999), (20, 36000000, 36999999)];DUSP15:[(20, 30000000, 30999999)];	1	0.053	0.911503	1559	5514609	0.179249	0.857476	337	-	-	-	-
	1332	SRC;GNS;	2	12:1;20:1;	SRC:20;GNS:12;	2	20q12-q13:1;12q14:1;	SRC:20q12-q13;GNS:12q14;	3	(12, 65000000, 65999999):1;(20, 36000000, 36999999):1;(20, 35000000, 35999999):1;	SRC:[(20, 35000000, 35999999), (20, 36000000, 36999999)];GNS:[(12, 65000000, 65999999)];	2	1	1	12732	-	-	-	-	1.01367	0.823962	0.994323	21465
	1333	HOXC9;SRC;	2	12:1;20:1;	HOXC9:12;SRC:20;	2	12q13.3:1;20q12-q13:1;	HOXC9:12q13.3;SRC:20q12-q13;	3	(20, 36000000, 36999999):1;(20, 35000000, 35999999):1;(12, 54000000, 54999999):1;	HOXC9:[(12, 54000000, 54999999)];SRC:[(20, 35000000, 35999999), (20, 36000000, 36999999)];	2	1	1	12731	-	-	-	-	1.0067	0.346099	0.928715	9654
	1334	FCGR2B;SRC;	2	1:1;20:1;	FCGR2B:1;SRC:20;	2	20q12-q13:1;1q23:1;	FCGR2B:1q23;SRC:20q12-q13;	3	(20, 36000000, 36999999):1;(1, 161000000, 161999999):1;(20, 35000000, 35999999):1;	FCGR2B:[(1, 161000000, 161999999)];SRC:[(20, 35000000, 35999999), (20, 36000000, 36999999)];	2	1	1	12728	-	-	-	-	1.01001	0.569605	0.968231	15240
	1335	SRC;PAX7;	2	1:1;20:1;	SRC:20;PAX7:1;	2	20q12-q13:1;1p36.13:1;	SRC:20q12-q13;PAX7:1p36.13;	4	(1, 19000000, 19999999):1;(20, 36000000, 36999999):1;(20, 35000000, 35999999):1;(1, 18000000, 18999999):1;	SRC:[(20, 35000000, 35999999), (20, 36000000, 36999999)];PAX7:[(1, 18000000, 18999999), (1, 19000000, 19999999)];	2	1	1	12727	-	-	-	-	0.998694	0.118922	0.872989	3515
	1336	SRC;EXTL3;	2	8:1;20:1;	SRC:20;EXTL3:8;	2	20q12-q13:1;8p21:1;	SRC:20q12-q13;EXTL3:8p21;	3	(8, 28000000, 28999999):1;(20, 36000000, 36999999):1;(20, 35000000, 35999999):1;	SRC:[(20, 35000000, 35999999), (20, 36000000, 36999999)];EXTL3:[(8, 28000000, 28999999)];	2	1	1	12730	-	-	-	-	1.00673	0.149945	0.873792	4434
	1337	SRC;RPL13;	2	16:1;20:1;	SRC:20;RPL13:16;	2	16q24.3|17p11.2:1;20q12-q13:1;	SRC:20q12-q13;RPL13:16q24.3|17p11.2;	2	(20, 36000000, 36999999):1;(20, 35000000, 35999999):1;	SRC:[(20, 35000000, 35999999), (20, 36000000, 36999999)];RPL13:[];	2	1	1	12729	-	-	-	-	-	-	-	-
	1338	SRC;TULP4;	2	6:1;20:1;	SRC:20;TULP4:6;	2	20q12-q13:1;6q25-q26:1;	SRC:20q12-q13;TULP4:6q25-q26;	3	(6, 158000000, 158999999):1;(20, 36000000, 36999999):1;(20, 35000000, 35999999):1;	SRC:[(20, 35000000, 35999999), (20, 36000000, 36999999)];TULP4:[(6, 158000000, 158999999)];	2	1	1	12726	-	-	-	-	1.01783	0.8595	0.994375	22381
	1339	SRC;DLGAP1;	2	18:1;20:1;	SRC:20;DLGAP1:18;	2	20q12-q13:1;18p11.31:1;	SRC:20q12-q13;DLGAP1:18p11.31;	3	(18, 3000000, 3999999):1;(20, 36000000, 36999999):1;(20, 35000000, 35999999):1;	SRC:[(20, 35000000, 35999999), (20, 36000000, 36999999)];DLGAP1:[(18, 3000000, 3999999)];	2	1	1	12725	-	-	-	-	0.995604	0.061015	0.872989	1739
	1340	ALS2CR12;SRC;	2	2:1;20:1;	ALS2CR12:2;SRC:20;	2	2q33.1:1;20q12-q13:1;	ALS2CR12:2q33.1;SRC:20q12-q13;	3	(2, 202000000, 202999999):1;(20, 36000000, 36999999):1;(20, 35000000, 35999999):1;	ALS2CR12:[(2, 202000000, 202999999)];SRC:[(20, 35000000, 35999999), (20, 36000000, 36999999)];	2	1	1	2966	-	-	-	-	1.01736	0.73851	0.988317	19357
	1341	TBK1;HSPA9;	2	5:1;12:1;	TBK1:12;HSPA9:5;	2	12q14.1:1;5q31.1:1;	TBK1:12q14.1;HSPA9:5q31.1;	2	(5, 137000000, 137999999):1;(12, 64000000, 64999999):1;	TBK1:[(12, 64000000, 64999999)];HSPA9:[(5, 137000000, 137999999)];	2	1	1	2967	-	-	-	-	1.01241	0.498984	0.956868	13508
	1342	TBK1;RPS5;	2	12:1;19:1;	TBK1:12;RPS5:19;	2	12q14.1:1;19q13.4:1;	TBK1:12q14.1;RPS5:19q13.4;	2	(19, 58000000, 58999999):1;(12, 64000000, 64999999):1;	TBK1:[(12, 64000000, 64999999)];RPS5:[(19, 58000000, 58999999)];	2	1	1	2968	-	-	-	-	1.01511	0.852259	0.994375	22190
	1343	TBK1;RUVBL2;	2	12:1;19:1;	TBK1:12;RUVBL2:19;	2	12q14.1:1;19q13.3:1;	TBK1:12q14.1;RUVBL2:19q13.3;	2	(19, 49000000, 49999999):1;(12, 64000000, 64999999):1;	TBK1:[(12, 64000000, 64999999)];RUVBL2:[(19, 49000000, 49999999)];	2	1	1	2969	-	-	-	-	1.0171	0.910812	0.995578	23695
	1344	CCT5;TBK1;	2	5:1;12:1;	CCT5:5;TBK1:12;	2	12q14.1:1;5p15.2:1;	CCT5:5p15.2;TBK1:12q14.1;	2	(5, 10000000, 10999999):1;(12, 64000000, 64999999):1;	CCT5:[(5, 10000000, 10999999)];TBK1:[(12, 64000000, 64999999)];	2	1	1	2970	-	-	-	-	1.0132	0.583086	0.969966	15571
	1345	TBK1;RPS18;	2	6:1;12:1;	TBK1:12;RPS18:6;	2	12q14.1:1;6p21.3:1;	TBK1:12q14.1;RPS18:6p21.3;	2	(6, 33000000, 33999999):1;(12, 64000000, 64999999):1;	TBK1:[(12, 64000000, 64999999)];RPS18:[(6, 33000000, 33999999)];	2	1	1	2971	-	-	-	-	1.01337	0.664986	0.983379	17517
	1346	ATP5A1;TBK1;	2	12:1;18:1;	ATP5A1:18;TBK1:12;	2	12q14.1:1;18q21:1;	ATP5A1:18q21;TBK1:12q14.1;	2	(18, 43000000, 43999999):1;(12, 64000000, 64999999):1;	ATP5A1:[(18, 43000000, 43999999)];TBK1:[(12, 64000000, 64999999)];	2	1	1	2972	-	-	-	-	1.01279	0.714231	0.985646	18775
	1347	TBK1;TCP1;	2	6:1;12:1;	TBK1:12;TCP1:6;	2	12q14.1:1;6q25.3-q26:1;	TBK1:12q14.1;TCP1:6q25.3-q26;	2	(6, 160000000, 160999999):1;(12, 64000000, 64999999):1;	TBK1:[(12, 64000000, 64999999)];TCP1:[(6, 160000000, 160999999)];	2	1	1	2973	-	-	-	-	1.01238	0.563736	0.967398	15098
	1348	TBK1;CCT7;	2	2:1;12:1;	TBK1:12;CCT7:2;	2	12q14.1:1;2p13.2:1;	TBK1:12q14.1;CCT7:2p13.2;	2	(2, 73000000, 73999999):1;(12, 64000000, 64999999):1;	TBK1:[(12, 64000000, 64999999)];CCT7:[(2, 73000000, 73999999)];	2	1	1	2963	-	-	-	-	1.01782	0.882372	0.995434	22943
	1349	TBK1;LGALS3BP;	2	12:1;17:1;	TBK1:12;LGALS3BP:17;	2	12q14.1:1;17q25:1;	TBK1:12q14.1;LGALS3BP:17q25;	2	(17, 76000000, 76999999):1;(12, 64000000, 64999999):1;	TBK1:[(12, 64000000, 64999999)];LGALS3BP:[(17, 76000000, 76999999)];	2	1	1	2964	-	-	-	-	1.01386	0.882608	0.995434	22947
	1350	TBK1;CCT6A;	2	7:1;12:1;	TBK1:12;CCT6A:7;	2	12q14.1:1;7p11.2:1;	TBK1:12q14.1;CCT6A:7p11.2;	2	(12, 64000000, 64999999):1;(7, 56000000, 56999999):1;	TBK1:[(12, 64000000, 64999999)];CCT6A:[(7, 56000000, 56999999)];	2	1	1	19451	-	-	-	-	1.01553	0.848052	0.994375	22083
	1352	TBK1;NONO;	2	12:1;23:1;	TBK1:12;NONO:23;	2	12q14.1:1;Xq13.1:1;	TBK1:12q14.1;NONO:Xq13.1;	2	(12, 64000000, 64999999):1;(23, 70000000, 70999999):1;	TBK1:[(12, 64000000, 64999999)];NONO:[(23, 70000000, 70999999)];	2	1	1	19450	-	-	-	-	1.01737	0.810297	0.993024	21138
	1353	TRAF2;HSP90AA1;	2	9:1;14:1;	TRAF2:9;HSP90AA1:14;	2	14q32.33:1;9q34:1;	TRAF2:9q34;HSP90AA1:14q32.33;	2	(14, 102000000, 102999999):1;(9, 139000000, 139999999):1;	TRAF2:[(9, 139000000, 139999999)];HSP90AA1:[(14, 102000000, 102999999)];	2	1	1	19449	-	-	-	-	0.990155	0.021126	0.872989	578
	1354	TRAF2;HSP90AB1;	2	6:1;9:1;	TRAF2:9;HSP90AB1:6;	2	6p12:1;9q34:1;	TRAF2:9q34;HSP90AB1:6p12;	2	(6, 44000000, 44999999):1;(9, 139000000, 139999999):1;	TRAF2:[(9, 139000000, 139999999)];HSP90AB1:[(6, 44000000, 44999999)];	2	1	1	19454	-	-	-	-	0.999403	0.126775	0.872989	3744
	1355	TRAF2;MYLK2;	2	9:1;20:1;	TRAF2:9;MYLK2:20;	2	20q13.31:1;9q34:1;	TRAF2:9q34;MYLK2:20q13.31;	2	(9, 139000000, 139999999):1;(20, 30000000, 30999999):1;	TRAF2:[(9, 139000000, 139999999)];MYLK2:[(20, 30000000, 30999999)];	2	1	1	19453	-	-	-	-	0.986408	0.031757	0.872989	883
	1357	TRAF6;KPNB1;	2	11:1;17:1;	TRAF6:11;KPNB1:17;	2	11p12:1;17q21.32:1;	TRAF6:11p12;KPNB1:17q21.32;	2	(11, 36000000, 36999999):1;(17, 45000000, 45999999):1;	TRAF6:[(11, 36000000, 36999999)];KPNB1:[(17, 45000000, 45999999)];	2	1	1	19452	-	-	-	-	1.01211	0.848894	0.994375	22110
	1358	TRAF6;HSPA1A;	2	6:1;11:1;	TRAF6:11;HSPA1A:6;	2	6p21.3:1;11p12:1;	TRAF6:11p12;HSPA1A:6p21.3;	2	(11, 36000000, 36999999):1;(6, 31000000, 31999999):1;	TRAF6:[(11, 36000000, 36999999)];HSPA1A:[(6, 31000000, 31999999)];	2	1	1	19448	-	-	-	-	1.01436	0.69802	0.983559	18352
	1359	TRAF6;HSPA5;	2	9:1;11:1;	TRAF6:11;HSPA5:9;	2	9q33.3:1;11p12:1;	TRAF6:11p12;HSPA5:9q33.3;	3	(11, 36000000, 36999999):1;(9, 127000000, 127999999):1;(9, 128000000, 128999999):1;	TRAF6:[(11, 36000000, 36999999)];HSPA5:[(9, 127000000, 127999999), (9, 128000000, 128999999)];	2	1	1	19447	-	-	-	-	1.01607	0.973298	0.997871	25270
	1360	TRAF6;HSPA8;	1	11:2;	TRAF6:11;HSPA8:11;	2	11q24.1:1;11p12:1;	TRAF6:11p12;HSPA8:11q24.1;	2	(11, 36000000, 36999999):1;(11, 122000000, 122999999):1;	TRAF6:[(11, 36000000, 36999999)];HSPA8:[(11, 122000000, 122999999)];	1	0.052166	0.911503	27	86400000	0.881694	0.99048	1447	-	-	-	-
	1361	TRAF6;HSPA9;	2	5:1;11:1;	TRAF6:11;HSPA9:5;	2	11p12:1;5q31.1:1;	TRAF6:11p12;HSPA9:5q31.1;	2	(5, 137000000, 137999999):1;(11, 36000000, 36999999):1;	TRAF6:[(11, 36000000, 36999999)];HSPA9:[(5, 137000000, 137999999)];	2	1	1	9817	-	-	-	-	1.01641	0.883055	0.995434	22963
	1362	TRAF6;ERLIN1;	2	10:1;11:1;	TRAF6:11;ERLIN1:10;	2	10q21-q22:1;11p12:1;	TRAF6:11p12;ERLIN1:10q21-q22;	2	(10, 101000000, 101999999):1;(11, 36000000, 36999999):1;	TRAF6:[(11, 36000000, 36999999)];ERLIN1:[(10, 101000000, 101999999)];	2	1	1	9815	-	-	-	-	1.01687	0.971933	0.997871	25231
	1363	TRAF6;PSMD8;	2	11:1;19:1;	TRAF6:11;PSMD8:19;	2	19q13.2:1;11p12:1;	TRAF6:11p12;PSMD8:19q13.2;	2	(11, 36000000, 36999999):1;(19, 38000000, 38999999):1;	TRAF6:[(11, 36000000, 36999999)];PSMD8:[(19, 38000000, 38999999)];	2	1	1	24578	-	-	-	-	1.01595	0.792002	0.993024	20664
	1364	TRAF6;PSMD2;	2	3:1;11:1;	TRAF6:11;PSMD2:3;	2	3q27.1:1;11p12:1;	TRAF6:11p12;PSMD2:3q27.1;	2	(11, 36000000, 36999999):1;(3, 184000000, 184999999):1;	TRAF6:[(11, 36000000, 36999999)];PSMD2:[(3, 184000000, 184999999)];	2	1	1	9813	-	-	-	-	1.01596	0.854066	0.994375	22235
	1365	TRAF6;DNAJA1;	2	9:1;11:1;	TRAF6:11;DNAJA1:9;	2	9p13.3:1;11p12:1;	TRAF6:11p12;DNAJA1:9p13.3;	2	(11, 36000000, 36999999):1;(9, 33000000, 33999999):1;	TRAF6:[(11, 36000000, 36999999)];DNAJA1:[(9, 33000000, 33999999)];	2	1	1	9814	-	-	-	-	1.01165	0.74579	0.988744	19543
	1366	EEF1A2;TRAF6;	2	11:1;20:1;	EEF1A2:20;TRAF6:11;	2	20q13.3:1;11p12:1;	EEF1A2:20q13.3;TRAF6:11p12;	2	(11, 36000000, 36999999):1;(20, 62000000, 62999999):1;	EEF1A2:[(20, 62000000, 62999999)];TRAF6:[(11, 36000000, 36999999)];	2	1	1	9811	-	-	-	-	1.01096	0.848029	0.994375	22082
	1367	MAP3K8;TUBB;	2	6:1;10:1;	MAP3K8:10;TUBB:6;	2	10p11.23:1;6p21.33:1;	MAP3K8:10p11.23;TUBB:6p21.33;	2	(10, 30000000, 30999999):1;(6, 30000000, 30999999):1;	MAP3K8:[(10, 30000000, 30999999)];TUBB:[(6, 30000000, 30999999)];	2	1	1	9812	-	-	-	-	1.01257	0.537583	0.962958	14460
	1368	MAP3K8;PFKL;	2	10:1;21:1;	MAP3K8:10;PFKL:21;	2	10p11.23:1;21q22.3:1;	MAP3K8:10p11.23;PFKL:21q22.3;	2	(10, 30000000, 30999999):1;(21, 45000000, 45999999):1;	MAP3K8:[(10, 30000000, 30999999)];PFKL:[(21, 45000000, 45999999)];	2	1	1	24588	-	-	-	-	1.00575	0.230761	0.901021	6636
	1369	MAP3K8;TUBB4;	2	10:1;19:1;	MAP3K8:10;TUBB4:19;	2	10p11.23:1;19p13.3:1;	MAP3K8:10p11.23;TUBB4:19p13.3;	2	(10, 30000000, 30999999):1;(19, 6000000, 6999999):1;	MAP3K8:[(10, 30000000, 30999999)];TUBB4:[(19, 6000000, 6999999)];	2	1	1	24589	-	-	-	-	1.01405	0.597085	0.972205	15913
	1370	MAP3K8;SPTBN1;	2	2:1;10:1;	MAP3K8:10;SPTBN1:2;	2	10p11.23:1;2p21:1;	MAP3K8:10p11.23;SPTBN1:2p21;	2	(10, 30000000, 30999999):1;(2, 54000000, 54999999):1;	MAP3K8:[(10, 30000000, 30999999)];SPTBN1:[(2, 54000000, 54999999)];	2	1	1	26379	-	-	-	-	1.0148	0.468407	0.950528	12768
	1371	MAP3K8;DSP;	2	6:1;10:1;	MAP3K8:10;DSP:6;	2	10p11.23:1;6p24:1;	MAP3K8:10p11.23;DSP:6p24;	2	(10, 30000000, 30999999):1;(6, 7000000, 7999999):1;	MAP3K8:[(10, 30000000, 30999999)];DSP:[(6, 7000000, 7999999)];	2	1	1	26378	-	-	-	-	1.01128	0.399394	0.935815	11057
	1372	MAP3K8;HSP90AA1;	2	10:1;14:1;	MAP3K8:10;HSP90AA1:14;	2	10p11.23:1;14q32.33:1;	MAP3K8:10p11.23;HSP90AA1:14q32.33;	2	(10, 30000000, 30999999):1;(14, 102000000, 102999999):1;	MAP3K8:[(10, 30000000, 30999999)];HSP90AA1:[(14, 102000000, 102999999)];	2	1	1	26381	-	-	-	-	1.01193	0.644323	0.980621	17009
	1373	MAP3K8;HSP90AB1;	2	6:1;10:1;	MAP3K8:10;HSP90AB1:6;	2	10p11.23:1;6p12:1;	MAP3K8:10p11.23;HSP90AB1:6p12;	2	(10, 30000000, 30999999):1;(6, 44000000, 44999999):1;	MAP3K8:[(10, 30000000, 30999999)];HSP90AB1:[(6, 44000000, 44999999)];	2	1	1	26380	-	-	-	-	1.01223	0.497981	0.956735	13482
	1374	REL;HSPA1A;	2	2:1;6:1;	REL:2;HSPA1A:6;	2	2p13-p12:1;6p21.3:1;	REL:2p13-p12;HSPA1A:6p21.3;	2	(2, 61000000, 61999999):1;(6, 31000000, 31999999):1;	REL:[(2, 61000000, 61999999)];HSPA1A:[(6, 31000000, 31999999)];	2	1	1	26383	-	-	-	-	1.01608	0.643809	0.980621	17000
	1375	REL;HSPA5;	2	2:1;9:1;	REL:2;HSPA5:9;	2	9q33.3:1;2p13-p12:1;	REL:2p13-p12;HSPA5:9q33.3;	3	(2, 61000000, 61999999):1;(9, 127000000, 127999999):1;(9, 128000000, 128999999):1;	REL:[(2, 61000000, 61999999)];HSPA5:[(9, 127000000, 127999999), (9, 128000000, 128999999)];	2	1	1	26382	-	-	-	-	1.01376	0.589729	0.970746	15732
	1376	REL;HSPA8;	2	2:1;11:1;	REL:2;HSPA8:11;	2	11q24.1:1;2p13-p12:1;	REL:2p13-p12;HSPA8:11q24.1;	2	(2, 61000000, 61999999):1;(11, 122000000, 122999999):1;	REL:[(2, 61000000, 61999999)];HSPA8:[(11, 122000000, 122999999)];	2	1	1	18701	-	-	-	-	1.01373	0.386255	0.935356	10669
	1377	REL;HSPA9;	2	2:1;5:1;	REL:2;HSPA9:5;	2	2p13-p12:1;5q31.1:1;	REL:2p13-p12;HSPA9:5q31.1;	2	(2, 61000000, 61999999):1;(5, 137000000, 137999999):1;	REL:[(2, 61000000, 61999999)];HSPA9:[(5, 137000000, 137999999)];	2	1	1	18700	-	-	-	-	1.01473	0.499563	0.956868	13521
	1378	REL;HSPA6;	2	1:1;2:1;	REL:2;HSPA6:1;	2	1q23:1;2p13-p12:1;	REL:2p13-p12;HSPA6:1q23;	2	(2, 61000000, 61999999):1;(1, 161000000, 161999999):1;	REL:[(2, 61000000, 61999999)];HSPA6:[(1, 161000000, 161999999)];	2	1	1	18702	-	-	-	-	1.01766	0.851131	0.994375	22159
	1379	REL;HNRNPH1;	2	2:1;5:1;	REL:2;HNRNPH1:5;	2	5q35.3:1;2p13-p12:1;	REL:2p13-p12;HNRNPH1:5q35.3;	2	(2, 61000000, 61999999):1;(5, 179000000, 179999999):1;	REL:[(2, 61000000, 61999999)];HNRNPH1:[(5, 179000000, 179999999)];	2	1	1	26386	-	-	-	-	1.01354	0.367743	0.933051	10210
	1380	REL;C1QBP;	2	2:1;17:1;	REL:2;C1QBP:17;	2	17p13.3:1;2p13-p12:1;	REL:2p13-p12;C1QBP:17p13.3;	2	(2, 61000000, 61999999):1;(17, 5000000, 5999999):1;	REL:[(2, 61000000, 61999999)];C1QBP:[(17, 5000000, 5999999)];	2	1	1	16653	-	-	-	-	1.01497	0.609336	0.973341	16217
	1381	REL;NFKB1;	2	2:1;4:1;	REL:2;NFKB1:4;	2	2p13-p12:1;4q24:1;	REL:2p13-p12;NFKB1:4q24;	2	(2, 61000000, 61999999):1;(4, 103000000, 103999999):1;	REL:[(2, 61000000, 61999999)];NFKB1:[(4, 103000000, 103999999)];	2	1	1	16654	-	-	-	-	1.01491	0.391772	0.935356	10850
	1382	REL;ACTG1;	2	2:1;17:1;	REL:2;ACTG1:17;	2	2p13-p12:1;17q25:1;	REL:2p13-p12;ACTG1:17q25;	1	(2, 61000000, 61999999):1;	REL:[(2, 61000000, 61999999)];ACTG1:[];	2	1	1	16655	-	-	-	-	-	-	-	-
	1383	REL;CLTC;	2	2:1;17:1;	REL:2;CLTC:17;	2	17q11-qter:1;2p13-p12:1;	REL:2p13-p12;CLTC:17q11-qter;	2	(2, 61000000, 61999999):1;(17, 57000000, 57999999):1;	REL:[(2, 61000000, 61999999)];CLTC:[(17, 57000000, 57999999)];	2	1	1	16656	-	-	-	-	1.0092	0.160659	0.873994	4763
	1384	REL;WDR37;	2	2:1;10:1;	REL:2;WDR37:10;	2	10p15.3:1;2p13-p12:1;	REL:2p13-p12;WDR37:10p15.3;	2	(2, 61000000, 61999999):1;(10, 1000000, 1999999):1;	REL:[(2, 61000000, 61999999)];WDR37:[(10, 1000000, 1999999)];	2	1	1	16649	-	-	-	-	1.00859	0.043294	0.872989	1217
	1385	REL;TUBB;	2	2:1;6:1;	REL:2;TUBB:6;	2	6p21.33:1;2p13-p12:1;	REL:2p13-p12;TUBB:6p21.33;	2	(2, 61000000, 61999999):1;(6, 30000000, 30999999):1;	REL:[(2, 61000000, 61999999)];TUBB:[(6, 30000000, 30999999)];	2	1	1	16650	-	-	-	-	1.01663	0.719998	0.986557	18908
	1386	MAP3K14;HIST1H1E;	2	6:1;17:1;	MAP3K14:17;HIST1H1E:6;	2	17q21:1;6p21.3:1;	MAP3K14:17q21;HIST1H1E:6p21.3;	2	(6, 26000000, 26999999):1;(17, 43000000, 43999999):1;	MAP3K14:[(17, 43000000, 43999999)];HIST1H1E:[(6, 26000000, 26999999)];	2	1	1	16651	-	-	-	-	1.00212	0.307156	0.917732	8662
	1387	MAP3K14;NCL;	2	2:1;17:1;	MAP3K14:17;NCL:2;	2	17q21:1;2q37.1:1;	MAP3K14:17q21;NCL:2q37.1;	2	(2, 232000000, 232999999):1;(17, 43000000, 43999999):1;	MAP3K14:[(17, 43000000, 43999999)];NCL:[(2, 232000000, 232999999)];	2	1	1	12804	-	-	-	-	1.01003	0.195752	0.890497	5693
	1388	MAP3K14;RPS23;	2	5:1;17:1;	MAP3K14:17;RPS23:5;	2	17q21:1;5q14.2:1;	MAP3K14:17q21;RPS23:5q14.2;	2	(5, 81000000, 81999999):1;(17, 43000000, 43999999):1;	MAP3K14:[(17, 43000000, 43999999)];RPS23:[(5, 81000000, 81999999)];	2	1	1	16647	-	-	-	-	1.01069	0.422311	0.942174	11603
	1389	MAP3K14;STAU1;	2	17:1;20:1;	MAP3K14:17;STAU1:20;	2	17q21:1;20q13.1:1;	MAP3K14:17q21;STAU1:20q13.1;	2	(17, 43000000, 43999999):1;(20, 47000000, 47999999):1;	MAP3K14:[(17, 43000000, 43999999)];STAU1:[(20, 47000000, 47999999)];	2	1	1	16648	-	-	-	-	0.993706	0.430204	0.942506	11827
	1390	MAP3K14;RPL35;	2	9:1;17:1;	MAP3K14:17;RPL35:9;	2	9q34.1:1;17q21:1;	MAP3K14:17q21;RPL35:9q34.1;	2	(17, 43000000, 43999999):1;(9, 127000000, 127999999):1;	MAP3K14:[(17, 43000000, 43999999)];RPL35:[(9, 127000000, 127999999)];	2	1	1	6933	-	-	-	-	0.988863	0.226265	0.896989	6532
	1391	MAP3K14;GAPDH;	2	12:1;17:1;	MAP3K14:17;GAPDH:12;	2	17q21:1;12p13:1;	MAP3K14:17q21;GAPDH:12p13;	2	(17, 43000000, 43999999):1;(12, 6000000, 6999999):1;	MAP3K14:[(17, 43000000, 43999999)];GAPDH:[(12, 6000000, 6999999)];	2	1	1	6932	-	-	-	-	0.995355	0.087437	0.872989	2569
	1392	CSDA;MAP3K14;	2	12:1;17:1;	CSDA:12;MAP3K14:17;	2	17q21:1;12p13.1:1;	CSDA:12p13.1;MAP3K14:17q21;	2	(17, 43000000, 43999999):1;(12, 10000000, 10999999):1;	CSDA:[(12, 10000000, 10999999)];MAP3K14:[(17, 43000000, 43999999)];	2	1	1	6931	-	-	-	-	1.00339	0.357639	0.93158	9943
	1393	MAP3K14;RPL7A;	2	9:1;17:1;	MAP3K14:17;RPL7A:9;	2	17q21:1;9q34:1;	MAP3K14:17q21;RPL7A:9q34;	2	(17, 43000000, 43999999):1;(9, 136000000, 136999999):1;	MAP3K14:[(17, 43000000, 43999999)];RPL7A:[(9, 136000000, 136999999)];	2	1	1	6930	-	-	-	-	0.981323	0.181416	0.883418	5321
	1394	MAP3K14;RPL11;	2	1:1;17:1;	MAP3K14:17;RPL11:1;	2	1p36.1-p35:1;17q21:1;	MAP3K14:17q21;RPL11:1p36.1-p35;	2	(17, 43000000, 43999999):1;(1, 24000000, 24999999):1;	MAP3K14:[(17, 43000000, 43999999)];RPL11:[(1, 24000000, 24999999)];	2	1	1	6929	-	-	-	-	0.98245	0.053919	0.872989	1536
	1395	MAP3K14;RPL27;	1	17:2;	MAP3K14:17;RPL27:17;	1	17q21:2;	MAP3K14:17q21;RPL27:17q21;	2	(17, 43000000, 43999999):1;(17, 41000000, 41999999):1;	MAP3K14:[(17, 43000000, 43999999)];RPL27:[(17, 41000000, 41999999)];	1	0.052785	0.911503	1278	2185512	0.071467	0.778654	149	-	-	-	-
	1396	MAP3K14;RPL27A;	2	11:1;17:1;	MAP3K14:17;RPL27A:11;	2	11p15:1;17q21:1;	MAP3K14:17q21;RPL27A:11p15;	2	(11, 8000000, 8999999):1;(17, 43000000, 43999999):1;	MAP3K14:[(17, 43000000, 43999999)];RPL27A:[(11, 8000000, 8999999)];	2	1	1	6928	-	-	-	-	1.00395	0.501764	0.956886	13587
	1397	MAP3K14;RPL32;	2	3:1;17:1;	MAP3K14:17;RPL32:3;	2	17q21:1;3p25-p24:1;	MAP3K14:17q21;RPL32:3p25-p24;	2	(3, 12000000, 12999999):1;(17, 43000000, 43999999):1;	MAP3K14:[(17, 43000000, 43999999)];RPL32:[(3, 12000000, 12999999)];	2	1	1	6927	-	-	-	-	1.00983	0.418132	0.941676	11499
	1398	MAP3K14;RPS3A;	2	4:1;17:1;	MAP3K14:17;RPS3A:4;	2	17q21:1;4q31.2-q31.3:1;	MAP3K14:17q21;RPS3A:4q31.2-q31.3;	2	(17, 43000000, 43999999):1;(4, 152000000, 152999999):1;	MAP3K14:[(17, 43000000, 43999999)];RPS3A:[(4, 152000000, 152999999)];	2	1	1	6926	-	-	-	-	1.01366	0.406936	0.938869	11228
	1399	MAP3K14;RPL13;	2	16:1;17:1;	MAP3K14:17;RPL13:16;	2	16q24.3|17p11.2:1;17q21:1;	MAP3K14:17q21;RPL13:16q24.3|17p11.2;	1	(17, 43000000, 43999999):1;	MAP3K14:[(17, 43000000, 43999999)];RPL13:[];	2	1	1	6925	-	-	-	-	-	-	-	-
	1400	HNRNPM;MAP3K14;	2	17:1;19:1;	HNRNPM:19;MAP3K14:17;	2	19p13.3-p13.2:1;17q21:1;	HNRNPM:19p13.3-p13.2;MAP3K14:17q21;	2	(19, 8000000, 8999999):1;(17, 43000000, 43999999):1;	HNRNPM:[(19, 8000000, 8999999)];MAP3K14:[(17, 43000000, 43999999)];	2	1	1	16029	-	-	-	-	0.987289	0.536349	0.962441	14438
	1401	MAP3K14;RPS24;	2	10:1;17:1;	MAP3K14:17;RPS24:10;	2	10q22:1;17q21:1;	MAP3K14:17q21;RPS24:10q22;	2	(10, 79000000, 79999999):1;(17, 43000000, 43999999):1;	MAP3K14:[(17, 43000000, 43999999)];RPS24:[(10, 79000000, 79999999)];	2	1	1	16028	-	-	-	-	1.00616	0.286076	0.915625	8078
	1402	RPL10A;MAP3K14;	2	6:1;17:1;	RPL10A:6;MAP3K14:17;	2	17q21:1;6p21.31:1;	RPL10A:6p21.31;MAP3K14:17q21;	2	(6, 35000000, 35999999):1;(17, 43000000, 43999999):1;	RPL10A:[(6, 35000000, 35999999)];MAP3K14:[(17, 43000000, 43999999)];	2	1	1	16027	-	-	-	-	0.989004	0.0856	0.872989	2510
	1403	MAP3K14;RPL10;	2	17:1;23:1;	MAP3K14:17;RPL10:23;	2	17q21:1;Xq28:1;	MAP3K14:17q21;RPL10:Xq28;	2	(17, 43000000, 43999999):1;(23, 153000000, 153999999):1;	MAP3K14:[(17, 43000000, 43999999)];RPL10:[(23, 153000000, 153999999)];	2	1	1	16026	-	-	-	-	1.01583	0.366294	0.932597	10177
	1404	MAP3K14;EXOSC10;	2	1:1;17:1;	MAP3K14:17;EXOSC10:1;	2	17q21:1;1p36.22:1;	MAP3K14:17q21;EXOSC10:1p36.22;	2	(17, 43000000, 43999999):1;(1, 11000000, 11999999):1;	MAP3K14:[(17, 43000000, 43999999)];EXOSC10:[(1, 11000000, 11999999)];	2	1	1	16032	-	-	-	-	0.991569	0.163632	0.876696	4833
	1406	IL4R;IL2RG;	2	16:1;23:1;	IL4R:16;IL2RG:23;	2	Xq13.1:1;16p12.1-p11.2:1;	IL4R:16p12.1-p11.2;IL2RG:Xq13.1;	2	(16, 27000000, 27999999):1;(23, 70000000, 70999999):1;	IL4R:[(16, 27000000, 27999999)];IL2RG:[(23, 70000000, 70999999)];	2	1	1	16031	-	-	-	-	1.01942	0.89949	0.995578	23390
	1407	MCRS1;DAXX;	2	6:1;12:1;	MCRS1:12;DAXX:6;	2	12q13.12:1;6p21.3:1;	MCRS1:12q13.12;DAXX:6p21.3;	2	(6, 33000000, 33999999):1;(12, 49000000, 49999999):1;	MCRS1:[(12, 49000000, 49999999)];DAXX:[(6, 33000000, 33999999)];	2	1	1	16030	-	-	-	-	0.998447	0.038358	0.872989	1063
	1409	EXOSC5;LSM5;	2	7:1;19:1;	EXOSC5:19;LSM5:7;	2	7p14.3:1;19q13.1:1;	EXOSC5:19q13.1;LSM5:7p14.3;	2	(19, 41000000, 41999999):1;(7, 32000000, 32999999):1;	EXOSC5:[(19, 41000000, 41999999)];LSM5:[(7, 32000000, 32999999)];	2	1	1	16025	-	-	-	-	1.01884	0.776145	0.991766	20264
	1410	EXOSC5;PA2G4;	2	12:1;19:1;	EXOSC5:19;PA2G4:12;	2	12q13.2:1;19q13.1:1;	EXOSC5:19q13.1;PA2G4:12q13.2;	2	(19, 41000000, 41999999):1;(12, 56000000, 56999999):1;	EXOSC5:[(19, 41000000, 41999999)];PA2G4:[(12, 56000000, 56999999)];	2	1	1	25773	-	-	-	-	1.01117	0.640171	0.979536	16934
	1411	EXOSC5;NUP210;	2	3:1;19:1;	EXOSC5:19;NUP210:3;	2	3p25.1:1;19q13.1:1;	EXOSC5:19q13.1;NUP210:3p25.1;	2	(19, 41000000, 41999999):1;(3, 13000000, 13999999):1;	EXOSC5:[(19, 41000000, 41999999)];NUP210:[(3, 13000000, 13999999)];	2	1	1	25774	-	-	-	-	1.02141	0.863083	0.994381	22488
	1412	EXOSC5;PKM2;	2	15:1;19:1;	EXOSC5:19;PKM2:15;	2	15q22:1;19q13.1:1;	EXOSC5:19q13.1;PKM2:15q22;	2	(19, 41000000, 41999999):1;(15, 72000000, 72999999):1;	EXOSC5:[(19, 41000000, 41999999)];PKM2:[(15, 72000000, 72999999)];	2	1	1	25775	-	-	-	-	1.00493	0.550079	0.964994	14768
	1413	EXOSC5;SFPQ;	2	1:1;19:1;	EXOSC5:19;SFPQ:1;	2	1p34.3:1;19q13.1:1;	EXOSC5:19q13.1;SFPQ:1p34.3;	2	(19, 41000000, 41999999):1;(1, 35000000, 35999999):1;	EXOSC5:[(19, 41000000, 41999999)];SFPQ:[(1, 35000000, 35999999)];	2	1	1	25776	-	-	-	-	0.9996	0.334385	0.922504	9391
	1414	EXOSC5;ZNF558;	1	19:2;	EXOSC5:19;ZNF558:19;	2	19p13.2:1;19q13.1:1;	EXOSC5:19q13.1;ZNF558:19p13.2;	2	(19, 41000000, 41999999):1;(19, 8000000, 8999999):1;	EXOSC5:[(19, 41000000, 41999999)];ZNF558:[(19, 8000000, 8999999)];	1	0.052506	0.911503	480	33000000	0.693925	0.98254	1141	-	-	-	-
	1415	TBK1;TUBB;	2	6:1;12:1;	TBK1:12;TUBB:6;	2	12q14.1:1;6p21.33:1;	TBK1:12q14.1;TUBB:6p21.33;	2	(6, 30000000, 30999999):1;(12, 64000000, 64999999):1;	TBK1:[(12, 64000000, 64999999)];TUBB:[(6, 30000000, 30999999)];	2	1	1	25777	-	-	-	-	1.01388	0.720022	0.986557	18910
	1416	TBK1;TUBB4;	2	12:1;19:1;	TBK1:12;TUBB4:19;	2	12q14.1:1;19p13.3:1;	TBK1:12q14.1;TUBB4:19p13.3;	2	(19, 6000000, 6999999):1;(12, 64000000, 64999999):1;	TBK1:[(12, 64000000, 64999999)];TUBB4:[(19, 6000000, 6999999)];	2	1	1	25778	-	-	-	-	1.01623	0.88202	0.995434	22936
	1417	TBK1;CCT2;	1	12:2;	TBK1:12;CCT2:12;	2	12q14.1:1;12q15:1;	TBK1:12q14.1;CCT2:12q15;	2	(12, 69000000, 69999999):1;(12, 64000000, 64999999):1;	TBK1:[(12, 64000000, 64999999)];CCT2:[(12, 69000000, 69999999)];	1	0.052509	0.911503	488	5083317	0.10699	0.803007	216	-	-	-	-
	1418	TBK1;RPS8;	2	1:1;12:1;	TBK1:12;RPS8:1;	2	12q14.1:1;1p34.1-p32:1;	TBK1:12q14.1;RPS8:1p34.1-p32;	2	(1, 45000000, 45999999):1;(12, 64000000, 64999999):1;	TBK1:[(12, 64000000, 64999999)];RPS8:[(1, 45000000, 45999999)];	2	1	1	25771	-	-	-	-	1.01777	0.939649	0.99757	24384
	1419	TBK1;SFPQ;	2	1:1;12:1;	TBK1:12;SFPQ:1;	2	12q14.1:1;1p34.3:1;	TBK1:12q14.1;SFPQ:1p34.3;	2	(1, 35000000, 35999999):1;(12, 64000000, 64999999):1;	TBK1:[(12, 64000000, 64999999)];SFPQ:[(1, 35000000, 35999999)];	2	1	1	25772	-	-	-	-	1.01871	0.967776	0.99757	25137
	1420	TBK1;GAPDH;	1	12:2;	TBK1:12;GAPDH:12;	2	12q14.1:1;12p13:1;	TBK1:12q14.1;GAPDH:12p13;	2	(12, 6000000, 6999999):1;(12, 64000000, 64999999):1;	TBK1:[(12, 64000000, 64999999)];GAPDH:[(12, 6000000, 6999999)];	1	0.052633	0.911503	849	58200000	0.66714	0.98254	1092	-	-	-	-
	1421	TBK1;RPL11;	2	1:1;12:1;	TBK1:12;RPL11:1;	2	12q14.1:1;1p36.1-p35:1;	TBK1:12q14.1;RPL11:1p36.1-p35;	2	(1, 24000000, 24999999):1;(12, 64000000, 64999999):1;	TBK1:[(12, 64000000, 64999999)];RPL11:[(1, 24000000, 24999999)];	2	1	1	22772	-	-	-	-	1.01845	0.96162	0.99757	24969
	1422	TBK1;RPL13;	2	12:1;16:1;	TBK1:12;RPL13:16;	2	16q24.3|17p11.2:1;12q14.1:1;	TBK1:12q14.1;RPL13:16q24.3|17p11.2;	1	(12, 64000000, 64999999):1;	TBK1:[(12, 64000000, 64999999)];RPL13:[];	2	1	1	22773	-	-	-	-	-	-	-	-
	1423	TBK1;LDHB;	1	12:2;	TBK1:12;LDHB:12;	2	12q14.1:1;12p12.2-p12.1:1;	TBK1:12q14.1;LDHB:12p12.2-p12.1;	2	(12, 21000000, 21999999):1;(12, 64000000, 64999999):1;	TBK1:[(12, 64000000, 64999999)];LDHB:[(12, 21000000, 21999999)];	1	0.052296	0.911503	107	43000000	0.492414	0.968904	827	-	-	-	-
	1424	TBK1;HNRNPM;	2	12:1;19:1;	TBK1:12;HNRNPM:19;	2	12q14.1:1;19p13.3-p13.2:1;	TBK1:12q14.1;HNRNPM:19p13.3-p13.2;	2	(19, 8000000, 8999999):1;(12, 64000000, 64999999):1;	TBK1:[(12, 64000000, 64999999)];HNRNPM:[(19, 8000000, 8999999)];	2	1	1	22775	-	-	-	-	1.01647	0.892264	0.995529	23221
	1425	CCT4;TBK1;	2	2:1;12:1;	CCT4:2;TBK1:12;	2	2p15:1;12q14.1:1;	CCT4:2p15;TBK1:12q14.1;	2	(2, 62000000, 62999999):1;(12, 64000000, 64999999):1;	CCT4:[(2, 62000000, 62999999)];TBK1:[(12, 64000000, 64999999)];	2	1	1	22774	-	-	-	-	1.01575	0.625706	0.976499	16600
	1426	TBK1;HSP90AB1;	2	6:1;12:1;	TBK1:12;HSP90AB1:6;	2	12q14.1:1;6p12:1;	TBK1:12q14.1;HSP90AB1:6p12;	2	(6, 44000000, 44999999):1;(12, 64000000, 64999999):1;	TBK1:[(12, 64000000, 64999999)];HSP90AB1:[(6, 44000000, 44999999)];	2	1	1	22777	-	-	-	-	1.01361	0.691445	0.983559	18196
	1427	TNFRSF1A;BAG2;	2	6:1;12:1;	TNFRSF1A:12;BAG2:6;	2	12p13.2:1;6p12.1-p11.2:1;	TNFRSF1A:12p13.2;BAG2:6p12.1-p11.2;	2	(6, 57000000, 57999999):1;(12, 6000000, 6999999):1;	TNFRSF1A:[(12, 6000000, 6999999)];BAG2:[(6, 57000000, 57999999)];	2	1	1	22776	-	-	-	-	1.01325	0.650911	0.981412	17184
	1428	TNFRSF1A;AFG3L2;	2	12:1;18:1;	TNFRSF1A:12;AFG3L2:18;	2	12p13.2:1;18p11:1;	TNFRSF1A:12p13.2;AFG3L2:18p11;	2	(18, 12000000, 12999999):1;(12, 6000000, 6999999):1;	TNFRSF1A:[(12, 6000000, 6999999)];AFG3L2:[(18, 12000000, 12999999)];	2	1	1	23754	-	-	-	-	0.998734	0.014784	0.872989	376
	1430	TNFRSF1A;HSPA1A;	2	6:1;12:1;	TNFRSF1A:12;HSPA1A:6;	2	12p13.2:1;6p21.3:1;	TNFRSF1A:12p13.2;HSPA1A:6p21.3;	2	(6, 31000000, 31999999):1;(12, 6000000, 6999999):1;	TNFRSF1A:[(12, 6000000, 6999999)];HSPA1A:[(6, 31000000, 31999999)];	2	1	1	6325	-	-	-	-	0.994334	0.018808	0.872989	509
	1431	TNFRSF1A;HSPA5;	2	9:1;12:1;	TNFRSF1A:12;HSPA5:9;	2	12p13.2:1;9q33.3:1;	TNFRSF1A:12p13.2;HSPA5:9q33.3;	3	(9, 127000000, 127999999):1;(12, 6000000, 6999999):1;(9, 128000000, 128999999):1;	TNFRSF1A:[(12, 6000000, 6999999)];HSPA5:[(9, 127000000, 127999999), (9, 128000000, 128999999)];	2	1	1	6326	-	-	-	-	0.994195	0.081582	0.872989	2382
	1432	IL2RG;IL4;	2	5:1;23:1;	IL2RG:23;IL4:5;	2	Xq13.1:1;5q31.1:1;	IL2RG:Xq13.1;IL4:5q31.1;	2	(5, 132000008, 133000007):1;(23, 70000000, 70999999):1;	IL2RG:[(23, 70000000, 70999999)];IL4:[(5, 132000008, 133000007)];	2	1	1	6323	-	-	-	-	1.01903	0.888165	0.995434	23108
	1433	SUMO1;DAXX;	2	2:1;6:1;	SUMO1:2;DAXX:6;	2	2q33:1;6p21.3:1;	SUMO1:2q33;DAXX:6p21.3;	2	(2, 203000000, 203999999):1;(6, 33000000, 33999999):1;	SUMO1:[(2, 203000000, 203999999)];DAXX:[(6, 33000000, 33999999)];	2	1	1	6324	-	-	-	-	1.01509	0.507581	0.957492	13723
	1434	SUMO1;PML;	2	2:1;15:1;	SUMO1:2;PML:15;	2	2q33:1;15q22:1;	SUMO1:2q33;PML:15q22;	2	(2, 203000000, 203999999):1;(15, 74000000, 74999999):1;	SUMO1:[(2, 203000000, 203999999)];PML:[(15, 74000000, 74999999)];	2	1	1	6321	-	-	-	-	1.01236	0.410615	0.939299	11327
	1435	CDK6;CCND1;	2	7:1;11:1;	CDK6:7;CCND1:11;	2	11q13:1;7q21-q22:1;	CDK6:7q21-q22;CCND1:11q13;	2	(11, 69000000, 69999999):1;(7, 92000000, 92999999):1;	CDK6:[(7, 92000000, 92999999)];CCND1:[(11, 69000000, 69999999)];	2	1	1	6322	-	-	-	-	1.01547	0.768172	0.991537	20074
	1436	MCM7;MCM5;	2	7:1;22:1;	MCM7:7;MCM5:22;	2	22q13.1:1;7q21.3-q22.1:1;	MCM7:7q21.3-q22.1;MCM5:22q13.1;	2	(22, 35000000, 35999999):1;(7, 99000000, 99999999):1;	MCM7:[(7, 99000000, 99999999)];MCM5:[(22, 35000000, 35999999)];	2	1	1	6319	-	-	-	-	1.01152	0.377734	0.935333	10464
	1437	CDKN2A;MCM10;	2	9:1;10:1;	CDKN2A:9;MCM10:10;	2	10p13:1;9p21:1;	CDKN2A:9p21;MCM10:10p13;	2	(10, 13000000, 13999999):1;(9, 21000000, 21999999):1;	CDKN2A:[(9, 21000000, 21999999)];MCM10:[(10, 13000000, 13999999)];	2	1	1	6320	-	-	-	-	1.00887	0.30466	0.917732	8591
	1438	CDC5L;CDT1;	2	6:1;16:1;	CDC5L:6;CDT1:16;	2	6p21:1;16q24.3:1;	CDC5L:6p21;CDT1:16q24.3;	2	(16, 88000000, 88999999):1;(6, 44000000, 44999999):1;	CDC5L:[(6, 44000000, 44999999)];CDT1:[(16, 88000000, 88999999)];	2	1	1	16974	-	-	-	-	1.00691	0.203935	0.890497	5929
	1439	MCM3;CDC7;	2	1:1;6:1;	MCM3:6;CDC7:1;	2	6p12:1;1p22:1;	MCM3:6p12;CDC7:1p22;	2	(6, 52000000, 52999999):1;(1, 91000000, 91999999):1;	MCM3:[(6, 52000000, 52999999)];CDC7:[(1, 91000000, 91999999)];	2	1	1	3284	-	-	-	-	1.01353	0.583342	0.969966	15583
	1440	CDKN1A;CDC5L;	1	6:2;	CDKN1A:6;CDC5L:6;	2	6p21:1;6p21.2:1;	CDKN1A:6p21.2;CDC5L:6p21;	2	(6, 44000000, 44999999):1;(6, 36000000, 36999999):1;	CDKN1A:[(6, 36000000, 36999999)];CDC5L:[(6, 44000000, 44999999)];	1	0.052882	0.911503	1443	7700193	0.150541	0.829529	296	-	-	-	-
	1441	CDKN1A;CDK6;	2	6:1;7:1;	CDKN1A:6;CDK6:7;	2	7q21-q22:1;6p21.2:1;	CDKN1A:6p21.2;CDK6:7q21-q22;	2	(6, 36000000, 36999999):1;(7, 92000000, 92999999):1;	CDKN1A:[(6, 36000000, 36999999)];CDK6:[(7, 92000000, 92999999)];	2	1	1	2364	-	-	-	-	1.01289	0.393205	0.935356	10890
	1442	ORC2;ORC4;	1	2:2;	ORC2:2;ORC4:2;	2	2q22-q23:1;2q33:1;	ORC2:2q33;ORC4:2q22-q23;	2	(2, 201000000, 201999999):1;(2, 148000000, 148999999):1;	ORC2:[(2, 201000000, 201999999)];ORC4:[(2, 148000000, 148999999)];	1	0.052447	0.911503	353	53000000	0.378264	0.92901	661	-	-	-	-
	1443	CDKN1A;CCNB2;	2	6:1;15:1;	CDKN1A:6;CCNB2:15;	2	15q22.2:1;6p21.2:1;	CDKN1A:6p21.2;CCNB2:15q22.2;	2	(6, 36000000, 36999999):1;(15, 59000000, 59999999):1;	CDKN1A:[(6, 36000000, 36999999)];CCNB2:[(15, 59000000, 59999999)];	2	1	1	2363	-	-	-	-	0.997723	0.083109	0.872989	2430
	1445	CDKN2A;MCM5;	2	9:1;22:1;	CDKN2A:9;MCM5:22;	2	22q13.1:1;9p21:1;	CDKN2A:9p21;MCM5:22q13.1;	2	(22, 35000000, 35999999):1;(9, 21000000, 21999999):1;	CDKN2A:[(9, 21000000, 21999999)];MCM5:[(22, 35000000, 35999999)];	2	1	1	2362	-	-	-	-	1.01057	0.84869	0.994375	22106
	1446	CDC6;CDT1;	2	16:1;17:1;	CDC6:17;CDT1:16;	2	17q21.3:1;16q24.3:1;	CDC6:17q21.3;CDT1:16q24.3;	2	(16, 88000000, 88999999):1;(17, 38000000, 38999999):1;	CDC6:[(17, 38000000, 38999999)];CDT1:[(16, 88000000, 88999999)];	2	1	1	2361	-	-	-	-	0.988148	0.093563	0.872989	2751
	1447	CDKN1A;CDK4;	2	6:1;12:1;	CDKN1A:6;CDK4:12;	2	12q14:1;6p21.2:1;	CDKN1A:6p21.2;CDK4:12q14;	2	(6, 36000000, 36999999):1;(12, 58000000, 58999999):1;	CDKN1A:[(6, 36000000, 36999999)];CDK4:[(12, 58000000, 58999999)];	2	1	1	2360	-	-	-	-	1.01147	0.479018	0.951957	13035
	1448	MCM4;MCM7;	2	7:1;8:1;	MCM4:8;MCM7:7;	2	8q11.2:1;7q21.3-q22.1:1;	MCM4:8q11.2;MCM7:7q21.3-q22.1;	2	(8, 48000000, 48999999):1;(7, 99000000, 99999999):1;	MCM4:[(8, 48000000, 48999999)];MCM7:[(7, 99000000, 99999999)];	2	1	1	2368	-	-	-	-	1.01749	0.957811	0.99757	24866
	1449	MCM3;CDC6;	2	6:1;17:1;	MCM3:6;CDC6:17;	2	17q21.3:1;6p12:1;	MCM3:6p12;CDC6:17q21.3;	2	(6, 52000000, 52999999):1;(17, 38000000, 38999999):1;	MCM3:[(6, 52000000, 52999999)];CDC6:[(17, 38000000, 38999999)];	2	1	1	2367	-	-	-	-	1.01261	0.563052	0.967395	15075
	1450	CDKN1A;CCNA1;	2	6:1;13:1;	CDKN1A:6;CCNA1:13;	2	13q12.3-q13:1;6p21.2:1;	CDKN1A:6p21.2;CCNA1:13q12.3-q13;	2	(13, 37000000, 37999999):1;(6, 36000000, 36999999):1;	CDKN1A:[(6, 36000000, 36999999)];CCNA1:[(13, 37000000, 37999999)];	2	1	1	12064	-	-	-	-	1.01331	0.507718	0.957492	13725
	1451	MCM4;CCNA1;	2	8:1;13:1;	MCM4:8;CCNA1:13;	2	13q12.3-q13:1;8q11.2:1;	MCM4:8q11.2;CCNA1:13q12.3-q13;	2	(13, 37000000, 37999999):1;(8, 48000000, 48999999):1;	MCM4:[(8, 48000000, 48999999)];CCNA1:[(13, 37000000, 37999999)];	2	1	1	12065	-	-	-	-	1.01443	0.789902	0.992347	20625
	1452	ORC2;CDT1;	2	2:1;16:1;	ORC2:2;CDT1:16;	2	16q24.3:1;2q33:1;	ORC2:2q33;CDT1:16q24.3;	2	(2, 201000000, 201999999):1;(16, 88000000, 88999999):1;	ORC2:[(2, 201000000, 201999999)];CDT1:[(16, 88000000, 88999999)];	2	1	1	12066	-	-	-	-	1.01621	0.534782	0.962258	14396
	1453	CDKN1A;CDK2;	2	6:1;12:1;	CDKN1A:6;CDK2:12;	2	12q13:1;6p21.2:1;	CDKN1A:6p21.2;CDK2:12q13;	2	(6, 36000000, 36999999):1;(12, 56000000, 56999999):1;	CDKN1A:[(6, 36000000, 36999999)];CDK2:[(12, 56000000, 56999999)];	2	1	1	12067	-	-	-	-	1.00847	0.2746	0.91351	7779
	1454	CDKN1A;GMNN;	1	6:2;	CDKN1A:6;GMNN:6;	2	6p22.3:1;6p21.2:1;	CDKN1A:6p21.2;GMNN:6p22.3;	2	(6, 24000000, 24999999):1;(6, 36000000, 36999999):1;	CDKN1A:[(6, 36000000, 36999999)];GMNN:[(6, 24000000, 24999999)];	1	0.052106	0.911503	11	11900000	0.210506	0.870758	392	-	-	-	-
	1455	CDKN1A;MCM10;	2	6:1;10:1;	CDKN1A:6;MCM10:10;	2	10p13:1;6p21.2:1;	CDKN1A:6p21.2;MCM10:10p13;	2	(10, 13000000, 13999999):1;(6, 36000000, 36999999):1;	CDKN1A:[(6, 36000000, 36999999)];MCM10:[(10, 13000000, 13999999)];	2	1	1	12061	-	-	-	-	1.00792	0.136874	0.872989	4054
	1456	CDC7;CDK4;	2	1:1;12:1;	CDC7:1;CDK4:12;	2	12q14:1;1p22:1;	CDC7:1p22;CDK4:12q14;	2	(1, 91000000, 91999999):1;(12, 58000000, 58999999):1;	CDC7:[(1, 91000000, 91999999)];CDK4:[(12, 58000000, 58999999)];	2	1	1	12062	-	-	-	-	1.01168	0.495691	0.95543	13443
	1457	MCM3;MCM6;	2	2:1;6:1;	MCM3:6;MCM6:2;	2	2q21:1;6p12:1;	MCM3:6p12;MCM6:2q21;	2	(2, 136000000, 136999999):1;(6, 52000000, 52999999):1;	MCM3:[(6, 52000000, 52999999)];MCM6:[(2, 136000000, 136999999)];	2	1	1	12230	-	-	-	-	1.01536	0.543053	0.963541	14602
	1458	DDX39B;CHTOP;	2	1:1;6:1;	DDX39B:6;CHTOP:1;	2	1q21.3:1;6p21.3:1;	DDX39B:6p21.3;CHTOP:1q21.3;	2	(6, 31000000, 31999999):1;(1, 153000000, 153999999):1;	DDX39B:[(6, 31000000, 31999999)];CHTOP:[(1, 153000000, 153999999)];	2	1	1	12069	-	-	-	-	0.991589	0.036568	0.872989	1013
	1460	DDX39B;ZHX1;	2	6:1;8:1;	DDX39B:6;ZHX1:8;	2	8q24.13:1;6p21.3:1;	DDX39B:6p21.3;ZHX1:8q24.13;	2	(8, 124000000, 124999999):1;(6, 31000000, 31999999):1;	DDX39B:[(6, 31000000, 31999999)];ZHX1:[(8, 124000000, 124999999)];	2	1	1	9229	-	-	-	-	1.01555	0.677324	0.983559	17826
	1461	DDX39B;EXOSC9;	2	4:1;6:1;	DDX39B:6;EXOSC9:4;	2	4q27:1;6p21.3:1;	DDX39B:6p21.3;EXOSC9:4q27;	2	(6, 31000000, 31999999):1;(4, 122000000, 122999999):1;	DDX39B:[(6, 31000000, 31999999)];EXOSC9:[(4, 122000000, 122999999)];	2	1	1	20853	-	-	-	-	1.0205	0.998744	0.999462	25892
	1462	DDX39B;PIAS2;	2	6:1;18:1;	DDX39B:6;PIAS2:18;	2	6p21.3:1;18q21.1:1;	DDX39B:6p21.3;PIAS2:18q21.1;	2	(18, 44000000, 44999999):1;(6, 31000000, 31999999):1;	DDX39B:[(6, 31000000, 31999999)];PIAS2:[(18, 44000000, 44999999)];	2	1	1	9231	-	-	-	-	1.01278	0.31364	0.917732	8842
	1463	DDX39B;TDG;	2	6:1;12:1;	DDX39B:6;TDG:12;	2	12q24.1:1;6p21.3:1;	DDX39B:6p21.3;TDG:12q24.1;	2	(6, 31000000, 31999999):1;(12, 104000000, 104999991):1;	DDX39B:[(6, 31000000, 31999999)];TDG:[(12, 104000000, 104999991)];	2	1	1	9230	-	-	-	-	1.00502	0.158737	0.873792	4690
	1464	DDX39B;RPS15A;	2	6:1;16:1;	DDX39B:6;RPS15A:16;	2	16p:1;6p21.3:1;	DDX39B:6p21.3;RPS15A:16p;	2	(16, 18000000, 18999999):1;(6, 31000000, 31999999):1;	DDX39B:[(6, 31000000, 31999999)];RPS15A:[(16, 18000000, 18999999)];	2	1	1	20850	-	-	-	-	1.00675	0.197424	0.890497	5734
	1465	DDX39B;THOC4;	2	6:1;17:1;	DDX39B:6;THOC4:17;	2	17q25.3:1;6p21.3:1;	DDX39B:6p21.3;THOC4:17q25.3;	1	(6, 31000000, 31999999):1;	DDX39B:[(6, 31000000, 31999999)];THOC4:[];	2	1	1	20846	-	-	-	-	-	-	-	-
	1466	TNFRSF1B;ATP2A2;	2	1:1;12:1;	TNFRSF1B:1;ATP2A2:12;	2	12q24.11:1;1p36.22:1;	TNFRSF1B:1p36.22;ATP2A2:12q24.11;	2	(1, 12000000, 12999999):1;(12, 110000000, 110999999):1;	TNFRSF1B:[(1, 12000000, 12999999)];ATP2A2:[(12, 110000000, 110999999)];	2	1	1	9227	-	-	-	-	0.997982	0.034891	0.872989	974
	1467	TNFRSF1B;SLC25A1;	2	1:1;22:1;	TNFRSF1B:1;SLC25A1:22;	2	22q11.21:1;1p36.22:1;	TNFRSF1B:1p36.22;SLC25A1:22q11.21;	2	(22, 19000000, 19999999):1;(1, 12000000, 12999999):1;	TNFRSF1B:[(1, 12000000, 12999999)];SLC25A1:[(22, 19000000, 19999999)];	2	1	1	20852	-	-	-	-	0.989527	0.123474	0.872989	3652
	1468	TNFRSF1B;SLC25A11;	2	1:1;17:1;	TNFRSF1B:1;SLC25A11:17;	2	17p13.3:1;1p36.22:1;	TNFRSF1B:1p36.22;SLC25A11:17p13.3;	2	(1, 12000000, 12999999):1;(17, 4000000, 4999999):1;	TNFRSF1B:[(1, 12000000, 12999999)];SLC25A11:[(17, 4000000, 4999999)];	2	1	1	9223	-	-	-	-	0.993437	0.203318	0.890497	5910
	1469	TNFRSF1B;CSE1L;	2	1:1;20:1;	TNFRSF1B:1;CSE1L:20;	2	1p36.22:1;20q13:1;	TNFRSF1B:1p36.22;CSE1L:20q13;	2	(1, 12000000, 12999999):1;(20, 47000000, 47999999):1;	TNFRSF1B:[(1, 12000000, 12999999)];CSE1L:[(20, 47000000, 47999999)];	2	1	1	9222	-	-	-	-	1.0001	0.164178	0.877298	4849
	1470	TNFRSF1B;ATP2A1;	2	1:1;16:1;	TNFRSF1B:1;ATP2A1:16;	2	16p12.1:1;1p36.22:1;	TNFRSF1B:1p36.22;ATP2A1:16p12.1;	2	(16, 28000000, 28999999):1;(1, 12000000, 12999999):1;	TNFRSF1B:[(1, 12000000, 12999999)];ATP2A1:[(16, 28000000, 28999999)];	2	1	1	18875	-	-	-	-	1.00678	0.362769	0.931694	10088
	1471	TNFRSF1B;RPS16;	2	1:1;19:1;	TNFRSF1B:1;RPS16:19;	2	1p36.22:1;19q13.1:1;	TNFRSF1B:1p36.22;RPS16:19q13.1;	2	(19, 39000000, 39999999):1;(1, 12000000, 12999999):1;	TNFRSF1B:[(1, 12000000, 12999999)];RPS16:[(19, 39000000, 39999999)];	2	1	1	18876	-	-	-	-	1.0013	0.369397	0.933051	10256
	1472	TNFRSF1B;RPS27;	1	1:2;	TNFRSF1B:1;RPS27:1;	2	1q21:1;1p36.22:1;	TNFRSF1B:1p36.22;RPS27:1q21;	2	(1, 12000000, 12999999):1;(1, 153000000, 153999999):1;	TNFRSF1B:[(1, 12000000, 12999999)];RPS27:[(1, 153000000, 153999999)];	1	0.052207	0.911503	48	142000000	0.776636	0.98254	1289	-	-	-	-
	1473	TNFRSF1B;MYLK2;	2	1:1;20:1;	TNFRSF1B:1;MYLK2:20;	2	20q13.31:1;1p36.22:1;	TNFRSF1B:1p36.22;MYLK2:20q13.31;	2	(1, 12000000, 12999999):1;(20, 30000000, 30999999):1;	TNFRSF1B:[(1, 12000000, 12999999)];MYLK2:[(20, 30000000, 30999999)];	2	1	1	26869	-	-	-	-	1.00008	0.16228	0.875844	4800
	1474	TRADD;KPNB1;	2	16:1;17:1;	TRADD:16;KPNB1:17;	2	17q21.32:1;16q22:1;	TRADD:16q22;KPNB1:17q21.32;	2	(16, 67000000, 67999999):1;(17, 45000000, 45999999):1;	TRADD:[(16, 67000000, 67999999)];KPNB1:[(17, 45000000, 45999999)];	2	1	1	18879	-	-	-	-	1.00004	0.611239	0.973515	16267
	1475	TRADD;HSPA1A;	2	6:1;16:1;	TRADD:16;HSPA1A:6;	2	6p21.3:1;16q22:1;	TRADD:16q22;HSPA1A:6p21.3;	2	(16, 67000000, 67999999):1;(6, 31000000, 31999999):1;	TRADD:[(16, 67000000, 67999999)];HSPA1A:[(6, 31000000, 31999999)];	2	1	1	26870	-	-	-	-	1.00358	0.071511	0.872989	2074
	1476	HSPA8;TRADD;	2	11:1;16:1;	HSPA8:11;TRADD:16;	2	11q24.1:1;16q22:1;	HSPA8:11q24.1;TRADD:16q22;	2	(16, 67000000, 67999999):1;(11, 122000000, 122999999):1;	HSPA8:[(11, 122000000, 122999999)];TRADD:[(16, 67000000, 67999999)];	2	1	1	18877	-	-	-	-	1.01377	0.867695	0.99477	22593
	1477	ATP1A1;TRADD;	2	1:1;16:1;	ATP1A1:1;TRADD:16;	2	1p21:1;16q22:1;	ATP1A1:1p21;TRADD:16q22;	2	(16, 67000000, 67999999):1;(1, 116000000, 116999991):1;	ATP1A1:[(1, 116000000, 116999991)];TRADD:[(16, 67000000, 67999999)];	2	1	1	18878	-	-	-	-	1.00337	0.212905	0.893557	6171
	1478	TRADD;SLC25A5;	2	16:1;23:1;	TRADD:16;SLC25A5:23;	2	Xq24-q26:1;16q22:1;	TRADD:16q22;SLC25A5:Xq24-q26;	2	(16, 67000000, 67999999):1;(23, 117999992, 119000007):1;	TRADD:[(16, 67000000, 67999999)];SLC25A5:[(23, 117999992, 119000007)];	2	1	1	26871	-	-	-	-	1.02066	0.963734	0.99757	25025
	1479	TRADD;IPO8;	2	12:1;16:1;	TRADD:16;IPO8:12;	2	12p11.21:1;16q22:1;	TRADD:16q22;IPO8:12p11.21;	2	(16, 67000000, 67999999):1;(12, 30000000, 30999999):1;	TRADD:[(16, 67000000, 67999999)];IPO8:[(12, 30000000, 30999999)];	2	1	1	26872	-	-	-	-	1.01161	0.710569	0.984838	18695
	1480	DHX9;NFKB2;	2	1:1;10:1;	DHX9:1;NFKB2:10;	2	1q25:1;10q24:1;	DHX9:1q25;NFKB2:10q24;	2	(10, 104000000, 104999991):1;(1, 182000000, 182999999):1;	DHX9:[(1, 182000000, 182999999)];NFKB2:[(10, 104000000, 104999991)];	2	1	1	16955	-	-	-	-	1.01123	0.314509	0.917732	8870
	1481	NFKB2;GTF3C1;	2	10:1;16:1;	NFKB2:10;GTF3C1:16;	2	16p12:1;10q24:1;	NFKB2:10q24;GTF3C1:16p12;	2	(10, 104000000, 104999991):1;(16, 27000000, 27999999):1;	NFKB2:[(10, 104000000, 104999991)];GTF3C1:[(16, 27000000, 27999999)];	2	1	1	16954	-	-	-	-	1.01286	0.682454	0.983559	17949
	1482	NFKB2;TUBB4;	2	10:1;19:1;	NFKB2:10;TUBB4:19;	2	19p13.3:1;10q24:1;	NFKB2:10q24;TUBB4:19p13.3;	2	(10, 104000000, 104999991):1;(19, 6000000, 6999999):1;	NFKB2:[(10, 104000000, 104999991)];TUBB4:[(19, 6000000, 6999999)];	2	1	1	16953	-	-	-	-	1.00758	0.045791	0.872989	1292
	1483	NFKB2;KIAA1967;	2	8:1;10:1;	NFKB2:10;KIAA1967:8;	2	8p22:1;10q24:1;	NFKB2:10q24;KIAA1967:8p22;	2	(10, 104000000, 104999991):1;(8, 22000000, 22999999):1;	NFKB2:[(10, 104000000, 104999991)];KIAA1967:[(8, 22000000, 22999999)];	2	1	1	16952	-	-	-	-	1.01521	0.720593	0.986809	18920
	1484	NFKB2;DNAJA3;	2	10:1;16:1;	NFKB2:10;DNAJA3:16;	2	16p13.3:1;10q24:1;	NFKB2:10q24;DNAJA3:16p13.3;	2	(10, 104000000, 104999991):1;(16, 4000000, 4999999):1;	NFKB2:[(10, 104000000, 104999991)];DNAJA3:[(16, 4000000, 4999999)];	2	1	1	16959	-	-	-	-	1.01236	0.627055	0.977065	16629
	1485	NFKB2;HNRNPU;	2	1:1;10:1;	NFKB2:10;HNRNPU:1;	2	1q44:1;10q24:1;	NFKB2:10q24;HNRNPU:1q44;	2	(10, 104000000, 104999991):1;(1, 245000000, 245999999):1;	NFKB2:[(10, 104000000, 104999991)];HNRNPU:[(1, 245000000, 245999999)];	2	1	1	16958	-	-	-	-	1.01151	0.338888	0.925087	9492
	1486	NFKB2;RPL18;	2	10:1;19:1;	NFKB2:10;RPL18:19;	2	19q13:1;10q24:1;	NFKB2:10q24;RPL18:19q13;	2	(10, 104000000, 104999991):1;(19, 49000000, 49999999):1;	NFKB2:[(10, 104000000, 104999991)];RPL18:[(19, 49000000, 49999999)];	2	1	1	16957	-	-	-	-	1.01656	0.781706	0.991766	20411
	1487	NFKB2;RPS19;	2	10:1;19:1;	NFKB2:10;RPS19:19;	2	19q13.2:1;10q24:1;	NFKB2:10q24;RPS19:19q13.2;	2	(10, 104000000, 104999991):1;(19, 42000000, 42999999):1;	NFKB2:[(10, 104000000, 104999991)];RPS19:[(19, 42000000, 42999999)];	2	1	1	16956	-	-	-	-	1.01713	0.840165	0.994375	21889
	1488	NFKB2;UBB;	2	10:1;17:1;	NFKB2:10;UBB:17;	2	17p12-p11.2:1;10q24:1;	NFKB2:10q24;UBB:17p12-p11.2;	2	(10, 104000000, 104999991):1;(17, 16000000, 16999999):1;	NFKB2:[(10, 104000000, 104999991)];UBB:[(17, 16000000, 16999999)];	2	1	1	14684	-	-	-	-	1.00802	0.432598	0.942513	11891
	1489	NFKB2;RPS8;	2	1:1;10:1;	NFKB2:10;RPS8:1;	2	1p34.1-p32:1;10q24:1;	NFKB2:10q24;RPS8:1p34.1-p32;	2	(10, 104000000, 104999991):1;(1, 45000000, 45999999):1;	NFKB2:[(10, 104000000, 104999991)];RPS8:[(1, 45000000, 45999999)];	2	1	1	14683	-	-	-	-	1.00853	0.158409	0.873792	4674
	1490	NFKB2;HNRNPC;	2	10:1;14:1;	NFKB2:10;HNRNPC:14;	2	14q11.2:1;10q24:1;	NFKB2:10q24;HNRNPC:14q11.2;	2	(10, 104000000, 104999991):1;(14, 21000000, 21999999):1;	NFKB2:[(10, 104000000, 104999991)];HNRNPC:[(14, 21000000, 21999999)];	2	1	1	26687	-	-	-	-	1.01152	0.585686	0.970376	15639
	1491	NFKB2;SFPQ;	2	1:1;10:1;	NFKB2:10;SFPQ:1;	2	1p34.3:1;10q24:1;	NFKB2:10q24;SFPQ:1p34.3;	2	(10, 104000000, 104999991):1;(1, 35000000, 35999999):1;	NFKB2:[(10, 104000000, 104999991)];SFPQ:[(1, 35000000, 35999999)];	2	1	1	26688	-	-	-	-	1.00455	0.069411	0.872989	2003
	1492	NFKB2;PARP1;	2	1:1;10:1;	NFKB2:10;PARP1:1;	2	1q41-q42:1;10q24:1;	NFKB2:10q24;PARP1:1q41-q42;	2	(10, 104000000, 104999991):1;(1, 226000000, 226999999):1;	NFKB2:[(10, 104000000, 104999991)];PARP1:[(1, 226000000, 226999999)];	2	1	1	26689	-	-	-	-	1.01141	0.329224	0.920336	9266
	1493	NFKB2;RPS4X;	2	10:1;23:1;	NFKB2:10;RPS4X:23;	2	Xq13.1:1;10q24:1;	NFKB2:10q24;RPS4X:Xq13.1;	2	(10, 104000000, 104999991):1;(23, 71000000, 71999999):1;	NFKB2:[(10, 104000000, 104999991)];RPS4X:[(23, 71000000, 71999999)];	2	1	1	26690	-	-	-	-	1.01934	0.853247	0.994375	22218
	1494	NFKB2;HSP90AA1;	2	10:1;14:1;	NFKB2:10;HSP90AA1:14;	2	14q32.33:1;10q24:1;	NFKB2:10q24;HSP90AA1:14q32.33;	2	(10, 104000000, 104999991):1;(14, 102000000, 102999999):1;	NFKB2:[(10, 104000000, 104999991)];HSP90AA1:[(14, 102000000, 102999999)];	2	1	1	26691	-	-	-	-	1.0062	0.12521	0.872989	3706
	1495	NFKB2;NCL;	2	2:1;10:1;	NFKB2:10;NCL:2;	2	2q37.1:1;10q24:1;	NFKB2:10q24;NCL:2q37.1;	2	(10, 104000000, 104999991):1;(2, 232000000, 232999999):1;	NFKB2:[(10, 104000000, 104999991)];NCL:[(2, 232000000, 232999999)];	2	1	1	26692	-	-	-	-	1.01053	0.098491	0.872989	2906
	1496	MAP3K1;HSP90AB1;	2	5:1;6:1;	MAP3K1:5;HSP90AB1:6;	2	6p12:1;5q11.2:1;	MAP3K1:5q11.2;HSP90AB1:6p12;	2	(5, 56000000, 56999999):1;(6, 44000000, 44999999):1;	MAP3K1:[(5, 56000000, 56999999)];HSP90AB1:[(6, 44000000, 44999999)];	2	1	1	26693	-	-	-	-	1.01308	0.468982	0.950696	12782
	1497	MAP3K1;RPL30;	2	5:1;8:1;	MAP3K1:5;RPL30:8;	2	8q22:1;5q11.2:1;	MAP3K1:5q11.2;RPL30:8q22;	2	(5, 56000000, 56999999):1;(8, 99000000, 99999999):1;	MAP3K1:[(5, 56000000, 56999999)];RPL30:[(8, 99000000, 99999999)];	2	1	1	20458	-	-	-	-	1.01326	0.467816	0.950167	12757
	1498	MAP3K1;RPL4;	2	5:1;15:1;	MAP3K1:5;RPL4:15;	2	15q22:1;5q11.2:1;	MAP3K1:5q11.2;RPL4:15q22;	2	(5, 56000000, 56999999):1;(15, 66000000, 66999999):1;	MAP3K1:[(5, 56000000, 56999999)];RPL4:[(15, 66000000, 66999999)];	2	1	1	26695	-	-	-	-	1.01295	0.63692	0.978723	16862
	1499	MAP3K1;RPS13;	2	5:1;11:1;	MAP3K1:5;RPS13:11;	2	11p15:1;5q11.2:1;	MAP3K1:5q11.2;RPS13:11p15;	2	(5, 56000000, 56999999):1;(11, 17000000, 17999999):1;	MAP3K1:[(5, 56000000, 56999999)];RPS13:[(11, 17000000, 17999999)];	2	1	1	20460	-	-	-	-	1.00923	0.242134	0.901855	6952
	1500	MAP3K3;YWHAZ;	2	8:1;17:1;	MAP3K3:17;YWHAZ:8;	2	17q23.3:1;8q23.1:1;	MAP3K3:17q23.3;YWHAZ:8q23.1;	2	(8, 101000000, 101999999):1;(17, 61000000, 61999999):1;	MAP3K3:[(17, 61000000, 61999999)];YWHAZ:[(8, 101000000, 101999999)];	2	1	1	7920	-	-	-	-	1.00927	0.258705	0.908438	7377
	1501	MAP3K3;YWHAB;	2	17:1;20:1;	MAP3K3:17;YWHAB:20;	2	17q23.3:1;20q13.1:1;	MAP3K3:17q23.3;YWHAB:20q13.1;	2	(17, 61000000, 61999999):1;(20, 43000000, 43999999):1;	MAP3K3:[(17, 61000000, 61999999)];YWHAB:[(20, 43000000, 43999999)];	2	1	1	7921	-	-	-	-	1.00249	0.862431	0.994381	22471
	1502	MAP3K3;YWHAE;	1	17:2;	MAP3K3:17;YWHAE:17;	2	17q23.3:1;17p13.3:1;	MAP3K3:17q23.3;YWHAE:17p13.3;	2	(17, 61000000, 61999999):1;(17, 1000000, 1999999):1;	MAP3K3:[(17, 61000000, 61999999)];YWHAE:[(17, 1000000, 1999999)];	1	0.052413	0.911503	276	60400000	0.906712	0.99048	1488	-	-	-	-
	1503	MAP3K3;YWHAH;	2	17:1;22:1;	MAP3K3:17;YWHAH:22;	2	17q23.3:1;22q12.3:1;	MAP3K3:17q23.3;YWHAH:22q12.3;	2	(22, 32000000, 32999999):1;(17, 61000000, 61999999):1;	MAP3K3:[(17, 61000000, 61999999)];YWHAH:[(22, 32000000, 32999999)];	2	1	1	13189	-	-	-	-	0.994354	0.908483	0.995578	23627
	1505	MAP3K3;YWHAQ;	2	2:1;17:1;	MAP3K3:17;YWHAQ:2;	2	17q23.3:1;2p25.1:1;	MAP3K3:17q23.3;YWHAQ:2p25.1;	2	(2, 9000000, 9999999):1;(17, 61000000, 61999999):1;	MAP3K3:[(17, 61000000, 61999999)];YWHAQ:[(2, 9000000, 9999999)];	2	1	1	7925	-	-	-	-	1.01375	0.491948	0.954255	13355
	1506	MAP3K3;PDRG1;	2	17:1;20:1;	MAP3K3:17;PDRG1:20;	2	17q23.3:1;20q11.21:1;	MAP3K3:17q23.3;PDRG1:20q11.21;	2	(17, 61000000, 61999999):1;(20, 30000000, 30999999):1;	MAP3K3:[(17, 61000000, 61999999)];PDRG1:[(20, 30000000, 30999999)];	2	1	1	7922	-	-	-	-	0.999713	0.718708	0.986463	18878
	1508	MAP3K3;HSPA9;	2	5:1;17:1;	MAP3K3:17;HSPA9:5;	2	17q23.3:1;5q31.1:1;	MAP3K3:17q23.3;HSPA9:5q31.1;	2	(5, 137000000, 137999999):1;(17, 61000000, 61999999):1;	MAP3K3:[(17, 61000000, 61999999)];HSPA9:[(5, 137000000, 137999999)];	2	1	1	7928	-	-	-	-	1.00706	0.210958	0.892196	6123
	1509	GTF2A1;TBP;	2	6:1;14:1;	GTF2A1:14;TBP:6;	2	14q31.1:1;6q27:1;	GTF2A1:14q31.1;TBP:6q27;	2	(6, 170000000, 170999999):1;(14, 81000000, 81999999):1;	GTF2A1:[(14, 81000000, 81999999)];TBP:[(6, 170000000, 170999999)];	2	1	1	13212	-	-	-	-	1.00849	0.17617	0.879886	5186
	1510	COG4;COG7;	1	16:2;	COG4:16;COG7:16;	2	16p12.2:1;16q22.1:1;	COG4:16q22.1;COG7:16p12.2;	2	(16, 70000000, 70999999):1;(16, 23000000, 23999999):1;	COG4:[(16, 70000000, 70999999)];COG7:[(16, 23000000, 23999999)];	1	0.052767	0.911503	1236	47000000	0.663246	0.98254	1083	-	-	-	-
	1511	GTF2B;TBP;	2	1:1;6:1;	GTF2B:1;TBP:6;	2	6q27:1;1p22-p21:1;	GTF2B:1p22-p21;TBP:6q27;	2	(6, 170000000, 170999999):1;(1, 89000000, 89999999):1;	GTF2B:[(1, 89000000, 89999999)];TBP:[(6, 170000000, 170999999)];	2	1	1	24470	-	-	-	-	1.01463	0.702757	0.983559	18513
	1512	TBP;HMGB1;	2	6:1;13:1;	TBP:6;HMGB1:13;	2	13q12:1;6q27:1;	TBP:6q27;HMGB1:13q12;	2	(13, 31000000, 31999999):1;(6, 170000000, 170999999):1;	TBP:[(6, 170000000, 170999999)];HMGB1:[(13, 31000000, 31999999)];	2	1	1	24471	-	-	-	-	1.01087	0.249666	0.903127	7163
	1515	MARK4;TUBA1A;	2	12:1;19:1;	MARK4:19;TUBA1A:12;	2	19q13.3:1;12q13.12:1;	MARK4:19q13.3;TUBA1A:12q13.12;	2	(19, 45000000, 45999999):1;(12, 49000000, 49999999):1;	MARK4:[(19, 45000000, 45999999)];TUBA1A:[(12, 49000000, 49999999)];	2	1	1	24467	-	-	-	-	1.00274	0.197573	0.890497	5738
	1516	DDX39B;HNRPLL;	2	2:1;6:1;	DDX39B:6;HNRPLL:2;	2	6p21.3:1;2p22.1:1;	DDX39B:6p21.3;HNRPLL:2p22.1;	2	(2, 38000000, 38999999):1;(6, 31000000, 31999999):1;	DDX39B:[(6, 31000000, 31999999)];HNRPLL:[(2, 38000000, 38999999)];	2	1	1	24469	-	-	-	-	1.01462	0.439312	0.943744	12057
	1517	SELPLG;SNX20;	2	12:1;16:1;	SELPLG:12;SNX20:16;	2	16q12.1:1;12q24:1;	SELPLG:12q24;SNX20:16q12.1;	2	(16, 50000000, 50999999):1;(12, 109000000, 109999999):1;	SELPLG:[(12, 109000000, 109999999)];SNX20:[(16, 50000000, 50999999)];	2	1	1	24468	-	-	-	-	1.01381	0.858755	0.994375	22367
	1518	ATM;OBFC2B;	2	11:1;12:1;	ATM:11;OBFC2B:12;	2	12q13.3:1;11q22-q23:1;	ATM:11q22-q23;OBFC2B:12q13.3;	2	(11, 108000008, 108999999):1;(12, 56000000, 56999999):1;	ATM:[(11, 108000008, 108999999)];OBFC2B:[(12, 56000000, 56999999)];	2	1	1	24466	-	-	-	-	1.0126	0.756389	0.989988	19797
	1519	IKBKB;TUBB;	2	6:1;8:1;	IKBKB:8;TUBB:6;	2	6p21.33:1;8p11.2:1;	IKBKB:8p11.2;TUBB:6p21.33;	2	(8, 42000000, 42999999):1;(6, 30000000, 30999999):1;	IKBKB:[(8, 42000000, 42999999)];TUBB:[(6, 30000000, 30999999)];	2	1	1	24465	-	-	-	-	1.01564	0.689872	0.983559	18149
	1520	IKBKB;TUBB4;	2	8:1;19:1;	IKBKB:8;TUBB4:19;	2	19p13.3:1;8p11.2:1;	IKBKB:8p11.2;TUBB4:19p13.3;	2	(8, 42000000, 42999999):1;(19, 6000000, 6999999):1;	IKBKB:[(8, 42000000, 42999999)];TUBB4:[(19, 6000000, 6999999)];	2	1	1	27570	-	-	-	-	1.01407	0.375168	0.934061	10407
	1521	IKBKB;FLNA;	2	8:1;23:1;	IKBKB:8;FLNA:23;	2	8p11.2:1;Xq28:1;	IKBKB:8p11.2;FLNA:Xq28;	2	(8, 42000000, 42999999):1;(23, 153000000, 153999999):1;	IKBKB:[(8, 42000000, 42999999)];FLNA:[(23, 153000000, 153999999)];	2	1	1	27577	-	-	-	-	1.01559	0.520275	0.959114	14054
	1522	IKBKB;HNRNPU;	2	1:1;8:1;	IKBKB:8;HNRNPU:1;	2	8p11.2:1;1q44:1;	IKBKB:8p11.2;HNRNPU:1q44;	2	(8, 42000000, 42999999):1;(1, 245000000, 245999999):1;	IKBKB:[(8, 42000000, 42999999)];HNRNPU:[(1, 245000000, 245999999)];	2	1	1	25029	-	-	-	-	1.01575	0.739223	0.988317	19379
	1523	IKBKB;PARP1;	2	1:1;8:1;	IKBKB:8;PARP1:1;	2	8p11.2:1;1q41-q42:1;	IKBKB:8p11.2;PARP1:1q41-q42;	2	(8, 42000000, 42999999):1;(1, 226000000, 226999999):1;	IKBKB:[(8, 42000000, 42999999)];PARP1:[(1, 226000000, 226999999)];	2	1	1	27585	-	-	-	-	1.01806	0.913047	0.995663	23761
	1524	MAP3K3;MARK2;	2	11:1;17:1;	MAP3K3:17;MARK2:11;	2	17q23.3:1;11q13.1:1;	MAP3K3:17q23.3;MARK2:11q13.1;	2	(11, 63000000, 63999999):1;(17, 61000000, 61999999):1;	MAP3K3:[(17, 61000000, 61999999)];MARK2:[(11, 63000000, 63999999)];	2	1	1	25016	-	-	-	-	1.00007	0.348101	0.929256	9706
	1525	MAP2K5;MAP3K3;	2	15:1;17:1;	MAP2K5:15;MAP3K3:17;	2	17q23.3:1;15q23:1;	MAP2K5:15q23;MAP3K3:17q23.3;	3	(15, 68000000, 68999999):1;(17, 61000000, 61999999):1;(15, 67000000, 67999999):1;	MAP2K5:[(15, 67000000, 67999999), (15, 68000000, 68999999)];MAP3K3:[(17, 61000000, 61999999)];	2	1	1	27545	-	-	-	-	0.997198	0.372946	0.93393	10339
	1526	MAP3K3;PFDN2;	2	1:1;17:1;	MAP3K3:17;PFDN2:1;	2	17q23.3:1;1q23.3:1;	MAP3K3:17q23.3;PFDN2:1q23.3;	2	(17, 61000000, 61999999):1;(1, 161000000, 161999999):1;	MAP3K3:[(17, 61000000, 61999999)];PFDN2:[(1, 161000000, 161999999)];	2	1	1	27436	-	-	-	-	1.00943	0.62224	0.97617	16516
	1527	MAP3K14;HSP90AB1;	2	6:1;17:1;	MAP3K14:17;HSP90AB1:6;	2	17q21:1;6p12:1;	MAP3K14:17q21;HSP90AB1:6p12;	2	(6, 44000000, 44999999):1;(17, 43000000, 43999999):1;	MAP3K14:[(17, 43000000, 43999999)];HSP90AB1:[(6, 44000000, 44999999)];	2	1	1	25025	-	-	-	-	1.00387	0.345907	0.928587	9652
	1528	MAP3K14;CHUK;	2	10:1;17:1;	MAP3K14:17;CHUK:10;	2	10q24-q25:1;17q21:1;	MAP3K14:17q21;CHUK:10q24-q25;	2	(10, 101000000, 101999999):1;(17, 43000000, 43999999):1;	MAP3K14:[(17, 43000000, 43999999)];CHUK:[(10, 101000000, 101999999)];	2	1	1	27444	-	-	-	-	0.997882	0.053658	0.872989	1530
	1529	MAP3K14;IKBKB;	2	8:1;17:1;	MAP3K14:17;IKBKB:8;	2	17q21:1;8p11.2:1;	MAP3K14:17q21;IKBKB:8p11.2;	2	(8, 42000000, 42999999):1;(17, 43000000, 43999999):1;	MAP3K14:[(17, 43000000, 43999999)];IKBKB:[(8, 42000000, 42999999)];	2	1	1	27445	-	-	-	-	1.013	0.557494	0.966136	14949
	1530	MAP3K14;IKBKG;	2	17:1;23:1;	MAP3K14:17;IKBKG:23;	2	17q21:1;Xq28:1;	MAP3K14:17q21;IKBKG:Xq28;	2	(17, 43000000, 43999999):1;(23, 153000000, 153999999):1;	MAP3K14:[(17, 43000000, 43999999)];IKBKG:[(23, 153000000, 153999999)];	2	1	1	19094	-	-	-	-	1.01583	0.367278	0.933002	10198
	1531	MAP3K14;RPL30;	2	8:1;17:1;	MAP3K14:17;RPL30:8;	2	17q21:1;8q22:1;	MAP3K14:17q21;RPL30:8q22;	2	(8, 99000000, 99999999):1;(17, 43000000, 43999999):1;	MAP3K14:[(17, 43000000, 43999999)];RPL30:[(8, 99000000, 99999999)];	2	1	1	17672	-	-	-	-	1.0135	0.612829	0.973874	16305
	1532	MAP3K3;HSPA6;	2	1:1;17:1;	MAP3K3:17;HSPA6:1;	2	17q23.3:1;1q23:1;	MAP3K3:17q23.3;HSPA6:1q23;	2	(17, 61000000, 61999999):1;(1, 161000000, 161999999):1;	MAP3K3:[(17, 61000000, 61999999)];HSPA6:[(1, 161000000, 161999999)];	2	1	1	17671	-	-	-	-	1.00943	0.62336	0.976298	16544
	1533	MAP3K3;DNAJA1;	2	9:1;17:1;	MAP3K3:17;DNAJA1:9;	2	9p13.3:1;17q23.3:1;	MAP3K3:17q23.3;DNAJA1:9p13.3;	2	(17, 61000000, 61999999):1;(9, 33000000, 33999999):1;	MAP3K3:[(17, 61000000, 61999999)];DNAJA1:[(9, 33000000, 33999999)];	2	1	1	17670	-	-	-	-	1.00644	0.584505	0.970083	15609
	1534	MAP3K3;IARS;	2	9:1;17:1;	MAP3K3:17;IARS:9;	2	9q21:1;17q23.3:1;	MAP3K3:17q23.3;IARS:9q21;	3	(9, 95000000, 95999999):1;(17, 61000000, 61999999):1;(9, 94000000, 94999999):1;	MAP3K3:[(17, 61000000, 61999999)];IARS:[(9, 94000000, 94999999), (9, 95000000, 95999999)];	2	1	1	17669	-	-	-	-	1.00219	0.426377	0.942174	11722
	1535	MAP3K3;ACTN4;	2	17:1;19:1;	MAP3K3:17;ACTN4:19;	2	17q23.3:1;19q13:1;	MAP3K3:17q23.3;ACTN4:19q13;	2	(19, 39000000, 39999999):1;(17, 61000000, 61999999):1;	MAP3K3:[(17, 61000000, 61999999)];ACTN4:[(19, 39000000, 39999999)];	2	1	1	17668	-	-	-	-	1.00911	0.995792	0.998803	25832
	1536	MAP3K3;HNRNPH1;	2	5:1;17:1;	MAP3K3:17;HNRNPH1:5;	2	5q35.3:1;17q23.3:1;	MAP3K3:17q23.3;HNRNPH1:5q35.3;	2	(5, 179000000, 179999999):1;(17, 61000000, 61999999):1;	MAP3K3:[(17, 61000000, 61999999)];HNRNPH1:[(5, 179000000, 179999999)];	2	1	1	17667	-	-	-	-	1.00146	0.026012	0.872989	734
	1537	MAP3K3;MYO1B;	2	2:1;17:1;	MAP3K3:17;MYO1B:2;	2	2q12-q34:1;17q23.3:1;	MAP3K3:17q23.3;MYO1B:2q12-q34;	2	(2, 192000000, 192999999):1;(17, 61000000, 61999999):1;	MAP3K3:[(17, 61000000, 61999999)];MYO1B:[(2, 192000000, 192999999)];	2	1	1	17666	-	-	-	-	1.01579	0.682616	0.983559	17957
	1538	MAP3K3;C1QBP;	1	17:2;	MAP3K3:17;C1QBP:17;	2	17q23.3:1;17p13.3:1;	MAP3K3:17q23.3;C1QBP:17p13.3;	2	(17, 61000000, 61999999):1;(17, 5000000, 5999999):1;	MAP3K3:[(17, 61000000, 61999999)];C1QBP:[(17, 5000000, 5999999)];	1	0.052163	0.911503	25	56400000	0.885492	0.99048	1456	-	-	-	-
	1539	EEF1A2;MAP3K3;	2	17:1;20:1;	EEF1A2:20;MAP3K3:17;	2	20q13.3:1;17q23.3:1;	EEF1A2:20q13.3;MAP3K3:17q23.3;	2	(17, 61000000, 61999999):1;(20, 62000000, 62999999):1;	EEF1A2:[(20, 62000000, 62999999)];MAP3K3:[(17, 61000000, 61999999)];	2	1	1	17680	-	-	-	-	1.00211	0.843718	0.994375	21976
	1540	MAP3K3;SCO2;	2	17:1;22:1;	MAP3K3:17;SCO2:22;	2	17q23.3:1;22q13.33:1;	MAP3K3:17q23.3;SCO2:22q13.33;	1	(17, 61000000, 61999999):1;	MAP3K3:[(17, 61000000, 61999999)];SCO2:[];	2	1	1	21423	-	-	-	-	-	-	-	-
	1541	MAP3K3;SPTAN1;	2	9:1;17:1;	MAP3K3:17;SPTAN1:9;	2	17q23.3:1;9q34.11:1;	MAP3K3:17q23.3;SPTAN1:9q34.11;	2	(17, 61000000, 61999999):1;(9, 130999992, 132000007):1;	MAP3K3:[(17, 61000000, 61999999)];SPTAN1:[(9, 130999992, 132000007)];	2	1	1	21424	-	-	-	-	0.997495	0.32403	0.919072	9115
	1542	MAP3K3;PFDN4;	2	17:1;20:1;	MAP3K3:17;PFDN4:20;	2	20q13.2:1;17q23.3:1;	MAP3K3:17q23.3;PFDN4:20q13.2;	2	(17, 61000000, 61999999):1;(20, 52000000, 52999999):1;	MAP3K3:[(17, 61000000, 61999999)];PFDN4:[(20, 52000000, 52999999)];	2	1	1	21421	-	-	-	-	1.00627	0.984691	0.997952	25564
	1543	MAP3K3;DNAJB1;	2	17:1;19:1;	MAP3K3:17;DNAJB1:19;	2	17q23.3:1;19p13.2:1;	MAP3K3:17q23.3;DNAJB1:19p13.2;	2	(19, 14000000, 14999999):1;(17, 61000000, 61999999):1;	MAP3K3:[(17, 61000000, 61999999)];DNAJB1:[(19, 14000000, 14999999)];	2	1	1	21422	-	-	-	-	1.00308	0.920655	0.995733	23953
	1544	MAP3K3;ATP5A1;	2	17:1;18:1;	MAP3K3:17;ATP5A1:18;	2	17q23.3:1;18q21:1;	MAP3K3:17q23.3;ATP5A1:18q21;	2	(18, 43000000, 43999999):1;(17, 61000000, 61999999):1;	MAP3K3:[(17, 61000000, 61999999)];ATP5A1:[(18, 43000000, 43999999)];	2	1	1	21419	-	-	-	-	1.0037	0.243497	0.901855	6983
	1545	MAP3K3;MATR3;	2	5:1;17:1;	MAP3K3:17;MATR3:5;	2	17q23.3:1;5q31.2:1;	MAP3K3:17q23.3;MATR3:5q31.2;	2	(5, 138000000, 138999999):1;(17, 61000000, 61999999):1;	MAP3K3:[(17, 61000000, 61999999)];MATR3:[(5, 138000000, 138999999)];	2	1	1	21420	-	-	-	-	1.00765	0.245047	0.901855	7038
	1546	MAP3K3;TCP1;	2	6:1;17:1;	MAP3K3:17;TCP1:6;	2	6q25.3-q26:1;17q23.3:1;	MAP3K3:17q23.3;TCP1:6q25.3-q26;	2	(6, 160000000, 160999999):1;(17, 61000000, 61999999):1;	MAP3K3:[(17, 61000000, 61999999)];TCP1:[(6, 160000000, 160999999)];	2	1	1	21417	-	-	-	-	1.01128	0.526272	0.959974	14201
	1547	MAP3K3;CCT7;	2	2:1;17:1;	MAP3K3:17;CCT7:2;	2	17q23.3:1;2p13.2:1;	MAP3K3:17q23.3;CCT7:2p13.2;	2	(2, 73000000, 73999999):1;(17, 61000000, 61999999):1;	MAP3K3:[(17, 61000000, 61999999)];CCT7:[(2, 73000000, 73999999)];	2	1	1	21418	-	-	-	-	1.01326	0.439139	0.943744	12050
	1548	TNFRSF1A;FANCI;	2	12:1;15:1;	TNFRSF1A:12;FANCI:15;	2	12p13.2:1;15q26.1:1;	TNFRSF1A:12p13.2;FANCI:15q26.1;	2	(12, 6000000, 6999999):1;(15, 89000000, 89999999):1;	TNFRSF1A:[(12, 6000000, 6999999)];FANCI:[(15, 89000000, 89999999)];	2	1	1	21429	-	-	-	-	1.00501	0.222126	0.896784	6414
	1549	TNFRSF1A;DNAJA3;	2	12:1;16:1;	TNFRSF1A:12;DNAJA3:16;	2	12p13.2:1;16p13.3:1;	TNFRSF1A:12p13.2;DNAJA3:16p13.3;	2	(16, 4000000, 4999999):1;(12, 6000000, 6999999):1;	TNFRSF1A:[(12, 6000000, 6999999)];DNAJA3:[(16, 4000000, 4999999)];	2	1	1	21430	-	-	-	-	0.998601	0.032788	0.872989	919
	1550	TNFRSF1A;GCN1L1;	1	12:2;	TNFRSF1A:12;GCN1L1:12;	2	12p13.2:1;12q24.2:1;	TNFRSF1A:12p13.2;GCN1L1:12q24.2;	2	(12, 120000008, 120999999):1;(12, 6000000, 6999999):1;	TNFRSF1A:[(12, 6000000, 6999999)];GCN1L1:[(12, 120000008, 120999999)];	1	0.052175	0.911503	30	1.14e+08	0.966694	0.993536	1589	-	-	-	-
	1551	TNFRSF1A;MYH9;	2	12:1;22:1;	TNFRSF1A:12;MYH9:22;	2	12p13.2:1;22q13.1:1;	TNFRSF1A:12p13.2;MYH9:22q13.1;	2	(22, 36000000, 36999999):1;(12, 6000000, 6999999):1;	TNFRSF1A:[(12, 6000000, 6999999)];MYH9:[(22, 36000000, 36999999)];	2	1	1	11687	-	-	-	-	0.982087	0.049991	0.872989	1398
	1552	TNFRSF1A;UBB;	2	12:1;17:1;	TNFRSF1A:12;UBB:17;	2	12p13.2:1;17p12-p11.2:1;	TNFRSF1A:12p13.2;UBB:17p12-p11.2;	2	(17, 16000000, 16999999):1;(12, 6000000, 6999999):1;	TNFRSF1A:[(12, 6000000, 6999999)];UBB:[(17, 16000000, 16999999)];	2	1	1	11689	-	-	-	-	0.999129	0.1936	0.888515	5645
	1553	TNFRSF1A;HIST3H3;	2	1:1;12:1;	TNFRSF1A:12;HIST3H3:1;	2	12p13.2:1;1q42:1;	TNFRSF1A:12p13.2;HIST3H3:1q42;	2	(1, 228000000, 228999999):1;(12, 6000000, 6999999):1;	TNFRSF1A:[(12, 6000000, 6999999)];HIST3H3:[(1, 228000000, 228999999)];	2	1	1	11688	-	-	-	-	1.01601	0.847953	0.994375	22081
	1555	TNFRSF1A;SEC61A1;	2	3:1;12:1;	TNFRSF1A:12;SEC61A1:3;	2	12p13.2:1;3q21.3:1;	TNFRSF1A:12p13.2;SEC61A1:3q21.3;	2	(3, 127000000, 127999999):1;(12, 6000000, 6999999):1;	TNFRSF1A:[(12, 6000000, 6999999)];SEC61A1:[(3, 127000000, 127999999)];	2	1	1	11690	-	-	-	-	1.00292	0.072082	0.872989	2086
	1556	TNFRSF1A;PRKDC;	2	8:1;12:1;	TNFRSF1A:12;PRKDC:8;	2	12p13.2:1;8q11:1;	TNFRSF1A:12p13.2;PRKDC:8q11;	2	(8, 48000000, 48999999):1;(12, 6000000, 6999999):1;	TNFRSF1A:[(12, 6000000, 6999999)];PRKDC:[(8, 48000000, 48999999)];	2	1	1	10115	-	-	-	-	1.01337	0.526301	0.959974	14203
	1557	TNFRSF1A;MYL6B;	1	12:2;	TNFRSF1A:12;MYL6B:12;	2	12p13.2:1;12q13.13:1;	TNFRSF1A:12p13.2;MYL6B:12q13.13;	2	(12, 56000000, 56999999):1;(12, 6000000, 6999999):1;	TNFRSF1A:[(12, 6000000, 6999999)];MYL6B:[(12, 56000000, 56999999)];	1	0.05229	0.911503	99	50100000	0.582971	0.98254	950	-	-	-	-
	1564	PCDHA13;CRK;	2	5:1;17:1;	PCDHA13:5;CRK:17;	2	17p13.3:1;5q31:1;	PCDHA13:5q31;CRK:17p13.3;	2	(5, 140000000, 140999999):1;(17, 1000000, 1999999):1;	PCDHA13:[(5, 140000000, 140999999)];CRK:[(17, 1000000, 1999999)];	2	1	1	14692	-	-	-	-	1.00977	0.370952	0.933767	10291
	1565	HEXA;CRK;	2	15:1;17:1;	HEXA:15;CRK:17;	2	17p13.3:1;15q24.1:1;	HEXA:15q24.1;CRK:17p13.3;	2	(17, 1000000, 1999999):1;(15, 72000000, 72999999):1;	HEXA:[(15, 72000000, 72999999)];CRK:[(17, 1000000, 1999999)];	2	1	1	14693	-	-	-	-	0.995067	0.231506	0.901114	6652
	1566	PNMA2;CRK;	2	8:1;17:1;	PNMA2:8;CRK:17;	2	17p13.3:1;8p21.2:1;	PNMA2:8p21.2;CRK:17p13.3;	2	(8, 26000000, 26999999):1;(17, 1000000, 1999999):1;	PNMA2:[(8, 26000000, 26999999)];CRK:[(17, 1000000, 1999999)];	2	1	1	14694	-	-	-	-	1.0052	0.141989	0.872989	4201
	1567	AGPAT4;CRK;	2	6:1;17:1;	AGPAT4:6;CRK:17;	2	17p13.3:1;6q26:1;	AGPAT4:6q26;CRK:17p13.3;	2	(6, 161000000, 161999999):1;(17, 1000000, 1999999):1;	AGPAT4:[(6, 161000000, 161999999)];CRK:[(17, 1000000, 1999999)];	2	1	1	14695	-	-	-	-	1.01588	0.699302	0.983559	18393
	1568	ASAP1;SRC;	2	8:1;20:1;	ASAP1:8;SRC:20;	2	8q24.1-q24.2:1;20q12-q13:1;	ASAP1:8q24.1-q24.2;SRC:20q12-q13;	3	(8, 130999992, 132000007):1;(20, 36000000, 36999999):1;(20, 35000000, 35999999):1;	ASAP1:[(8, 130999992, 132000007)];SRC:[(20, 35000000, 35999999), (20, 36000000, 36999999)];	2	1	1	14690	-	-	-	-	1.01447	0.68434	0.983559	18005
	1569	SRC;DOCK3;	2	3:1;20:1;	SRC:20;DOCK3:3;	2	20q12-q13:1;3p21.2:1;	SRC:20q12-q13;DOCK3:3p21.2;	4	(3, 51000000, 51999999):1;(3, 50000000, 50999999):1;(20, 36000000, 36999999):1;(20, 35000000, 35999999):1;	SRC:[(20, 35000000, 35999999), (20, 36000000, 36999999)];DOCK3:[(3, 50000000, 50999999), (3, 51000000, 51999999)];	2	1	1	14691	-	-	-	-	0.998888	0.019163	0.872989	525
	1570	NFKBIB;DSP;	2	6:1;19:1;	NFKBIB:19;DSP:6;	2	6p24:1;19q13.1:1;	NFKBIB:19q13.1;DSP:6p24;	2	(19, 39000000, 39999999):1;(6, 7000000, 7999999):1;	NFKBIB:[(19, 39000000, 39999999)];DSP:[(6, 7000000, 7999999)];	2	1	1	4942	-	-	-	-	1.0163	0.56622	0.967617	15156
	1571	NFKBIB;CCDC28A;	2	6:1;19:1;	NFKBIB:19;CCDC28A:6;	2	6q23.1-q24.1:1;19q13.1:1;	NFKBIB:19q13.1;CCDC28A:6q23.1-q24.1;	2	(19, 39000000, 39999999):1;(6, 139000000, 139999999):1;	NFKBIB:[(19, 39000000, 39999999)];CCDC28A:[(6, 139000000, 139999999)];	2	1	1	4941	-	-	-	-	1.02174	0.831357	0.994323	21651
	1572	NFKBIB;HSP90AA1;	2	14:1;19:1;	NFKBIB:19;HSP90AA1:14;	2	14q32.33:1;19q13.1:1;	NFKBIB:19q13.1;HSP90AA1:14q32.33;	2	(19, 39000000, 39999999):1;(14, 102000000, 102999999):1;	NFKBIB:[(19, 39000000, 39999999)];HSP90AA1:[(14, 102000000, 102999999)];	2	1	1	4940	-	-	-	-	1.00039	0.289231	0.915625	8174
	1573	NFKBIB;NCL;	2	2:1;19:1;	NFKBIB:19;NCL:2;	2	2q37.1:1;19q13.1:1;	NFKBIB:19q13.1;NCL:2q37.1;	2	(2, 232000000, 232999999):1;(19, 39000000, 39999999):1;	NFKBIB:[(19, 39000000, 39999999)];NCL:[(2, 232000000, 232999999)];	2	1	1	4939	-	-	-	-	1.01927	0.695741	0.983559	18304
	1574	NFKBIB;RPL11;	2	1:1;19:1;	NFKBIB:19;RPL11:1;	2	1p36.1-p35:1;19q13.1:1;	NFKBIB:19q13.1;RPL11:1p36.1-p35;	2	(19, 39000000, 39999999):1;(1, 24000000, 24999999):1;	NFKBIB:[(19, 39000000, 39999999)];RPL11:[(1, 24000000, 24999999)];	2	1	1	4945	-	-	-	-	1.0024	0.391903	0.935356	10855
	1575	NFKBIB;RPL30;	2	8:1;19:1;	NFKBIB:19;RPL30:8;	2	8q22:1;19q13.1:1;	NFKBIB:19q13.1;RPL30:8q22;	2	(8, 99000000, 99999999):1;(19, 39000000, 39999999):1;	NFKBIB:[(19, 39000000, 39999999)];RPL30:[(8, 99000000, 99999999)];	2	1	1	4944	-	-	-	-	1.02196	0.925618	0.995824	24077
	1576	NFKBIB;HNRNPM;	1	19:2;	NFKBIB:19;HNRNPM:19;	2	19p13.3-p13.2:1;19q13.1:1;	NFKBIB:19q13.1;HNRNPM:19p13.3-p13.2;	2	(19, 39000000, 39999999):1;(19, 8000000, 8999999):1;	NFKBIB:[(19, 39000000, 39999999)];HNRNPM:[(19, 8000000, 8999999)];	1	0.052494	0.911503	453	30800000	0.653731	0.98254	1059	-	-	-	-
	1577	NFKBIB;HSP90AB1;	2	6:1;19:1;	NFKBIB:19;HSP90AB1:6;	2	6p12:1;19q13.1:1;	NFKBIB:19q13.1;HSP90AB1:6p12;	2	(19, 39000000, 39999999):1;(6, 44000000, 44999999):1;	NFKBIB:[(19, 39000000, 39999999)];HSP90AB1:[(6, 44000000, 44999999)];	2	1	1	4943	-	-	-	-	1.01358	0.479178	0.951957	13040
	1578	NFKBIB;TUBA1A;	2	12:1;19:1;	NFKBIB:19;TUBA1A:12;	2	12q13.12:1;19q13.1:1;	NFKBIB:19q13.1;TUBA1A:12q13.12;	2	(19, 39000000, 39999999):1;(12, 49000000, 49999999):1;	NFKBIB:[(19, 39000000, 39999999)];TUBA1A:[(12, 49000000, 49999999)];	2	1	1	4936	-	-	-	-	1.00675	0.314688	0.917732	8874
	1579	NFKBIE;BAG2;	1	6:2;	NFKBIE:6;BAG2:6;	2	6p21.1:1;6p12.1-p11.2:1;	NFKBIE:6p21.1;BAG2:6p12.1-p11.2;	2	(6, 57000000, 57999999):1;(6, 44000000, 44999999):1;	NFKBIE:[(6, 44000000, 44999999)];BAG2:[(6, 57000000, 57999999)];	1	0.052545	0.911503	591	12800000	0.222974	0.870758	417	-	-	-	-
	1580	NFKBIE;PSMA5;	2	1:1;6:1;	NFKBIE:6;PSMA5:1;	2	6p21.1:1;1p13:1;	NFKBIE:6p21.1;PSMA5:1p13;	2	(6, 44000000, 44999999):1;(1, 109000000, 109999999):1;	NFKBIE:[(6, 44000000, 44999999)];PSMA5:[(1, 109000000, 109999999)];	2	1	1	8895	-	-	-	-	1.01316	0.558264	0.966199	14969
	1581	NFKBIE;IKBKG;	2	6:1;23:1;	NFKBIE:6;IKBKG:23;	2	6p21.1:1;Xq28:1;	NFKBIE:6p21.1;IKBKG:Xq28;	2	(6, 44000000, 44999999):1;(23, 153000000, 153999999):1;	NFKBIE:[(6, 44000000, 44999999)];IKBKG:[(23, 153000000, 153999999)];	2	1	1	8896	-	-	-	-	1.01636	0.564022	0.967434	15106
	1582	NFKBIE;HSPA1A;	1	6:2;	NFKBIE:6;HSPA1A:6;	2	6p21.1:1;6p21.3:1;	NFKBIE:6p21.1;HSPA1A:6p21.3;	2	(6, 31000000, 31999999):1;(6, 44000000, 44999999):1;	NFKBIE:[(6, 44000000, 44999999)];HSPA1A:[(6, 31000000, 31999999)];	1	0.052802	0.911503	1322	12400000	0.218561	0.870758	406	-	-	-	-
	1583	NFKBIE;HSPA5;	2	6:1;9:1;	NFKBIE:6;HSPA5:9;	2	9q33.3:1;6p21.1:1;	NFKBIE:6p21.1;HSPA5:9q33.3;	3	(6, 44000000, 44999999):1;(9, 127000000, 127999999):1;(9, 128000000, 128999999):1;	NFKBIE:[(6, 44000000, 44999999)];HSPA5:[(9, 127000000, 127999999), (9, 128000000, 128999999)];	2	1	1	8894	-	-	-	-	1.00166	0.154094	0.873792	4550
	1585	NFKBIE;RARS;	2	5:1;6:1;	NFKBIE:6;RARS:5;	2	5q35.1:1;6p21.1:1;	NFKBIE:6p21.1;RARS:5q35.1;	2	(5, 167000000, 167999999):1;(6, 44000000, 44999999):1;	NFKBIE:[(6, 44000000, 44999999)];RARS:[(5, 167000000, 167999999)];	2	1	1	8899	-	-	-	-	1.0125	0.397528	0.935723	11005
	1586	NFKBIE;RUVBL2;	2	6:1;19:1;	NFKBIE:6;RUVBL2:19;	2	6p21.1:1;19q13.3:1;	NFKBIE:6p21.1;RUVBL2:19q13.3;	2	(19, 49000000, 49999999):1;(6, 44000000, 44999999):1;	NFKBIE:[(6, 44000000, 44999999)];RUVBL2:[(19, 49000000, 49999999)];	2	1	1	18744	-	-	-	-	1.00627	0.330055	0.920533	9289
	1587	NFKBIE;IARS;	2	6:1;9:1;	NFKBIE:6;IARS:9;	2	9q21:1;6p21.1:1;	NFKBIE:6p21.1;IARS:9q21;	3	(6, 44000000, 44999999):1;(9, 94000000, 94999999):1;(9, 95000000, 95999999):1;	NFKBIE:[(6, 44000000, 44999999)];IARS:[(9, 94000000, 94999999), (9, 95000000, 95999999)];	2	1	1	8898	-	-	-	-	1.0094	0.368241	0.933051	10225
	1588	NFKBIE;EPRS;	2	1:1;6:1;	NFKBIE:6;EPRS:1;	2	1q41:1;6p21.1:1;	NFKBIE:6p21.1;EPRS:1q41;	2	(6, 44000000, 44999999):1;(1, 220000000, 220999999):1;	NFKBIE:[(6, 44000000, 44999999)];EPRS:[(1, 220000000, 220999999)];	2	1	1	18733	-	-	-	-	1.01664	0.884168	0.995434	22997
	1589	NFKBIE;C1QBP;	2	6:1;17:1;	NFKBIE:6;C1QBP:17;	2	17p13.3:1;6p21.1:1;	NFKBIE:6p21.1;C1QBP:17p13.3;	2	(6, 44000000, 44999999):1;(17, 5000000, 5999999):1;	NFKBIE:[(6, 44000000, 44999999)];C1QBP:[(17, 5000000, 5999999)];	2	1	1	18734	-	-	-	-	1.00382	0.346312	0.928715	9661
	1590	NFKBIE;PPP6R3;	2	6:1;11:1;	NFKBIE:6;PPP6R3:11;	2	11q13:1;6p21.1:1;	NFKBIE:6p21.1;PPP6R3:11q13;	2	(11, 68000000, 68999999):1;(6, 44000000, 44999999):1;	NFKBIE:[(6, 44000000, 44999999)];PPP6R3:[(11, 68000000, 68999999)];	2	1	1	25439	-	-	-	-	1.00244	0.141162	0.872989	4169
	1591	NFKBIE;CAD;	2	2:1;6:1;	NFKBIE:6;CAD:2;	2	2p22-p21:1;6p21.1:1;	NFKBIE:6p21.1;CAD:2p22-p21;	2	(2, 27000000, 27999999):1;(6, 44000000, 44999999):1;	NFKBIE:[(6, 44000000, 44999999)];CAD:[(2, 27000000, 27999999)];	2	1	1	25438	-	-	-	-	1.0121	0.203289	0.890497	5909
	1592	NFKBIE;NFKB1;	2	4:1;6:1;	NFKBIE:6;NFKB1:4;	2	6p21.1:1;4q24:1;	NFKBIE:6p21.1;NFKB1:4q24;	2	(6, 44000000, 44999999):1;(4, 103000000, 103999999):1;	NFKBIE:[(6, 44000000, 44999999)];NFKB1:[(4, 103000000, 103999999)];	2	1	1	25441	-	-	-	-	1.01676	0.810689	0.993024	21148
	1593	NFKBIE;VCP;	2	6:1;9:1;	NFKBIE:6;VCP:9;	2	9p13.3:1;6p21.1:1;	NFKBIE:6p21.1;VCP:9p13.3;	2	(6, 44000000, 44999999):1;(9, 35000000, 35999999):1;	NFKBIE:[(6, 44000000, 44999999)];VCP:[(9, 35000000, 35999999)];	2	1	1	25440	-	-	-	-	1.00534	0.213212	0.893557	6182
	1594	NFKBIE;TIMM50;	2	6:1;19:1;	NFKBIE:6;TIMM50:19;	2	19q13.2:1;6p21.1:1;	NFKBIE:6p21.1;TIMM50:19q13.2;	2	(19, 39000000, 39999999):1;(6, 44000000, 44999999):1;	NFKBIE:[(6, 44000000, 44999999)];TIMM50:[(19, 39000000, 39999999)];	2	1	1	25435	-	-	-	-	1.01358	0.48032	0.952376	13067
	1595	NFKBIE;TUBB;	1	6:2;	NFKBIE:6;TUBB:6;	2	6p21.33:1;6p21.1:1;	NFKBIE:6p21.1;TUBB:6p21.33;	2	(6, 30000000, 30999999):1;(6, 44000000, 44999999):1;	NFKBIE:[(6, 44000000, 44999999)];TUBB:[(6, 30000000, 30999999)];	1	0.052451	0.911503	357	13500000	0.231751	0.870758	434	-	-	-	-
	1596	NFKBIE;TUBB4;	2	6:1;19:1;	NFKBIE:6;TUBB4:19;	2	19p13.3:1;6p21.1:1;	NFKBIE:6p21.1;TUBB4:19p13.3;	2	(19, 6000000, 6999999):1;(6, 44000000, 44999999):1;	NFKBIE:[(6, 44000000, 44999999)];TUBB4:[(19, 6000000, 6999999)];	2	1	1	12857	-	-	-	-	1.00626	0.329018	0.920336	9260
	1597	RELB;NQO2;	2	6:1;19:1;	RELB:19;NQO2:6;	2	6pter-q12:1;19q13.32:1;	RELB:19q13.32;NQO2:6pter-q12;	2	(19, 45000000, 45999999):1;(6, 3000000, 3999999):1;	RELB:[(19, 45000000, 45999999)];NQO2:[(6, 3000000, 3999999)];	2	1	1	25436	-	-	-	-	1.0133	0.471385	0.950899	12837
	1598	RELB;RPL30;	2	8:1;19:1;	RELB:19;RPL30:8;	2	19q13.32:1;8q22:1;	RELB:19q13.32;RPL30:8q22;	2	(8, 99000000, 99999999):1;(19, 45000000, 45999999):1;	RELB:[(19, 45000000, 45999999)];RPL30:[(8, 99000000, 99999999)];	2	1	1	25445	-	-	-	-	1.02052	0.829559	0.994323	21609
	1599	RELB;DDX1;	2	2:1;19:1;	RELB:19;DDX1:2;	2	2p24:1;19q13.32:1;	RELB:19q13.32;DDX1:2p24;	2	(2, 15000000, 15999999):1;(19, 45000000, 45999999):1;	RELB:[(19, 45000000, 45999999)];DDX1:[(2, 15000000, 15999999)];	2	1	1	25444	-	-	-	-	1.02178	0.912895	0.995663	23756
	1600	RELB;USP9X;	2	19:1;23:1;	RELB:19;USP9X:23;	2	Xp11.4:1;19q13.32:1;	RELB:19q13.32;USP9X:Xp11.4;	3	(23, 41000000, 41999999):1;(19, 45000000, 45999999):1;(23, 40000000, 40999999):1;	RELB:[(19, 45000000, 45999999)];USP9X:[(23, 40000000, 40999999), (23, 41000000, 41999999)];	2	1	1	3402	-	-	-	-	1.01793	0.418205	0.941676	11501
	1601	RELB;SMARCD1;	2	12:1;19:1;	RELB:19;SMARCD1:12;	2	12q13-q14:1;19q13.32:1;	RELB:19q13.32;SMARCD1:12q13-q14;	2	(19, 45000000, 45999999):1;(12, 50000000, 50999999):1;	RELB:[(19, 45000000, 45999999)];SMARCD1:[(12, 50000000, 50999999)];	2	1	1	3401	-	-	-	-	1.00282	0.199471	0.890497	5791
	1602	RIPK1;HSPA1A;	1	6:2;	RIPK1:6;HSPA1A:6;	2	6p25.2:1;6p21.3:1;	RIPK1:6p25.2;HSPA1A:6p21.3;	2	(6, 31000000, 31999999):1;(6, 3000000, 3999999):1;	RIPK1:[(6, 3000000, 3999999)];HSPA1A:[(6, 31000000, 31999999)];	1	0.052619	0.911503	796	28700000	0.391357	0.941803	678	-	-	-	-
	1603	RIPK1;HSPA5;	2	6:1;9:1;	RIPK1:6;HSPA5:9;	2	6p25.2:1;9q33.3:1;	RIPK1:6p25.2;HSPA5:9q33.3;	3	(6, 3000000, 3999999):1;(9, 127000000, 127999999):1;(9, 128000000, 128999999):1;	RIPK1:[(6, 3000000, 3999999)];HSPA5:[(9, 127000000, 127999999), (9, 128000000, 128999999)];	2	1	1	3403	-	-	-	-	0.998971	0.124371	0.872989	3673
	1604	HSPA8;RIPK1;	2	6:1;11:1;	HSPA8:11;RIPK1:6;	2	11q24.1:1;6p25.2:1;	HSPA8:11q24.1;RIPK1:6p25.2;	2	(11, 122000000, 122999999):1;(6, 3000000, 3999999):1;	HSPA8:[(11, 122000000, 122999999)];RIPK1:[(6, 3000000, 3999999)];	2	1	1	3405	-	-	-	-	0.998994	0.082874	0.872989	2423
	1605	RIPK1;SLC25A5;	2	6:1;23:1;	RIPK1:6;SLC25A5:23;	2	6p25.2:1;Xq24-q26:1;	RIPK1:6p25.2;SLC25A5:Xq24-q26;	2	(6, 3000000, 3999999):1;(23, 117999992, 119000007):1;	RIPK1:[(6, 3000000, 3999999)];SLC25A5:[(23, 117999992, 119000007)];	2	1	1	3404	-	-	-	-	1.01159	0.078728	0.872989	2292
	1606	RIPK1;HSPA9;	2	5:1;6:1;	RIPK1:6;HSPA9:5;	2	6p25.2:1;5q31.1:1;	RIPK1:6p25.2;HSPA9:5q31.1;	2	(5, 137000000, 137999999):1;(6, 3000000, 3999999):1;	RIPK1:[(6, 3000000, 3999999)];HSPA9:[(5, 137000000, 137999999)];	2	1	1	3407	-	-	-	-	1.00839	0.091651	0.872989	2701
	1607	RIPK1;RPL23;	2	6:1;17:1;	RIPK1:6;RPL23:17;	2	6p25.2:1;17q:1;	RIPK1:6p25.2;RPL23:17q;	2	(6, 3000000, 3999999):1;(17, 37000000, 37999999):1;	RIPK1:[(6, 3000000, 3999999)];RPL23:[(17, 37000000, 37999999)];	2	1	1	3406	-	-	-	-	1.00604	0.394432	0.935356	10924
	1608	RIPK1;DNAJA1;	2	6:1;9:1;	RIPK1:6;DNAJA1:9;	2	9p13.3:1;6p25.2:1;	RIPK1:6p25.2;DNAJA1:9p13.3;	2	(6, 3000000, 3999999):1;(9, 33000000, 33999999):1;	RIPK1:[(6, 3000000, 3999999)];DNAJA1:[(9, 33000000, 33999999)];	2	1	1	3400	-	-	-	-	1.00401	0.183191	0.886002	5352
	1609	RIPK1;CAD;	2	2:1;6:1;	RIPK1:6;CAD:2;	2	2p22-p21:1;6p25.2:1;	RIPK1:6p25.2;CAD:2p22-p21;	2	(2, 27000000, 27999999):1;(6, 3000000, 3999999):1;	RIPK1:[(6, 3000000, 3999999)];CAD:[(2, 27000000, 27999999)];	2	1	1	3399	-	-	-	-	1.00643	0.026403	0.872989	742
	1610	RIPK1;TIMM50;	2	6:1;19:1;	RIPK1:6;TIMM50:19;	2	6p25.2:1;19q13.2:1;	RIPK1:6p25.2;TIMM50:19q13.2;	2	(19, 39000000, 39999999):1;(6, 3000000, 3999999):1;	RIPK1:[(6, 3000000, 3999999)];TIMM50:[(19, 39000000, 39999999)];	2	1	1	13226	-	-	-	-	1.01441	0.503563	0.957288	13627
	1611	RIPK1;RCN2;	2	6:1;15:1;	RIPK1:6;RCN2:15;	2	6p25.2:1;15q23:1;	RIPK1:6p25.2;RCN2:15q23;	2	(6, 3000000, 3999999):1;(15, 77000000, 77999999):1;	RIPK1:[(6, 3000000, 3999999)];RCN2:[(15, 77000000, 77999999)];	2	1	1	13227	-	-	-	-	0.998213	0.091743	0.872989	2705
	1612	RIPK1;TUBB4;	2	6:1;19:1;	RIPK1:6;TUBB4:19;	2	6p25.2:1;19p13.3:1;	RIPK1:6p25.2;TUBB4:19p13.3;	2	(19, 6000000, 6999999):1;(6, 3000000, 3999999):1;	RIPK1:[(6, 3000000, 3999999)];TUBB4:[(19, 6000000, 6999999)];	2	1	1	13224	-	-	-	-	1.00928	0.384451	0.935356	10624
[truncated: 26,537 more rows]

## Sheet: 1.Complexes
	Complexes													(a) Chromosomal dispersion				(b) Intra-chromosomal proximity				(c) Inter-chromosomal spatial distance
[truncated: 1,514 more rows]

[truncated: 3 more sheets: 1.Pathways, 2.Spatial measures, 3.SeveralSignificances]
